# Supplementary material for: Analyses of gene expression profiles in the rat dorsal horn of the spinal cord using RNA sequencing in chronic constriction injury rats
Source: J Neuroinflammation. 2018 Sep 25;15:280. doi: 10.1186/s12974-018-1316-0 (PMC6156955; doi:10.1186/s12974-018-1316-0)
Supplement: Supplementary file 1 — Table S1. All expressed transcripts in chronic constriction injury (CCI) model rats. (XLSX 3674 kb) [file 12974_2018_1316_MOESM1_ESM.xlsx]

## Sheet: Test_vs_Control
#Transcript biotype: protein_coding #Condition pair: Test_vs_Control Column A: Track_id, The database name in transcript level. Column B: Gene_Name, The name of gene. Column C: Trans_Name, The name of transcript. Column D: Locus, The genomic coordinates of transcript. Column E: Strand, The strand of transcript. Column F: Trans_Type, The biological type of transcript. Column G: log2FC, if the comp…
Annotation						DE Statistic				FPKM
Track_id	Gene_Name	Trans_Name	Locus	Strand	Trans_Type	log2FC	Fold_Change	p_value	q_value	Test_FPKM	Control_FPKM	A1	A2	A3	B1	B2	B3
ENSRNOT00000000008	Gad1	Gad1-201	chr3:56861396-56902157	+	protein_coding	-0.107038	0.928492	0.743731	0.987051	2.3937	2.50074	3.0082	6.55503	4.98693	3.31035	5.08429	4.53353
ENSRNOT00000000011	Cbln1	Cbln1-201	chr19:20607507-20611316	+	protein_coding	0.0519308	1.03665	0.680692	0.984742	4.32819	4.27626	18.9773	20.079	16.2766	17.1185	20.9081	19.4182
ENSRNOT00000000013	Tcf15	Tcf15-201	chr3:147643250-147649504	+	protein_coding	-0.509982	0.702231	0.225119	0.984742	0.723433	1.23342	1.00271	1.40947	1.69368	0.369048	0.257754	1.61403
ENSRNOT00000000025	Hebp1	Hebp1-201	chr4:168903565-168933079	-	protein_coding	-0.0513666	0.965022	0.690083	0.984742	3.02827	3.07964	7.03434	8.44673	6.9608	7.21731	8.04357	6.30685
ENSRNOT00000000036	Tmcc2	Tmcc2-201	chr13:49132667-49169918	-	protein_coding	-0.0622949	0.957739	0.100287	0.984742	6.54044	6.60273	99.3839	93.0053	96.2852	93.2353	90.915	92.1119
ENSRNOT00000000037	Fgfrl1	Fgfrl1-201	chr14:2018500-2032593	-	protein_coding	-0.0908072	0.938997	0.53036	0.984742	2.92026	3.01106	6.55832	6.67903	8.02671	7.2553	7.00948	5.56019
ENSRNOT00000000039	Nuak2	Nuak2-201	chr13:49092306-49109050	+	protein_coding	-0.0378034	0.974137	0.662801	0.984742	1.54765	1.58546	1.91493	2.10228	1.98882	2.16911	1.9778	1.6475
ENSRNOT00000000041	Klhdc8a	Klhdc8a-201	chr13:49074644-49082729	+	protein_coding	0.148249	1.10822	0.524783	0.984742	3.21755	3.0693	6.40659	6.48724	9.66378	6.82577	9.15189	9.13117
ENSRNOT00000000047	Slc26a1	Slc26a1-201	chr14:2050483-2056089	+	protein_coding	0.027841	1.01949	0.832367	0.991103	0.738535	0.710694	0.669184	0.733066	0.515309	0.524815	0.938471	0.571401
ENSRNOT00000000048	Idua	Idua-201	chr14:2042411-2056762	-	protein_coding	0.233951	1.17605	0.0403198	0.984742	4.10735	3.8734	13.1216	15.0387	12.8988	17.2922	15.7781	15.684
ENSRNOT00000000049	Xpr1	Xpr1-201	chr13:72918552-73056785	-	protein_coding	-0.22628	0.854836	0.472441	0.984742	3.74151	3.96779	13.9172	14.8411	15.2107	8.07331	14.4143	16.1093
ENSRNOT00000000050	Tmem175	Tmem175-201	chr14:2083712-2100005	-	protein_coding	-0.00341835	0.997633	0.976408	0.999273	3.99802	4.00143	14.0417	14.4374	16.6922	13.4008	16.4513	15.2313
ENSRNOT00000000052	Cd82	Cd82-201	chr3:82324354-82368357	-	protein_coding	-0.0340794	0.976655	0.8307	0.991034	5.49385	5.52793	50.4988	45.5455	39.9771	50.1469	44.9898	37.9008
ENSRNOT00000000060	Abhd8	Abhd8-201	chr16:19866022-19872774	-	protein_coding	-0.0217211	0.985057	0.834906	0.991785	6.47358	6.4953	83.5331	87.6915	96.9339	79.1615	91.4404	93.7105
ENSRNOT00000000064	Gak	Gak-201	chr14:2100106-2174318	+	protein_coding	0.00122872	1.00085	0.977456	0.999302	4.49293	4.4917	21.5616	20.5942	22.3725	21.6349	20.8258	22.1086
ENSRNOT00000000071	Pcgf3	Pcgf3-201	chr14:2247808-2297155	-	protein_coding	-0.0862284	0.941982	0.0832869	0.984742	3.49177	3.578	11.004	10.7547	11.0703	10.1349	10.7913	9.84268
ENSRNOT00000000072	Atp5i	Atp5i-201	chr14:2325308-2326436	+	protein_coding	-0.143281	0.905457	0.0204451	0.984742	8.6773	8.82058	472.035	440.961	441.076	418.886	398.79	407.71
ENSRNOT00000000074	Fbxo28	Fbxo28-201	chr13:100715260-100740728	-	protein_coding	-0.0452987	0.969089	0.592147	0.984742	4.11442	4.15972	17.4145	17.8658	15.435	15.8403	15.6716	17.5085
ENSRNOT00000000078	Ppp2r5a	Ppp2r5a-201	chr13:110033550-110077946	-	protein_coding	0.0100344	1.00698	0.909441	0.99626	4.51688	4.50684	22.0836	22.4575	20.702	22.0409	23.9802	19.8474
ENSRNOT00000000079	Acot7	Acot7-201	chr5:169357517-169450219	+	protein_coding	0.00112075	1.00078	0.995478	0.999807	7.33702	7.3359	171.897	125.356	192.019	166.821	154.468	160.997
ENSRNOT00000000080	Dr1	Dr1-201	chr14:1621026-1632378	-	protein_coding	0.0650497	1.04612	0.516716	0.984742	3.4332	3.36816	8.59187	10.0534	9.38362	9.03771	10.8361	9.60835
ENSRNOT00000000083	Tmed5	Tmed5-201	chr14:2613406-2633950	+	protein_coding	-0.104769	0.929954	0.128497	0.984742	3.91662	4.02139	14.8542	16.3124	14.602	13.5316	14.535	14.256
ENSRNOT00000000086	Mtf2	Mtf2-201	chr14:2658267-2700977	-	protein_coding	0.241827	1.18249	0.0747565	0.984742	3.24191	3.00008	6.27189	6.98196	7.82235	9.21897	7.83496	8.37822
ENSRNOT00000000092	Antxr2	Antxr2-201	chr14:13192347-13274978	+	protein_coding	0.218543	1.16356	0.215242	0.984742	1.85703	1.63848	2.45814	2.33452	1.6171	2.7921	2.85651	2.25077
ENSRNOT00000000101	Rfxapl1	Rfxapl1-201	chr2:144213403-144217600	-	protein_coding	0.200654	1.14922	0.101748	0.984742	3.78825	3.5876	9.66958	11.5757	11.9493	12.1112	13.2122	13.1524
ENSRNOT00000000102	LOC103691556	LOC103691556-201	chr2:144191846-144212138	+	protein_coding	0.0440774	1.03102	0.777873	0.988343	2.28989	2.24581	3.43715	3.33201	4.5511	3.90787	3.37415	4.44743
ENSRNOT00000000106	Gpr89b	Gpr89b-201	chr2:198999946-199038702	-	protein_coding	0.0249092	1.01742	0.762652	0.987761	4.30843	4.28352	17.5718	18.8136	19.0719	18.1067	17.6935	20.7785
ENSRNOT00000000110	Rnf115	Rnf115-201	chr2:198852500-198919995	+	protein_coding	0.0132862	1.00925	0.693431	0.984742	5.2917	5.27842	38.5558	37.0519	37.8419	37.1336	37.8222	39.5973
ENSRNOT00000000116	Thoc3	Thoc3-201	chr17:10676943-10686134	+	protein_coding	0.0230011	1.01607	0.810452	0.9895	4.0302	4.0072	13.8042	14.9097	16.6528	16.4354	15.2167	14.4255
ENSRNOT00000000117	Cplx2	Cplx2-201	chr17:10757782-10766253	-	protein_coding	0.0453199	1.03191	0.81952	0.989754	3.47519	3.42987	9.38015	10.6753	9.32784	8.05165	9.98465	12.8323
ENSRNOT00000000120	Aga	Aga-201	chr16:41222238-41234095	-	protein_coding	0.101772	1.07309	0.486799	0.984742	4.73257	4.6308	26.0507	21.9655	23.4779	30.1309	23.6024	23.534
ENSRNOT00000000123	Coprs	Coprs-201	chr16:80826681-80831791	+	protein_coding	-0.0210439	0.985519	0.810472	0.9895	6.33941	6.36045	79.333	76.155	88.4955	74.4413	83.6723	82.1197
ENSRNOT00000000124	Champ1	Champ1-201	chr16:80839374-80850340	-	protein_coding	0.0954042	1.06836	0.516159	0.984742	3.74234	3.64693	9.91945	13.2848	11.6018	11.7913	13.8221	11.6428
ENSRNOT00000000125	Elac1	Elac1-201	chr18:69706522-69723869	-	protein_coding	0.0917929	1.06569	0.602791	0.984742	3.04978	2.95799	5.9458	6.60576	7.88102	6.24247	7.0426	8.74859
ENSRNOT00000000134	Ak2	Ak2-201	chr5:147185474-147204050	+	protein_coding	0.0865431	1.06182	0.483261	0.984742	3.92582	3.83928	14.2483	13.4774	12.2832	15.4646	15.0086	12.3189
ENSRNOT00000000139	Kpna6	Kpna6-201	chr5:147853243-147867583	-	protein_coding	0.57018	1.48471	0.075022	0.984742	0.781872	0.211692	0.55302	0	0	1.00154	0.593878	0.593239
ENSRNOT00000000141	Phf24	Phf24-201	chr5:58359498-58383070	+	protein_coding	0.0375774	1.02639	0.826083	0.990752	4.34891	4.31133	16.4838	20.4632	19.8541	16.0477	20.6582	21.9176
ENSRNOT00000000146	Txndc15	Txndc15-201	chr17:9429175-9441526	-	protein_coding	-0.077804	0.947499	0.0407498	0.984742	5.37379	5.45159	42.4242	43.5113	42.3584	39.2501	41.515	40.6584
ENSRNOT00000000149	Ly86	Ly86-201	chr17:28104589-28191436	-	protein_coding	0.848897	1.80112	0.0295266	0.984742	2.95517	2.10627	3.28177	3.43188	3.2067	9.12015	7.3065	4.54852
ENSRNOT00000000155	Plxdc2	Plxdc2-201	chr17:83221827-83610272	+	protein_coding	0.0394318	1.02771	0.547034	0.984742	4.10413	4.06469	15.6545	15.682	15.8657	15.5788	17.6791	15.4243
ENSRNOT00000000157	Pik3r3	Pik3r3-201	chr5:135074297-135142488	+	protein_coding	0.131747	1.09562	0.231882	0.984742	4.16226	4.03051	13.8426	16.8408	15.4812	15.6925	17.1686	17.9257
ENSRNOT00000000162	Dnajc1	Dnajc1-201	chr17:84986991-85141210	-	protein_coding	-0.104874	0.929886	0.233261	0.984742	2.60675	2.71162	5.99495	5.42673	5.25265	5.44533	5.20862	4.64791
ENSRNOT00000000163	Ldlrap1	Ldlrap1-201	chr5:152966591-152987211	-	protein_coding	-0.125205	0.916874	0.581934	0.984742	4.67072	4.79593	29.9629	24.5153	26.1338	30.3865	25.4893	18.8732
ENSRNOT00000000167	Ubxn10	Ubxn10-201	chr5:157159936-157165767	-	protein_coding	0.051846	1.03659	0.689042	0.984742	0.710204	0.658358	0.494022	0.503786	0.7499	0.434887	0.747391	0.746506
ENSRNOT00000000168	Cog3	Cog3-201	chr15:57755189-57805184	-	protein_coding	0.00248798	1.00173	0.972501	0.998743	3.41062	3.40814	9.57485	10.2808	9.02857	9.39132	9.20694	10.3379
ENSRNOT00000000170	Atg12	Atg12-201	chr18:40721800-40732126	-	protein_coding	0.136121	1.09895	0.281984	0.984742	4.96032	4.8242	23.6304	27.8915	30.9484	30.4053	30.1921	29.8015
ENSRNOT00000000172	Cdo1	Cdo1-201	chr18:40701984-40716686	-	protein_coding	-0.107213	0.92838	0.331549	0.984742	5.05554	5.16275	30.8627	34.8723	39.2147	32.5116	32.1239	32.1335
ENSRNOT00000000174	Chm	Chm-201	chrX:84666900-84821775	-	protein_coding	0.0699155	1.04966	0.326121	0.984742	3.18222	3.11231	7.2412	7.78155	7.93574	7.54257	8.66623	8.05704
ENSRNOT00000000177	Lamp2	Lamp2-201	chrX:124722628-124766044	-	protein_coding	0.0333738	1.0234	0.819018	0.989754	6.47031	6.43693	94.1617	87.3143	76.3812	99.5547	87.7331	77.1233
ENSRNOT00000000180	Alas2	Alas2-201	chrX:23167696-23187341	-	protein_coding	0.0804679	1.05736	0.874911	0.992193	1.89673	1.81627	2.44124	1.78541	3.55668	1.77486	5.78961	1.74054
ENSRNOT00000000181	Gatm	Gatm-201	chr3:114711562-114728410	-	protein_coding	-0.169707	0.889023	0.369048	0.984742	6.72623	6.89593	134.347	118.388	103.53	121.459	106.663	89.018
ENSRNOT00000000184	Slc30a4	Slc30a4-201	chr3:114805922-114828154	-	protein_coding	0.107618	1.07745	0.488148	0.984742	3.78995	3.68234	11.0061	13.6171	11.0564	11.183	14.6972	12.8386
ENSRNOT00000000193	Plpp2	Plpp2-201	chr7:13062196-13070280	+	protein_coding	0.0969571	1.06952	0.664112	0.984742	3.56638	3.46943	12.3532	9.65514	8.55123	11.469	12.7576	8.69154
ENSRNOT00000000199	Jrk	Jrk-001	chr7:115942743-115946425	-	protein_coding	0.157477	1.11533	0.455968	0.984742	2.15338	1.99591	2.33816	3.044	3.70072	2.80294	3.49297	4.15282
ENSRNOT00000000201	Mpst	Mpst-201	chr7:119626637-119631425	+	protein_coding	-0.10902	0.927218	0.426948	0.984742	4.17909	4.28811	20.8588	18.052	16.9053	16.2693	19.4852	15.8026
ENSRNOT00000000203	Csf2rb	Csf2rb-201	chr7:119554354-119568776	+	protein_coding	0.58389	1.49889	0.07757	0.984742	2.01508	1.43119	1.22204	1.90681	2.03617	2.69401	4.32827	2.35517
ENSRNOT00000000205	Chadl	Chadl-201	chr7:122922022-122926336	-	protein_coding	-0.0524381	0.964305	0.59338	0.984742	2.85176	2.9042	7.03521	6.38493	6.06982	5.68729	6.08867	6.93561
ENSRNOT00000000206	Ep300	Ep300-201	chr7:122818975-122861296	+	protein_coding	-0.0424894	0.970978	0.647955	0.984742	2.71724	2.75973	6.27197	5.88005	5.20926	5.33495	5.32938	6.09264
ENSRNOT00000000211	Vwa5a	Vwa5a-202	chr3:158997834-159021582	+	protein_coding	0.0361508	1.02537	0.794395	0.9895	2.50478	2.46863	4.76063	3.67469	5.29759	4.86442	4.63275	4.53476
ENSRNOT00000000239	Abhd5	Abhd5-201	chr8:130973201-131001458	+	protein_coding	-0.0538263	0.963378	0.704651	0.984742	4.06812	4.12194	17.5161	17.1879	14.673	17.3715	16.7646	13.4603
ENSRNOT00000000246	Lmf1	Lmf1-201	chr10:14945265-15031942	+	protein_coding	0.103981	1.07473	0.637062	0.984742	3.12306	3.01908	5.92607	8.65126	6.96953	6.37512	9.53677	7.51003
ENSRNOT00000000248	Zfp354c	Zfp354c-201	chr10:36311343-36322356	-	protein_coding	0.17315	1.12752	0.189519	0.984742	1.32166	1.14851	1.16491	1.14109	1.35033	1.36492	1.87292	1.29845
ENSRNOT00000000253	Zfp207	Zfp207-201	chr10:67762995-67774787	+	protein_coding	0.0331269	1.02323	0.597471	0.984742	5.22195	5.18882	33.6046	37.0552	35.8489	36.5715	38.0857	34.4007
ENSRNOT00000000254	RGD1310429	RGD1310429-201	chr10:67739103-67751002	-	protein_coding	-0.0834153	0.943821	0.213347	0.984742	4.35534	4.43876	20.12	19.7623	22.261	18.9208	20.0991	19.4031
ENSRNOT00000000256	Ccl7	Ccl7-201	chr10:69423086-69424979	+	protein_coding	0.563349	1.4777	0.00837489	0.96642	1.22218	0.658829	0.621783	0.642856	0.477031	1.39787	1.60691	1.03135
ENSRNOT00000000258	Aatf	Aatf-201	chr10:71744659-71837851	-	protein_coding	-0.158978	0.895659	0.341164	0.984742	3.05	3.20898	8.36758	7.71275	8.68758	8.79437	7.29218	5.99489
ENSRNOT00000000263	Amz2	Amz2-201	chr10:97710905-97721440	+	protein_coding	0.0868478	1.06205	0.139223	0.984742	5.27425	5.1874	33.8445	36.2951	36.2309	36.8009	36.777	39.5873
ENSRNOT00000000264	Mfsd11	Mfsd11-201	chr10:105796680-105815696	+	protein_coding	0.150873	1.11024	0.257262	0.984742	3.64491	3.49404	9.18204	9.76143	12.0535	11.1672	11.2452	12.1381
ENSRNOT00000000266	Mettl23	Mettl23-201	chr10:105787935-105792598	+	protein_coding	0.201891	1.15021	0.346718	0.984742	3.25809	3.0562	7.79366	7.75623	6.47365	6.83307	10.8589	8.42693
ENSRNOT00000000275	Prmt7	Prmt7-201	chr19:38189605-38237153	+	protein_coding	-0.0320752	0.978012	0.858193	0.992193	1.73861	1.77068	2.90628	1.72306	2.73479	2.17978	2.49118	2.34772
ENSRNOT00000000279	Zfp821	Zfp821-201	chr19:41941077-41960083	-	protein_coding	0.123009	1.089	0.487078	0.984742	3.26958	3.14657	6.43469	9.76162	7.67958	8.51586	8.21947	9.2229
ENSRNOT00000000281	Def8	Def8-201	chr19:56243408-56259196	+	protein_coding	0.00442719	1.00307	0.958788	0.99773	3.6907	3.68627	11.0561	11.8303	12.7908	10.9474	12.6557	12.1961
ENSRNOT00000000299	Phyhipl	Phyhipl-201	chr20:19318250-19358368	+	protein_coding	-0.0427567	0.970798	0.443124	0.984742	6.87555	6.91831	126.074	114.783	119.269	114.771	113.058	121.608
ENSRNOT00000000302	Tet1	Tet1-201	chr20:27366213-27437427	+	protein_coding	-0.0697895	0.952777	0.570482	0.984742	1.11725	1.18704	1.55882	1.32656	0.982671	1.10621	1.12807	1.27767
ENSRNOT00000000304	Rtn4ip1	Rtn4ip1-201	chr20:48881194-48925081	+	protein_coding	-0.0730206	0.950646	0.455533	0.984742	2.63314	2.70616	5.68218	5.4333	5.46483	4.95907	4.73789	5.98287
ENSRNOT00000000306	Slc25a1	Slc25a1-201	chr11:87204175-87207264	+	protein_coding	-0.0536467	0.963498	0.776633	0.988184	6.07078	6.12443	78.8419	57.1358	72.1534	76.6442	64.8052	58.4418
ENSRNOT00000000308	Dgcr14	Dgcr14-201	chr11:87224421-87233326	+	protein_coding	-0.0136294	0.990597	0.726142	0.986409	3.15698	3.17061	7.68356	8.30024	8.03964	7.95779	7.66918	8.13811
ENSRNOT00000000313	Scarf2	Scarf2-201	chr11:87722350-87733734	+	protein_coding	0.113051	1.08151	0.293268	0.984742	2.2195	2.10645	3.18064	3.16472	3.5865	4.03412	3.81059	3.17142
ENSRNOT00000000325	Olig2	Olig2-201	chr11:31389514-31392890	+	protein_coding	-0.375447	0.770867	0.055772	0.984742	4.61971	4.99515	37.4219	28.8175	27.3154	22.5767	24.6655	23.5573
ENSRNOT00000000327	Foxo3	Foxo3-001	chr20:46428124-46519144	+	protein_coding	0.137047	1.09965	0.18045	0.984742	3.54994	3.41289	9.59549	10.3976	9.00496	10.8992	9.76384	11.5438
ENSRNOT00000000331	Cep57l1	Cep57l1-201	chr20:46610146-46666830	-	protein_coding	0.0618322	1.04379	0.570705	0.984742	2.27077	2.20894	3.76431	3.76016	3.3576	3.44994	4.46149	3.62428
ENSRNOT00000000334	Cd164	Cd164-001	chr20:46250415-46261994	+	protein_coding	-0.0354321	0.975739	0.753326	0.987761	6.73879	6.77422	118.763	100.875	106.483	118.099	101.817	98.4856
ENSRNOT00000000336	Smpd2	Smpd2-201	chr20:46211892-46215120	-	protein_coding	0.134991	1.09809	0.346588	0.984742	2.50211	2.36712	3.47119	4.99241	4.12505	4.86135	4.72756	4.41582
ENSRNOT00000000337	Mical1	Mical1-201	chr20:46199981-46211930	+	protein_coding	0.0685712	1.04868	0.74786	0.987059	2.13484	2.06627	2.61834	3.64784	3.36787	3.92373	3.93697	2.48499
ENSRNOT00000000340	Ccdc162	Ccdc162-001	chr20:46271689-46305157	-	protein_coding	0.308622	1.23852	0.394976	0.984742	0.796589	0.487967	0.561288	0	0.766832	1.19852	0.33943	0.779676
ENSRNOT00000000343	Fig4	Fig4-201	chr20:45922806-46044738	-	protein_coding	0.00975034	1.00678	0.938307	0.996435	4.22406	4.21431	14.8299	18.8311	19.3738	18.1948	17.0493	17.8391
ENSRNOT00000000348	Sobp	Sobp-201	chr20:47750762-47910375	-	protein_coding	0.00509012	1.00353	0.932048	0.996306	3.67574	3.67065	12.1234	11.3326	11.7593	12.335	10.9362	12.1119
ENSRNOT00000000352	Cd24	Cd24-201	chr20:48335540-48340846	+	protein_coding	-0.288523	0.81874	0.609311	0.984742	5.28022	5.56875	76.6653	23.2558	55.7592	45.5799	32.255	36.8846
ENSRNOT00000000365	Hace1	Hace1-201	chr20:50652745-50783937	+	protein_coding	-0.10255	0.931385	0.340548	0.984742	3.54407	3.64662	11.2981	11.5355	11.7422	12.0508	10.6698	9.42108
ENSRNOT00000000383	Nid2	Nid2-201	chr15:4894213-4951917	-	protein_coding	-0.0520038	0.964596	0.735078	0.987051	2.41846	2.47046	3.92986	5.54895	4.27285	4.5815	4.66019	3.83621
ENSRNOT00000000423	Tmem167b	Tmem167b-201	chr20:26534535-26534759	+	protein_coding	0.223757	1.16777	0.253003	0.984742	0.90075	0.676994	1.00099	0.503304	0.358608	0.876217	0.836713	0.888574
ENSRNOT00000000434	Pbld1	Pbld1-201	chr20:27103317-27117663	-	protein_coding	-0.0336875	0.97692	0.817942	0.989754	2.83772	2.87141	7.34617	5.36759	6.37352	6.57547	6.51409	5.41843
ENSRNOT00000000438	Slc25a16	Slc25a16-201	chr20:27254984-27301952	-	protein_coding	0.24759	1.18722	0.228277	0.984742	0.90513	0.65754	0.525633	0.962203	0.311064	0.774245	0.908269	0.939818
ENSRNOT00000000441	Supv3l1	Supv3l1-201	chr20:32057454-32076503	-	protein_coding	-0.111256	0.925782	0.0828631	0.984742	3.51088	3.62213	10.6754	11.4982	11.7937	10.4614	10.75	9.99931
ENSRNOT00000000443	Srgn	Srgn-201	chr20:32120320-32133431	-	protein_coding	-0.0618793	0.958015	0.935634	0.996306	3.18988	3.25176	5.47079	21.4592	4.94677	5.87317	6.29949	14.1461
ENSRNOT00000000444	Kif1bp	Kif1bp-201	chr20:32191734-32211453	-	protein_coding	-0.0360133	0.975346	0.243793	0.984742	5.54375	5.57977	45.7835	46.2065	48.5378	45.34	45.5786	46.0291
ENSRNOT00000000446	Ddx50	Ddx50-201	chr20:32239748-32269145	-	protein_coding	0.0425035	1.0299	0.826182	0.990756	4.31018	4.26768	14.6421	22.8444	18.161	19.3943	19.5402	17.6368
ENSRNOT00000000448	Zufsp	Zufsp-201	chr20:32471672-32501722	-	protein_coding	0.139948	1.10187	0.0323569	0.984742	3.67431	3.53436	10.4634	11.2102	10.1123	11.7755	12.027	11.5028
ENSRNOT00000000462	Dcbld1	Dcbld1-201	chr20:33359196-33453766	+	protein_coding	0.0757849	1.05393	0.656966	0.984742	2.16179	2.08601	2.54085	3.92295	3.39057	3.07963	3.88261	3.49803
ENSRNOT00000000467	Nus1	Nus1-201	chr20:33557052-33584010	+	protein_coding	0.0191324	1.01335	0.633053	0.984742	5.05682	5.03769	31.4814	33.3861	30.73	32.3304	32.8146	31.7206
ENSRNOT00000000468	Slc35f1	Slc35f1-201	chr20:34258791-34420824	+	protein_coding	0.170436	1.1254	0.413912	0.984742	4.26225	4.09182	13.075	19.4983	16.1836	15.656	19.7485	19.4475
ENSRNOT00000000469	Pln	Pln-201	chr20:34633157-34642904	+	protein_coding	0.388632	1.30915	0.341818	0.984742	1.40622	1.01759	0.883075	1.28221	0.930877	3.17274	0.821017	1.45025
ENSRNOT00000000471	Asf1a	Asf1a-201	chr20:34894419-34909265	+	protein_coding	0.0313154	1.02194	0.756051	0.987761	3.40399	3.37267	8.6493	10.4371	9.06966	10.3836	9.53238	8.8924
ENSRNOT00000000474	Numa1	Numa1-201	chr1:167066516-167090296	+	protein_coding	0.026832	1.01877	0.659059	0.984742	3.83804	3.8112	13.0746	13.5202	12.5349	14.0217	12.4181	13.5105
ENSRNOT00000000475	Fam184a	Fam184a-201	chr20:34936050-35054881	-	protein_coding	0.0777614	1.05538	0.467112	0.984742	2.42039	2.34263	3.53649	4.43458	4.29321	4.27064	4.07138	4.73906
ENSRNOT00000000476	Zbtb12	Zbtb12-001	chr20:4572100-4574956	+	protein_coding	-0.0657356	0.955458	0.692184	0.984742	1.92888	1.99462	3.52189	2.54697	2.94586	2.38558	3.44424	2.66879
ENSRNOT00000000477	Cfb	Cfb-001	chr20:4536212-4542073	-	protein_coding	0.104288	1.07496	0.598685	0.984742	2.78316	2.67887	6.6085	5.46113	4.34141	6.72063	6.06234	4.98196
ENSRNOT00000000478	Nelfe	Nelfe-001	chr20:4530344-4536209	+	protein_coding	0.0404496	1.02843	0.854097	0.992193	3.28302	3.24257	6.46846	9.99365	9.32665	8.75374	10.131	7.4949
ENSRNOT00000000481	Skiv2l	Skiv2l-001	chr20:4519474-4530126	-	protein_coding	-0.0791849	0.946592	0.279628	0.984742	3.6562	3.73538	12.0226	12.4579	12.4805	11.1437	11.0253	12.7223
ENSRNOT00000000483	Dxo	Dxo-001	chr20:4517307-4519389	+	protein_coding	0.115346	1.08323	0.438559	0.984742	2.8479	2.73255	4.78925	6.37784	5.87371	7.09785	5.74282	5.83438
ENSRNOT00000000492	Atf6b	Atf6b-001	chr20:4414276-4422283	+	protein_coding	-0.202204	0.869221	0.257587	0.984742	4.41569	4.61789	23.2921	23.5967	23.7758	23.6571	21.7201	16.3544
ENSRNOT00000000494	Fkbpl	Fkbpl-001	chr20:4411876-4413366	+	protein_coding	-0.162766	0.893311	0.544051	0.984742	3.35794	3.52071	8.15689	11.7556	11.944	7.53112	8.64474	12.0986
ENSRNOT00000000495	Prrt1	Prrt1-001	chr20:4392626-4396243	+	protein_coding	-0.0469857	0.967957	0.581036	0.984742	5.71091	5.75789	48.1079	54.7023	56.9257	52.7213	49.1736	52.314
ENSRNOT00000000497	Ppt2	Ppt2-001	chr20:4381455-4390436	-	protein_coding	-1.00182	0.499369	0.15862	0.984742	2.4054	3.40722	9.00768	9.50385	10.3592	2.72643	10.7599	2.39312
ENSRNOT00000000499	Egfl8	Egfl8-201	chr20:4378211-4380084	-	protein_coding	0.0646355	1.04582	0.755265	0.987761	2.74941	2.68477	4.64995	5.94261	5.77679	7.21892	4.47323	5.75934
ENSRNOT00000000500	Agpat1	Agpat1-001	chr20:4371023-4378269	+	protein_coding	0.008459	1.00588	0.914849	0.996306	6.14199	6.13353	62.92	73.8734	71.3039	69.0094	72.2016	67.7208
ENSRNOT00000000501	Rnf5	Rnf5-001	chr20:4366246-4368693	-	protein_coding	0.242526	1.18306	0.310532	0.984742	5.94696	5.70444	38.9234	60.5905	56.6605	58.3567	67.5018	56.7391
ENSRNOT00000000509	Pbx2	Pbx2-001	chr20:4357733-4362682	+	protein_coding	0.0963377	1.06906	0.196519	0.984742	4.36181	4.26547	16.979	19.8146	18.0096	19.5794	19.33	19.7749
ENSRNOT00000000510	Gpsm3	Gpsm3-001	chr20:4355175-4357107	+	protein_coding	0.219665	1.16446	0.342783	0.984742	2.71434	2.49467	3.73332	6.06941	4.35011	5.78995	6.35144	4.66305
ENSRNOT00000000513	Notch4	Notch4-001	chr20:4329811-4353785	+	protein_coding	-0.0760421	0.948657	0.611385	0.984742	2.03509	2.11113	3.96561	3.46932	2.63352	3.31349	3.06576	2.92552
ENSRNOT00000000514	C4a	C4a-001	chr20:4495465-4508214	-	protein_coding	0.602675	1.51853	0.00480707	0.96642	1.60212	0.999445	1.07455	1.05722	0.872333	2.26918	2.21663	1.66084
ENSRNOT00000000522	RT1-Db1	RT1-Db1-001	chr20:4087618-4097090	+	protein_coding	0.114684	1.08274	0.812461	0.9895	0.581724	0.46704	1.17909	0.007101	0.203456	1.14211	0.510418	0.03612
ENSRNOT00000000523	RT1-Ba	RT1-Ba-001	chr20:4066132-4070721	-	protein_coding	-0.269159	0.829803	0.569142	0.984742	0.5805	0.849659	0.662368	1.53159	0.390588	0	1.31712	0.443096
ENSRNOT00000000525	RT1-Bb	RT1-Bb-001	chr20:4043741-4049711	+	protein_coding	-0.434363	0.74002	0.384375	0.984742	0.818671	1.25303	1.42674	1.50793	1.22467	0	1.8625	0.916853
ENSRNOT00000000527	Tap2	Tap2-001	chr20:3995544-4009587	+	protein_coding	-0.21795	0.859786	0.115305	0.984742	1.22944	1.44739	1.56176	1.53061	2.12868	1.41802	1.41764	1.20519
ENSRNOT00000000528	Psmb8	Psmb8-001	chr20:3990820-3993769	+	protein_coding	0.32736	1.25472	0.191483	0.984742	1.94605	1.61869	1.87285	1.80182	2.59804	3.88773	2.30185	2.54479
ENSRNOT00000000529	Tap1	Tap1-001	chr20:3979035-3989669	+	protein_coding	0.13075	1.09486	0.328527	0.984742	2.00806	1.87731	3.07283	2.56239	2.41779	3.27906	3.28038	2.55328
ENSRNOT00000000532	Psmb9	Psmb9-001	chr20:3973420-3978845	-	protein_coding	-0.202039	0.869321	0.423442	0.984742	2.46077	2.66281	5.09909	5.93162	5.007	5.88927	4.85605	3.13543
ENSRNOT00000000535	Brd2	Brd2-002	chr20:5262120-5269328	+	protein_coding	-0.524205	0.695342	0.452974	0.984742	3.73546	4.25966	17.6267	18.303	18.5478	19.0904	4.55751	20.1634
ENSRNOT00000000541	Slc39a7	Slc39a7-002	chr20:3819423-3822754	-	protein_coding	-0.120806	0.919674	0.551588	0.984742	4.52434	4.64515	21.6815	28.4337	22.4677	23.1795	25.5401	17.9906
ENSRNOT00000000542	Hsd17b8	Hsd17b8-001	chr20:3817212-3819200	-	protein_coding	-0.037418	0.974397	0.780235	0.988782	3.00555	3.04297	7.41092	6.78246	7.55289	5.82197	7.60335	7.82477
ENSRNOT00000000543	Ring1	Ring1-001	chr20:3812287-3815834	-	protein_coding	-0.0246807	0.983038	0.87659	0.992193	4.22895	4.25363	15.6708	19.6196	19.1918	15.1203	18.5391	19.9337
ENSRNOT00000000549	Vps52	Vps52-001	chr20:5432004-5441706	-	protein_coding	-0.110198	0.926461	0.628444	0.984742	4.40527	4.51547	22.0681	24.5798	19.2753	15.3528	23.2287	23.0124
ENSRNOT00000000550	B3galt4	B3galt4-001	chr20:5446104-5447673	+	protein_coding	0.196896	1.14623	0.136989	0.984742	1.59854	1.40165	1.64587	1.72457	1.55827	2.31685	2.18188	1.63159
ENSRNOT00000000552	Wdr46	Wdr46-001	chr20:5447860-5455632	-	protein_coding	-0.0571498	0.961161	0.473853	0.984742	3.2883	3.34545	8.78499	9.90255	8.84362	8.54285	8.32199	9.48203
ENSRNOT00000000553	Pfdn6	Pfdn6-001	chr20:5455974-5457444	+	protein_coding	0.747575	1.67897	0.336159	0.984742	5.92239	5.17481	55.8266	13.1046	57.804	67.7018	55.2213	56.7535
ENSRNOT00000000554	Rgl2	Rgl2-002	chr20:5458509-5466265	-	protein_coding	-0.855768	0.552571	0.125382	0.984742	1.9815	2.83727	2.9609	8.8825	8.32497	2.54979	3.64551	2.73454
ENSRNOT00000000558	Zbtb22	Zbtb22-001	chr20:5476345-5479511	-	protein_coding	-0.0566586	0.961488	0.269997	0.984742	3.57412	3.63078	11.7176	11.4853	10.9707	10.7157	11.5083	10.5289
ENSRNOT00000000559	Daxx	Daxx-002	chr20:5480103-5485850	-	protein_coding	-0.106084	0.929107	0.843357	0.992193	2.10594	2.21203	2.7003	7.87799	2.02767	3.52156	2.47416	4.07832
ENSRNOT00000000568	Cuta	Cuta-003	chr20:5532026-5533448	-	protein_coding	-0.321475	0.800251	0.35402	0.984742	5.02691	5.34838	53.3614	29.3007	40.0512	41.2294	27.3339	27.9618
ENSRNOT00000000574	Zbtb9	Zbtb9-201	chr20:5566531-5569533	+	protein_coding	0.18945	1.14033	0.242992	0.984742	2.19875	2.0093	3.08145	3.58165	2.48932	3.3815	4.11853	3.31419
ENSRNOT00000000576	Bak1	Bak1-001	chr20:5609625-5618260	-	protein_coding	-0.0470513	0.967913	0.644591	0.984742	3.41761	3.46466	10.6312	9.84952	9.66264	8.61902	10.8345	9.71833
ENSRNOT00000000577	Ggnbp1	Ggnbp1-001	chr20:5619012-5625320	+	protein_coding	-0.326823	0.79729	0.0395986	0.984742	0.714639	1.04146	0.894774	1.05955	1.23462	0.784209	0.68868	0.466864
ENSRNOT00000000580	Hmga1	Hmga1-201	chr20:7136007-7138980	+	protein_coding	0.144101	1.10504	0.262251	0.984742	5.79494	5.65084	47.3525	45.9475	54.8708	51.9892	51.1769	60.8995
ENSRNOT00000000586	Snrpc	Snrpc-201	chr20:7409401-7427581	+	protein_coding	0.275458	1.21038	0.384431	0.984742	4.36253	4.08707	20.3526	10.6863	18.6727	21.5589	19.4462	17.8724
ENSRNOT00000000597	Def6	Def6-201	chr20:7788084-7809560	+	protein_coding	0.0959656	1.06878	0.573635	0.984742	0.710015	0.614049	0.575589	0.397937	0.627838	0.556383	0.977505	0.422241
ENSRNOT00000000599	Aip	Aip-201	chr1:219361860-219369587	-	protein_coding	0.119088	1.08605	0.638881	0.984742	2.50121	2.38212	3.04139	4.30493	5.60787	4.20167	5.63437	4.25868
ENSRNOT00000000603	Rpl10a	Rpl10a-201	chr20:7908304-7910867	+	protein_coding	0.0288799	1.02022	0.792649	0.9895	7.1926	7.16372	151.192	130.772	145.984	143.154	161.37	132.731
ENSRNOT00000000607	Tead3	Tead3-201	chr20:7908226-7930929	-	protein_coding	-0.0702404	0.952479	0.271903	0.984742	0.828646	0.898887	0.778134	0.878089	0.94131	0.706571	0.876397	0.749416
ENSRNOT00000000617	Mapk14	Mapk14-001	chr20:5933303-5995137	+	protein_coding	-0.0467989	0.968082	0.846305	0.992193	4.08238	4.12918	16.8484	13.9161	19.1265	13.2193	14.6352	20.8663
ENSRNOT00000000618	Mapk14	Mapk14-002	chr20:5933595-5995134	+	protein_coding	0.69109	1.6145	0.445131	0.984742	2.9466	2.25551	1.61552	9.63964	2.91238	11.1077	9.50873	2.60106
ENSRNOT00000000624	Kctd20	Kctd20-201	chr20:6211420-6219893	+	protein_coding	0.0647678	1.04592	0.557007	0.984742	3.24008	3.17531	7.87547	7.83895	8.39719	7.55339	8.18076	9.74148
ENSRNOT00000000627	Srsf3	Srsf3-001	chr20:6288267-6298213	+	protein_coding	0.130887	1.09497	0.294845	0.984742	4.49199	4.36111	18.2755	22.7188	17.9834	21.2331	22.5132	20.7952
ENSRNOT00000000628	Cdkn1a	Cdkn1a-201	chr20:6356423-6358864	+	protein_coding	-0.171781	0.887746	0.679333	0.984742	2.64252	2.8143	9.73779	3.89281	5.62355	7.20405	4.679	4.22552
ENSRNOT00000000629	Cpne5	Cpne5-201	chr20:6419033-6500523	-	protein_coding	0.190384	1.14107	0.595972	0.984742	3.57314	3.38275	6.4958	14.2939	8.89902	8.7892	12.2443	12.0043
ENSRNOT00000000631	RGD735065	RGD735065-201	chr20:6869870-6903850	+	protein_coding	-0.0444121	0.969685	0.748903	0.987059	5.09231	5.13672	31.977	34.7219	35.9636	27.8906	36.2539	35.8879
ENSRNOT00000000632	Pi16	Pi16-201	chr20:6923498-6932785	+	protein_coding	0.103591	1.07444	0.656403	0.984742	2.15166	2.04807	3.66666	3.77944	2.1711	3.77131	3.74724	2.87317
ENSRNOT00000000635	Mtch1	Mtch1-201	chr20:6937348-6961143	-	protein_coding	0.0453812	1.03196	0.471543	0.984742	7.9318	7.88642	227.783	227.494	252.423	243.149	251.711	234.966
ENSRNOT00000000637	Pim1	Pim1-201	chr20:8165307-8169555	+	protein_coding	0.431602	1.34873	0.0830738	0.984742	1.93693	1.50533	1.64939	1.37932	2.62952	2.70303	3.06324	2.73073
ENSRNOT00000000639	Ccdc167	Ccdc167-201	chr20:8369331-8384088	-	protein_coding	-0.335208	0.79267	0.484333	0.984742	2.78758	3.12279	8.70223	6.55869	8.01236	11.3869	4.28696	4.02647
ENSRNOT00000000640	Cmtr1	Cmtr1-201	chr20:8325041-8368764	+	protein_coding	-0.055234	0.962438	0.157927	0.984742	4.59145	4.64668	24.0328	23.1485	25	23.2154	22.8366	23.2747
ENSRNOT00000000649	Btbd9	Btbd9-201	chr20:8901931-9249820	-	protein_coding	0.0379924	1.02668	0.753913	0.987761	3.48023	3.44224	10.3667	9.6489	9.6099	10.1372	8.80743	11.7242
ENSRNOT00000000650	Glo1	Glo1-201	chr20:9273594-9291610	-	protein_coding	-0.0133532	0.990787	0.783335	0.9895	7.03699	7.05035	135.66	127.088	132.03	128.367	136.957	125.903
ENSRNOT00000000657	Nt5dc1	Nt5dc1-201	chr20:41106991-41209728	-	protein_coding	0.0659315	1.04676	0.643731	0.984742	1.96481	1.89887	2.49558	2.81763	2.88635	2.311	3.07372	3.41007
ENSRNOT00000000658	Tspyl4	Tspyl4-201	chr20:41100071-41102056	+	protein_coding	0.0258679	1.01809	0.811043	0.9895	7.05524	7.02937	119.819	126.44	143.781	122.964	130.117	143.73
ENSRNOT00000000660	Tspyl1	Tspyl1-201	chr20:41083317-41085875	+	protein_coding	0.079722	1.05681	0.429778	0.984742	6.25805	6.17833	65.292	76.094	73.3194	69.183	79.5873	78.2651
ENSRNOT00000000662	RGD1305587	RGD1305587-201	chr20:31734183-31736212	-	protein_coding	-0.0263269	0.981917	0.915194	0.996306	3.95736	3.98369	12.0379	18.5208	14.5569	11.4614	16.0231	16.6705
ENSRNOT00000000673	Ppa1	Ppa1-201	chr20:31298269-31310674	+	protein_coding	0.013639	1.0095	0.770943	0.987761	5.97724	5.9636	59.0583	64.812	60.4875	60.9449	63.6263	61.455
ENSRNOT00000000674	Ppa1	Ppa1-202	chr20:31265519-31292448	+	protein_coding	-0.0599722	0.959283	0.682325	0.984742	6.10202	6.162	72.8133	59.1094	81.7484	66.2219	67.646	69.2345
ENSRNOT00000000675	Npffr1	Npffr1-201	chr20:31234493-31245955	+	protein_coding	-0.0127265	0.991217	0.934449	0.996306	0.585547	0.598274	0.30467	0.778988	0.494931	0.399294	0.635894	0.476174
ENSRNOT00000000676	Lrrc20	Lrrc20-201	chr20:31096214-31202499	+	protein_coding	-0.100558	0.932672	0.522136	0.984742	2.06538	2.16593	3.86237	3.87997	2.80863	3.65842	3.08856	2.84957
ENSRNOT00000000687	Pcbd1	Pcbd1-201	chr20:30690810-30696476	+	protein_coding	0.0139844	1.00974	0.910203	0.99626	4.10146	4.08748	13.7773	16.6827	17.8024	15.9818	15.2281	17.3543
ENSRNOT00000000689	Slc29a3	Slc29a3-201	chr20:30287424-30327361	-	protein_coding	0.186788	1.13823	0.181426	0.984742	3.68563	3.49884	10.8929	11.3833	8.80941	11.9531	12.6314	11.0652
ENSRNOT00000000696	Psap	Psap-201	chr20:29831314-29856875	+	protein_coding	0.0925799	1.06628	0.00169236	0.757296	9.10719	9.01461	516.818	510.86	521.008	545.779	548.342	557.418
ENSRNOT00000000697	Chst3	Chst3-201	chr20:29731816-29738506	-	protein_coding	-0.0440584	0.969923	0.70472	0.984742	2.42892	2.47298	5.05794	4.43838	4.19433	4.92596	4.45809	3.82765
ENSRNOT00000000702	Anapc16	Anapc16-201	chr20:29544629-29558321	-	protein_coding	0.103714	1.07454	0.426459	0.984742	3.7889	3.68519	13.8688	10.3129	11.6534	12.5421	13.3194	12.6178
ENSRNOT00000000707	Marcks	Marcks-201	chr20:42966140-42971838	+	protein_coding	0.25782	1.19567	0.204076	0.984742	5.84763	5.58981	42.0357	55.1931	45.1947	50.3727	67.2746	53.4436
ENSRNOT00000000710	Ddo	Ddo-201	chr20:48739639-48758905	-	protein_coding	0.129291	1.09376	0.489827	0.984742	1.97421	1.84492	3.44027	1.97086	2.51431	2.82791	2.89124	3.07234
ENSRNOT00000000713	Cdk19	Cdk19-201	chr20:45458558-45598798	+	protein_coding	0.0176171	1.01229	0.892129	0.993889	3.88772	3.8701	12.9457	15.6461	12.4678	14.4074	14.8048	12.3181
ENSRNOT00000000715	Amd1	Amd1-201	chr20:45384000-45399694	-	protein_coding	0.0554739	1.0392	0.219356	0.984742	5.75949	5.70402	50.4016	52.6626	50.3561	51.2704	55.4044	52.9224
ENSRNOT00000000716	Gtf3c6	Gtf3c6-201	chr20:45347271-45356358	-	protein_coding	0.000643682	1.00045	0.996329	0.999807	4.23949	4.23884	18.9359	16.7167	18.0562	15.9881	21.3174	16.7766
ENSRNOT00000000717	Rpf2	Rpf2-201	chr20:45321405-45342948	-	protein_coding	-0.00428047	0.997037	0.979009	0.999302	4.04757	4.05185	14.7308	18.7802	13.6624	13.9442	17.0836	15.7326
ENSRNOT00000000718	Slc16a10	Slc16a10-201	chr20:45143453-45260119	-	protein_coding	-0.0775905	0.947639	0.67393	0.984742	0.753246	0.830837	0.63425	0.878342	0.833273	0.868216	0.897146	0.351205
ENSRNOT00000000728	Traf3ip2	Traf3ip2-201	chr20:44680449-44722872	+	protein_coding	-0.145031	0.90436	0.00249254	0.86893	1.61547	1.7605	2.43047	2.35939	2.37503	2.01339	2.03394	2.14668
ENSRNOT00000000733	Fyn	Fyn-001	chr20:44436403-44630317	+	protein_coding	0.146917	1.1072	0.511205	0.984742	4.9732	4.82629	26.6322	33.2624	23.1178	34.0777	24.8512	33.1773
ENSRNOT00000000737	Lama4	Lama4-201	chr20:44060731-44209614	+	protein_coding	-0.0470696	0.9679	0.642364	0.984742	2.73834	2.78541	5.48284	6.00662	6.21441	5.78451	6.29313	5.00529
ENSRNOT00000000742	Hdac2	Hdac2-201	chr20:43084870-43108198	-	protein_coding	0.0451516	1.03179	0.535878	0.984742	5.25135	5.2062	33.1643	37.4025	37.3473	35.3145	38.5801	37.4491
ENSRNOT00000000743	Hs3st5	Hs3st5-201	chr20:40236437-40545494	+	protein_coding	0.229598	1.17251	0.267165	0.984742	3.03835	2.80875	4.88886	7.46005	5.90485	6.21225	7.68368	7.85383
ENSRNOT00000000748	Ipmk	Ipmk-201	chr20:18457310-18489833	-	protein_coding	-0.017187	0.988158	0.794296	0.9895	3.19043	3.20762	8.34868	8.6648	7.72615	8.0798	8.64576	7.68624
ENSRNOT00000000749	Cisd1	Cisd1-201	chr20:18493538-18506912	+	protein_coding	-0.0914214	0.938598	0.0457258	0.984742	6.89097	6.9824	130.684	121.693	124.134	117.544	116.381	119.142
ENSRNOT00000000750	Ube2d1	Ube2d1-201	chr20:18547370-18580291	+	protein_coding	-0.0539532	0.963293	0.413849	0.984742	5.01487	5.06882	32.3342	32.3515	33.0095	33.9392	30.7402	29.476
ENSRNOT00000000753	Tfam	Tfam-201	chr20:18594037-18606151	+	protein_coding	0.119203	1.08613	0.212278	0.984742	4.41884	4.29964	17.7913	20.1021	18.261	20.4433	22.0195	18.8255
ENSRNOT00000000754	Bicc1	Bicc1-201	chr20:18780605-18938511	+	protein_coding	-0.000913371	0.999367	0.996016	0.999807	0.716006	0.71692	0.697087	0.495146	0.750069	0.332654	0.728889	0.923683
ENSRNOT00000000767	Mdga2	Mdga2-201	chr6:88447749-88917070	-	protein_coding	0.00693668	1.00482	0.875895	0.992193	2.78621	2.77927	6.0579	5.75294	5.78834	5.76956	5.68567	6.25256
ENSRNOT00000000772	Hint1	Hint1-201	chr10:40208223-40211975	+	protein_coding	-0.0298852	0.979498	0.56768	0.984742	7.90761	7.9375	249.452	230.892	252.667	230.653	243.95	242.989
ENSRNOT00000000783	Cdk1	Cdk1-201	chr20:20576377-20591509	+	protein_coding	0.0546346	1.0386	0.922118	0.996306	0.998148	0.943514	0.776713	0.691692	1.36668	0	2.03598	1.62493
ENSRNOT00000000784	Rhobtb1	Rhobtb1-201	chr20:20638579-20713128	-	protein_coding	0.151293	1.11056	0.063258	0.984742	1.48983	1.33854	1.66217	1.51067	1.41989	1.74635	1.70499	1.98216
ENSRNOT00000000785	RGD1306739	RGD1306739-201	chr20:21316826-21426034	+	protein_coding	0.0365878	1.02569	0.802576	0.9895	3.66917	3.63259	13.1448	10.28	10.9577	10.4258	11.5446	13.3632
ENSRNOT00000000792	Egr2	Egr2-201	chr20:22454463-22459025	-	protein_coding	-0.0691135	0.953224	0.799421	0.9895	1.67836	1.74747	2.32909	2.82248	1.97478	3.00719	2.4914	1.34353
ENSRNOT00000000794	LOC100363472	LOC100363472-201	chr20:22728208-22746474	+	protein_coding	0.0272092	1.01904	0.840842	0.992193	3.51706	3.48985	9.16203	9.47354	12.3221	10.1722	10.2683	10.9184
ENSRNOT00000000804	Jmjd1c	Jmjd1c-201	chr20:22751743-22882672	-	protein_coding	0.136787	1.09945	0.0327462	0.984742	3.73265	3.59586	10.9645	11.3275	10.9843	12.002	11.8574	13.0525
ENSRNOT00000000814	Ptprc	Ptprc-201	chr13:55061562-55173692	-	protein_coding	0.661857	1.58212	0.0207424	0.984742	2.13886	1.477	1.607	1.4008	2.44641	3.74433	3.58325	2.92854
ENSRNOT00000000817	Nek7	Nek7-201	chr13:55488585-55561726	-	protein_coding	-0.0156468	0.989213	0.973951	0.998771	4.68635	4.702	41.2443	14.6066	25.7458	19.6886	25.2604	30.4171
ENSRNOT00000000824	Hps4	Hps4-201	chr12:50285294-50313976	-	protein_coding	0.0502497	1.03544	0.962466	0.997985	1.93337	1.88312	1.18646	8.32712	1.46112	9.69962	1.47955	1.10021
ENSRNOT00000000826	Srrd	Srrd-201	chr12:50315933-50321144	+	protein_coding	0.0425057	1.0299	0.833089	0.991113	2.62559	2.58309	4.54774	4.16511	6.50868	4.60283	5.03313	5.95337
ENSRNOT00000000828	Tfip11	Tfip11-201	chr12:50320821-50333052	-	protein_coding	0.0732106	1.05206	0.381595	0.984742	3.72985	3.65663	11.8273	10.5331	12.5578	12.7614	12.2349	11.8234
ENSRNOT00000000831	Tpst2	Tpst2-201	chr12:50343086-50383496	-	protein_coding	-0.0317163	0.978256	0.653183	0.984742	4.17255	4.20427	18.928	16.7819	16.6762	17.12	17.7202	16.287
ENSRNOT00000000874	Svop	Svop-201	chr12:48292273-48351084	+	protein_coding	0.102675	1.07376	0.423654	0.984742	4.73723	4.63456	21.3912	23.7932	26.6066	23.12	26.3536	27.7577
ENSRNOT00000000886	Coro1c	Coro1c-201	chr12:48481750-48554052	+	protein_coding	0.104216	1.07491	0.428246	0.984742	5.36569	5.26147	33.3496	41.5965	37.5734	36.0662	42.1023	42.8756
ENSRNOT00000000888	Selplg	Selplg-201	chr12:48577905-48579196	+	protein_coding	0.0318492	1.02232	0.856565	0.992193	4.33674	4.30489	22.0661	17.9979	16.6205	21.8226	19.8983	16.2976
ENSRNOT00000000889	Tmem119	Tmem119-201	chr12:48598647-48605704	+	protein_coding	0.166127	1.12204	0.428586	0.984742	3.72593	3.5598	13.3919	11.3431	8.23161	12.0508	12.5854	12.0658
ENSRNOT00000000890	Iscu	Iscu-201	chr12:48621454-48627297	-	protein_coding	-0.0758576	0.948778	0.437779	0.984742	7.16496	7.24082	161.71	134.658	155.765	149.269	136.567	141.961
ENSRNOT00000000891	Sart3	Sart3-201	chr12:48628278-48656096	+	protein_coding	0.104044	1.07478	0.171614	0.984742	3.2286	3.12455	7.22	7.96826	7.99852	7.84849	8.43078	8.86951
ENSRNOT00000000893	Cmklr1	Cmklr1-201	chr12:48789261-48793553	+	protein_coding	0.302439	1.23323	0.076705	0.984742	1.13547	0.833034	0.59281	0.888398	0.87952	0.946094	1.46613	1.2093
ENSRNOT00000000898	Sgsm1	Sgsm1-201	chr12:49328977-49395125	+	protein_coding	0.171781	1.12645	0.344364	0.984742	4.30326	4.13148	13.6767	18.5297	17.7832	16.3086	20.2669	19.9056
ENSRNOT00000000904	Chmp2b	Chmp2b-201	chr11:2665285-2692198	-	protein_coding	0.0212952	1.01487	0.709476	0.984882	5.39839	5.37709	43.0807	39.409	39.2969	41.8009	42.4151	39.3772
ENSRNOT00000000907	Htr1f	Htr1f-201	chr11:1982113-1983513	-	protein_coding	0.297487	1.229	0.00977565	0.973047	1.20569	0.908202	0.948189	0.753571	0.934788	1.17779	1.37662	1.37066
ENSRNOT00000000909	Cggbp1	Cggbp1-201	chr11:1896209-1915587	+	protein_coding	0.0567303	1.04011	0.318661	0.984742	4.30837	4.25164	17.8151	18.4574	17.8809	19.715	19.2057	17.5819
ENSRNOT00000000911	MGC95208	MGC95208-001	chr11:1814294-1819094	-	protein_coding	-0.0133001	0.990823	0.92323	0.996306	2.68051	2.69381	5.37641	6.28097	4.83424	5.24806	6.22224	4.83877
ENSRNOT00000000955	Clic2	Clic2-201	chr20:295250-310380	+	protein_coding	0.186255	1.13781	0.362422	0.984742	1.97993	1.79368	2.83131	2.72847	1.91726	2.99381	3.58831	2.3498
ENSRNOT00000000990	RT1-M3-1	RT1-M3-1-001	chr20:1814661-1818800	-	protein_coding	0.0779605	1.05552	0.337278	0.984742	3.32746	3.2495	8.22044	8.46803	8.85318	8.27063	9.04644	9.86104
ENSRNOT00000001008	Mog	Mog-001	chr20:2004052-2014286	+	protein_coding	-0.0515535	0.964897	0.642218	0.984742	7.79542	7.84697	237.148	235.206	215.962	235.002	236.984	194.209
ENSRNOT00000001011	Znrd1as1	Znrd1as1-201	chr20:2082259-2083688	-	protein_coding	0.44682	1.36303	0.327267	0.984742	0.503862	0.057042	0.02113	0.060739	0.0395	1.47013	0.077836	0.070927
ENSRNOT00000001012	Znrd1	Znrd1-001	chr20:2088533-2092433	+	protein_coding	0.0278964	1.01952	0.895993	0.995235	3.76983	3.74193	10.1888	14.8688	12.4889	13.9214	14.0881	10.2733
ENSRNOT00000001013	Ppp1r11	Ppp1r11-001	chr20:2094931-2098433	+	protein_coding	0.0573091	1.04052	0.555075	0.984742	5.64667	5.58936	43.9266	45.1089	52.8778	46.7668	50.7741	49.8411
ENSRNOT00000001014	Rnf39	Rnf39-001	chr20:2098375-2103864	-	protein_coding	0.144493	1.10534	0.257393	0.984742	0.702115	0.557622	0.635233	0.308926	0.489664	0.590985	0.53943	0.758113
ENSRNOT00000001017	Trim15	Trim15-001	chr20:2194709-2201668	+	protein_coding	0.318525	1.24706	0.0815908	0.984742	1.2155	0.896975	0.616033	1.04032	0.958401	1.07296	1.57391	1.34705
ENSRNOT00000001021	Trim39	Trim39-001	chr20:2500689-2514546	+	protein_coding	0.0363248	1.0255	0.593641	0.984742	3.07418	3.03786	6.74852	7.45289	7.4574	7.01676	7.32563	7.95054
ENSRNOT00000001024	Rpp21	Rpp21-001	chr20:2515520-2517472	+	protein_coding	0.0993781	1.07131	0.795929	0.9895	2.77374	2.67436	6.36487	4.75464	5.13765	3.42542	9.04583	6.19437
ENSRNOT00000001035	RT1-N3	RT1-N3-001	chr20:3167079-3170945	+	protein_coding	-0.0519203	0.964651	0.807118	0.9895	1.5723	1.62422	2.45348	1.90012	1.92511	2.18832	2.54051	1.32969
ENSRNOT00000001036	RT1-S3	RT1-S3-001	chr20:3176107-3179818	+	protein_coding	0.34483	1.27	0.0923996	0.984742	4.40494	4.06011	16.4989	17.4872	13.3469	22.3667	21.3292	17.2215
ENSRNOT00000001049	Abcf1	Abcf1-001	chr20:3309899-3322825	+	protein_coding	-0.0416613	0.971536	0.584143	0.984742	5.07163	5.11329	32.6875	36.8622	31.515	32.7197	33.4996	31.6916
ENSRNOT00000001050	Msl3l2	Msl3l2-201	chr20:37587687-37589198	+	protein_coding	-0.0775465	0.947668	0.672991	0.984742	2.64363	2.72118	4.6609	5.29923	7.0407	5.49082	4.59131	5.72392
ENSRNOT00000001051	Tbc1d32	Tbc1d32-201	chr20:37465278-37700937	-	protein_coding	-0.104629	0.930044	0.454833	0.984742	1.14143	1.24606	1.43146	1.04528	1.68341	1.19438	1.07357	1.35932
ENSRNOT00000001054	Gja1	Gja1-201	chr20:37876650-37889089	+	protein_coding	0.0248925	1.0174	0.832656	0.991103	7.26562	7.24073	169.643	142.655	140.13	148.204	143.758	167.688
ENSRNOT00000001058	Mrps18b	Mrps18b-001	chr20:3344870-3350927	+	protein_coding	-0.257451	0.836565	0.339713	0.984742	4.13348	4.39093	19.4381	19.4248	21.121	11.6999	19.0402	20.2421
ENSRNOT00000001059	Hsf2	Hsf2-201	chr20:38935820-38963309	+	protein_coding	-0.00996116	0.993119	0.88982	0.993371	3.82296	3.83292	12.4066	14.6198	12.819	13.0946	13.1354	13.227
ENSRNOT00000001065	Atat1	Atat1-002	chr20:3351303-3364565	+	protein_coding	-0.0707625	0.952135	0.811697	0.9895	1.09341	1.16417	0.573567	1.90735	1.46017	1.21579	1.31023	0.897838
ENSRNOT00000001066	Serinc1	Serinc1-201	chr20:38967238-38985036	-	protein_coding	0.0276728	1.01937	0.7449	0.987059	8.18787	8.16019	266.03	300.794	289.481	282.181	275.683	315.471
ENSRNOT00000001075	Pkib	Pkib-201	chr20:40618128-40712592	+	protein_coding	0.443144	1.35956	0.223755	0.984742	1.63857	1.19543	0.771949	0.964993	2.44958	1.80539	2.23901	2.3218
ENSRNOT00000001077	RGD1302996	RGD1302996-001	chr20:3364814-3368923	+	protein_coding	0.0109626	1.00763	0.898549	0.995396	5.35403	5.34307	38.3861	36.6258	44.1275	39.967	39.0095	40.7419
ENSRNOT00000001079	Fabp7	Fabp7-201	chr20:40769586-40773349	+	protein_coding	0.131556	1.09547	0.496602	0.984742	7.88958	7.75803	217.982	255.626	179.503	249.402	255.816	206.368
ENSRNOT00000001081	Smpdl3a	Smpdl3a-201	chr20:40778927-40800868	+	protein_coding	-0.0229609	0.984211	0.871506	0.992193	4.4594	4.48236	23.4669	22.6922	18.266	18.8915	21.3666	22.9315
ENSRNOT00000001084	Ppp1r18	Ppp1r18-201	chr20:3372413-3397039	-	protein_coding	0.309641	1.2394	0.12744	0.984742	2.90234	2.5927	5.00132	6.18512	4.0905	6.80267	6.93043	5.75359
ENSRNOT00000001085	Nrm	Nrm-001	chr20:3397834-3401315	-	protein_coding	0.448908	1.36501	0.456161	0.984742	1.51457	1.06567	0	1.79605	2.2798	1.56624	1.84379	2.19596
ENSRNOT00000001092	Gcc2	Gcc2-201	chr20:27832932-27879759	+	protein_coding	-0.0473097	0.967739	0.332785	0.984742	3.89919	3.9465	13.6495	14.9777	14.657	13.779	13.6489	14.3415
ENSRNOT00000001093	Dse	Dse-201	chr20:27703744-27782586	-	protein_coding	0.876191	1.83552	0.172265	0.984742	2.11097	1.23478	2.57139	0.135839	2.21342	3.28552	3.45393	3.22331
ENSRNOT00000001098	Flot1	Flot1-001	chr20:3427892-3438389	-	protein_coding	0.839734	1.78972	0.19099	0.984742	5.06479	4.22506	19.0808	15.8968	18.2762	32.4036	16.7575	62.2102
ENSRNOT00000001099	Ier3	Ier3-001	chr20:3438798-3440002	-	protein_coding	0.0973463	1.0698	0.454814	0.984742	3.38049	3.28315	7.92888	9.88865	8.48872	9.79095	10.231	8.31989
ENSRNOT00000001103	Gtf2h4	Gtf2h4-001	chr20:3582743-3588371	+	protein_coding	-0.158141	0.896179	0.204671	0.984742	2.97266	3.1308	7.57608	7.04208	8.74407	6.47368	7.59516	6.52997
ENSRNOT00000001113	Nfkbil1	Nfkbil1-001	chr20:4824226-4839202	+	protein_coding	0.0600457	1.0425	0.453863	0.984742	3.55384	3.4938	10.1654	9.47379	11.2245	10.2269	10.9651	11.0577
ENSRNOT00000001114	Atp6v1g2	Atp6v1g2-001	chr20:4821285-4823494	-	protein_coding	0.053958	1.03811	0.706444	0.984742	7.62246	7.5685	165.73	188.208	215.811	176.321	205.712	207.755
ENSRNOT00000001115	Ddx39b	Ddx39b-001	chr20:4806108-4818568	-	protein_coding	-0.0723606	0.951081	0.351946	0.984742	1.03057	1.10293	1.15373	1.1849	1.10583	1.21155	0.883043	1.04711
ENSRNOT00000001118	Ddah2	Ddah2-001	chr20:5049505-5052572	+	protein_coding	0.388846	1.30935	0.217706	0.984742	5.3006	4.91175	20.8508	35.8805	32.8447	44.311	39.3422	32.4932
ENSRNOT00000001119	Ly6g6c	Ly6g6c-001	chr20:5057701-5059933	+	protein_coding	-0.140098	0.907457	0.682558	0.984742	0.522523	0.662621	0.924515	0.647808	0.250773	0	0.725716	0.717575
ENSRNOT00000001120	Ly6g6d	Ly6g6d-001	chr20:5061658-5064469	-	protein_coding	0.203986	1.15188	0.466354	0.984742	1.0602	0.856218	0.435577	1.54062	0.626579	1.20079	0.984905	1.07559
ENSRNOT00000001123	Csnk2b	Csnk2b-002	chr20:5108695-5112984	-	protein_coding	0.00173273	1.0012	0.974208	0.998771	6.47527	6.47353	87.5839	90.2694	85.7966	86.2739	84.2504	93.6601
ENSRNOT00000001124	Gpank1	Gpank1-002	chr20:5113339-5116382	+	protein_coding	-0.577336	0.6702	0.0810841	0.984742	1.7596	2.33694	4.92329	3.55391	3.78098	1.99733	1.82575	3.58364
ENSRNOT00000001126	Apom	Apom-001	chr20:5120474-5123073	-	protein_coding	0.236377	1.17803	0.410712	0.984742	1.03456	0.798182	0.960741	1.00397	0.338191	0.777551	0.854955	1.60702
ENSRNOT00000001129	Bag6	Bag6-003	chr20:5125411-5138084	+	protein_coding	-0.0676149	0.954214	0.658868	0.984742	3.46425	3.53187	11.6028	10.5595	9.62153	11.9568	8.69239	9.70546
ENSRNOT00000001133	Prrc2a	Prrc2a-201	chr20:5139890-5153399	-	protein_coding	0.139762	1.10172	0.760663	0.987761	4.24357	4.10381	18.998	14.0167	15.9257	10.7349	30.4745	17.403
ENSRNOT00000001135	Aif1	Aif1-003	chr20:5161356-5163247	-	protein_coding	0.579524	1.49436	0.0482765	0.984742	5.53635	4.95683	28.163	35.8418	26.8799	40.4427	57.2759	40.3894
ENSRNOT00000001146	Sapcd1	Sapcd1-001	chr20:5018264-5020150	-	protein_coding	-0.0117422	0.991894	0.97216	0.998743	2.0249	2.03664	1.83363	3.36397	4.58525	3.59696	2.38714	3.32872
ENSRNOT00000001153	Vwa7	Vwa7-001	chr20:5008508-5017669	+	protein_coding	-0.326232	0.797617	0.566063	0.984742	1.66153	1.98776	4.17988	1.24148	4.37369	3.57579	1.12077	2.2625
ENSRNOT00000001154	Rbmx	Rbmx-201	chrX:159884885-159891326	-	protein_coding	0.248623	1.18807	0.07287	0.984742	4.12081	3.87219	12.9841	15.3701	12.7166	14.9319	17.2396	17.1209
ENSRNOT00000001158	Arhgef6	Arhgef6-201	chrX:159723866-159841072	-	protein_coding	0.218549	1.16356	0.106396	0.984742	2.58853	2.36998	3.47536	4.55696	4.55441	4.89051	5.03641	5.11984
ENSRNOT00000001160	Vars	Vars-201	chr20:4993744-5008262	+	protein_coding	-0.086191	0.942007	0.4943	0.984742	3.83017	3.91636	12.823	13.2135	16.5195	12.8316	14.0138	12.8557
ENSRNOT00000001163	AC114446.2	AC114446.2-201	chr7:140608434-140609067	+	protein_coding	0.0200083	1.01397	0.937385	0.996306	1.22355	1.20354	1.4363	1.88511	0.737839	1.70122	1.18292	1.1596
ENSRNOT00000001169	Fhl1	Fhl1-201	chrX:159158194-159172518	+	protein_coding	0.201809	1.15014	0.473976	0.984742	2.69959	2.49778	3.09297	6.26525	5.05944	4.8532	5.83833	5.84905
ENSRNOT00000001179	Mmgt1	Mmgt1-201	chrX:158966673-158978995	-	protein_coding	-0.0182466	0.987432	0.731048	0.987051	4.46673	4.48497	21.0748	20.4831	22.6779	21.0868	20.4318	21.8384
ENSRNOT00000001182	Auts2	Auts2-201	chr12:28212333-28251816	+	protein_coding	0.107673	1.07749	0.327993	0.984742	3.02544	2.91777	6.19798	7.35087	6.17903	6.44659	7.5412	7.48731
ENSRNOT00000001185	Caln1	Caln1-201	chr12:29308341-29743705	-	protein_coding	-0.150697	0.900815	0.426329	0.984742	4.20126	4.35195	17.1307	17.8495	23.9166	17.6689	15.3964	19.3351
ENSRNOT00000001190	Sbds	Sbds-201	chr12:29921443-29930600	+	protein_coding	-0.0526159	0.964186	0.51581	0.984742	6.16684	6.21945	75.5998	76.4085	68.7767	76.2801	70.0216	66.5697
ENSRNOT00000001196	Rabgef1	Rabgef1-201	chr12:29961120-29988959	-	protein_coding	-0.0125619	0.991331	0.862314	0.992193	3.77953	3.79209	13.2311	12.6637	12.6707	11.8343	12.4888	13.9592
ENSRNOT00000001198	Kctd7	Kctd7-201	chr12:30024081-30033357	-	protein_coding	-0.0395917	0.97293	0.656535	0.984742	3.08721	3.1268	7.96434	7.46516	7.78265	7.52867	8.32611	6.71689
ENSRNOT00000001200	Tpst1	Tpst1-201	chr12:30046001-30106893	-	protein_coding	0.265534	1.20208	0.247638	0.984742	1.60944	1.34391	2.11714	1.56971	1.04187	2.35872	1.73455	2.09321
ENSRNOT00000001201	Hsph1	Hsph1-201	chr12:6322668-6341902	-	protein_coding	-0.0606039	0.958863	0.353829	0.984742	6.48386	6.54446	95.0471	85.7868	96.5666	89.3499	85.7306	90.4974
ENSRNOT00000001202	Crcp	Crcp-201	chr12:30125168-30180115	-	protein_coding	0.128326	1.09302	0.269882	0.984742	4.20674	4.07841	14.1081	18.0203	15.7782	16.7586	17.9797	17.6794
ENSRNOT00000001205	Medag	Medag-201	chr12:6711747-6740714	-	protein_coding	0.144136	1.10507	0.219764	0.984742	1.89278	1.74864	2.42352	2.44917	2.21362	2.26848	3.04247	2.87576
ENSRNOT00000001207	Alox5ap	Alox5ap-201	chr12:6854920-6879154	-	protein_coding	0.149918	1.10951	0.481744	0.984742	2.28694	2.13702	3.51303	3.52254	3.16939	4.71217	4.41298	2.75903
ENSRNOT00000001210	Uspl1	Uspl1-201	chr12:6929978-6956984	-	protein_coding	-0.138417	0.908515	0.526458	0.984742	0.874178	1.0126	0.758503	0.863592	1.50594	0.677623	0.691425	1.17027
ENSRNOT00000001211	Asl	Asl-201	chr12:30165694-30178341	+	protein_coding	0.00274172	1.0019	0.978126	0.999302	3.47874	3.476	11.3535	9.90203	9.22918	10.7659	10.2557	9.46205
ENSRNOT00000001215	Gusb	Gusb-201	chr12:30202055-30215581	+	protein_coding	0.122643	1.08873	0.161581	0.984742	2.64268	2.52004	5.19586	4.28413	4.76432	5.40165	5.0235	5.31598
ENSRNOT00000001218	Nupr2	Nupr2-201	chr12:30303725-30304036	-	protein_coding	-0.295238	0.814938	0.212753	0.984742	3.37799	3.67323	11.4903	11.6547	12.1351	6.91253	11.2389	10.6031
ENSRNOT00000001219	LOC103690050	LOC103690050-201	chr12:7208850-7271872	+	protein_coding	0.0114735	1.00798	0.994	0.999428	1.01982	1.00834	0	0	7.14	7.33654	0	0
ENSRNOT00000001220	Zbed5	Zbed5-201	chr12:30308469-30314520	-	protein_coding	-0.129745	0.913993	0.159739	0.984742	3.33054	3.46029	9.96805	9.11367	11.0203	9.16932	9.25512	8.7622
ENSRNOT00000001222	Phkg1	Phkg1-201	chr12:30450310-30464373	+	protein_coding	0.174933	1.12891	0.131799	0.984742	3.13502	2.96009	7.77736	6.37074	6.28369	7.43568	7.83561	8.096
ENSRNOT00000001224	Sumf2	Sumf2-201	chr12:30464676-30491102	-	protein_coding	0.00388695	1.0027	0.970684	0.998743	2.44132	2.43743	4.60391	4.91644	3.79365	4.63004	4.14299	4.53351
ENSRNOT00000001227	Cct6a	Cct6a-201	chr12:30491586-30501813	-	protein_coding	0.0350712	1.02461	0.383321	0.984742	6.19744	6.16237	68.0502	73.3785	70.5416	71.6869	74.2305	71.2759
ENSRNOT00000001228	Psph	Psph-201	chr12:30514050-30526561	+	protein_coding	-0.121227	0.919406	0.257788	0.984742	3.41517	3.53639	10.5616	10.1318	11.1366	9.0646	10.9946	9.05589
ENSRNOT00000001229	Mrps17	Mrps17-201	chr12:30570386-30573563	-	protein_coding	-0.0979452	0.934363	0.505293	0.984742	4.049	4.14695	16.6227	14.3182	19.5962	14.4592	16.4905	15.7734
ENSRNOT00000001234	Slc7a1	Slc7a1-201	chr12:8085525-8108972	+	protein_coding	0.0536421	1.03788	0.951122	0.99735	2.95497	2.90133	9.33668	3.29575	8.39165	3.53692	3.90397	19.9555
ENSRNOT00000001235	Sfswap	Sfswap-201	chr12:30740567-30810964	-	protein_coding	0.169608	1.12475	0.239506	0.984742	2.96789	2.79828	6.30357	6.095	5.4955	7.36518	5.70357	7.54063
ENSRNOT00000001242	Stx2	Stx2-201	chr12:31335372-31360254	+	protein_coding	0.123632	1.08947	0.460302	0.984742	3.34814	3.22451	7.18247	10.236	7.88225	9.41531	9.85262	8.34249
ENSRNOT00000001243	Slc46a3	Slc46a3-201	chr12:8725517-8741951	+	protein_coding	0.0412915	1.02903	0.745663	0.987059	2.17243	2.13113	3.07164	3.21384	3.89958	4.00937	3.07611	3.48608
ENSRNOT00000001247	Ran	Ran-201	chr12:31320624-31323810	-	protein_coding	0.0390307	1.02742	0.496023	0.984742	7.185	7.14597	141.175	131.798	149.467	144.27	144.166	145.104
ENSRNOT00000001248	Flt1	Flt1-201	chr12:9034308-9205905	+	protein_coding	-0.135998	0.91004	0.449384	0.984742	4.01946	4.15546	20.5483	16.5068	14.0015	16.3397	14.0658	15.3269
ENSRNOT00000001261	Polr1d	Polr1d-201	chr12:9693779-9727489	-	protein_coding	0.0373386	1.02622	0.767907	0.987761	4.82722	4.78988	27.9655	29.3623	23.07	25.487	29.537	27.2847
ENSRNOT00000001263	Lnx2	Lnx2-201	chr12:9728486-9793428	+	protein_coding	0.0264887	1.01853	0.817109	0.989754	1.98352	1.95703	3.41667	2.44703	2.84446	3.10412	2.83996	2.92418
ENSRNOT00000001265	Rpl21	Rpl21-201	chr12:9996951-9998779	-	protein_coding	-0.0127282	0.991216	0.831893	0.991103	8.42959	8.44232	328.163	370.702	343.008	342.145	354.203	335.299
ENSRNOT00000001277	Slc15a4	Slc15a4-201	chr12:32753824-32773277	+	protein_coding	0.0164068	1.01144	0.805837	0.9895	3.62563	3.60922	10.656	11.5442	11.4297	12.2737	10.9969	10.8088
ENSRNOT00000001282	Rnf6	Rnf6-201	chr12:10577068-10582208	+	protein_coding	-0.108379	0.92763	0.61915	0.984742	4.08786	4.19624	16.8138	15.8212	19.5572	17.6548	12.2462	18.8985
ENSRNOT00000001289	Zfp358	Zfp358-201	chr12:2046472-2050565	+	protein_coding	-0.0756882	0.948889	0.461338	0.984742	3.59965	3.67534	12.5248	12.1642	10.7122	11.0426	12.1909	10.2154
ENSRNOT00000001290	Mcoln1	Mcoln1-201	chr12:2054680-2068682	+	protein_coding	0.016113	1.01123	0.69051	0.984742	4.64226	4.62615	24.3339	23.0939	23.6727	23.1632	23.7746	25.0146
ENSRNOT00000001292	Aacs	Aacs-201	chr12:36512393-36555694	-	protein_coding	-0.112103	0.925238	0.380558	0.984742	4.76928	4.88139	28.5278	32.6611	24.7615	26.5877	26.8393	25.4069
ENSRNOT00000001295	Bri3bp	Bri3bp-201	chr12:36576020-36587839	-	protein_coding	0.00419593	1.00291	0.976588	0.999273	3.23874	3.23454	7.51811	8.43647	9.37359	7.2123	9.55508	8.70387
ENSRNOT00000001298	Pnpla6	Pnpla6-201	chr12:2069959-2097904	+	protein_coding	-0.0561028	0.961859	0.399048	0.984742	3.01285	3.06895	7.57442	7.34672	7.25692	7.54565	7.22815	6.47868
ENSRNOT00000001299	Scarb1	Scarb1-201	chr12:36695052-36761443	+	protein_coding	0.0383149	1.02691	0.833454	0.991341	3.04422	3.00591	5.42807	7.88563	8.07476	7.82017	6.69455	7.27077
ENSRNOT00000001302	Zfp394	Zfp394-001	chr12:11179329-11187380	+	protein_coding	0.0490848	1.03461	0.604834	0.984742	2.73376	2.68468	5.25486	5.7531	5.29192	6.4288	5.34721	5.24209
ENSRNOT00000001305	Camsap3	Camsap3-201	chr12:2134022-2157403	+	protein_coding	0.398721	1.31834	0.37258	0.984742	2.99933	2.60061	2.51708	6.74101	7.19603	6.67385	6.73415	7.61466
ENSRNOT00000001307	Bud31	Bud31-001	chr12:11232966-11240400	-	protein_coding	0.0275398	1.01927	0.854354	0.992193	5.19782	5.17028	32.8993	38.5769	33.8011	41.6225	35.5269	30.7573
ENSRNOT00000001309	Xab2	Xab2-201	chr12:2158389-2170504	-	protein_coding	0.0183148	1.01278	0.777941	0.988343	3.85052	3.83221	13.4313	13.5796	12.7335	14.2595	13.6535	12.4242
ENSRNOT00000001310	Pdap1	Pdap1-001	chr12:11240761-11251004	+	protein_coding	0.106936	1.07694	0.194591	0.984742	6.75467	6.64774	104.108	91.4399	102.756	101.857	110.245	109.044
ENSRNOT00000001315	Arpc1b	Arpc1b-001	chr12:11252296-11265865	-	protein_coding	0.357984	1.28163	0.225842	0.984742	4.9369	4.57891	23.122	25.0616	20.7147	35.9427	34.305	21.0342
ENSRNOT00000001319	Arpc1a	Arpc1a-001	chr12:11277338-11294058	-	protein_coding	0.0906558	1.06485	0.0288296	0.984742	6.12573	6.03508	65.1868	63.5954	64.9547	71.2266	68.0553	67.2645
ENSRNOT00000001322	Stxbp2	Stxbp2-201	chr12:2180150-2191175	+	protein_coding	0.383579	1.30457	0.00709548	0.96642	1.53629	1.15271	1.32341	1.00737	1.3564	1.93338	1.93039	1.83867
ENSRNOT00000001327	Trappc5	Trappc5-201	chr12:2228670-2232214	+	protein_coding	0.115532	1.08337	0.103312	0.984742	4.73695	4.62142	22.3866	23.5105	25.016	25.5754	24.7006	26.7634
ENSRNOT00000001331	Nptx2	Nptx2-001	chr12:12013911-12025549	-	protein_coding	0.311831	1.24128	0.389838	0.984742	3.41309	3.10126	4.56334	9.24227	10.0914	8.74991	9.58083	10.7169
ENSRNOT00000001334	Ncor2	Ncor2-201	chr12:36871999-37033701	+	protein_coding	0.0219938	1.01536	0.803722	0.9895	4.25307	4.23107	17.6212	17.2148	18.5257	18.0033	16.4067	19.9583
ENSRNOT00000001336	Bri3	Bri3-201	chr12:12322247-12330929	-	protein_coding	-0.612893	0.653884	0.520121	0.984742	1.17688	1.78978	4.27175	0.484296	4.28268	4.03704	0.15378	0.988537
ENSRNOT00000001337	Fam101a	Fam101a-201	chr12:37038733-37047628	-	protein_coding	0.16484	1.12104	0.551563	0.984742	1.08552	0.920676	0.972715	0.421311	1.41935	0.855616	1.47312	1.0825
ENSRNOT00000001338	Zfp664	Zfp664-201	chr12:37184763-37185548	-	protein_coding	-0.0294463	0.979796	0.811427	0.9895	5.28276	5.31221	45.3704	35.9273	35.6282	39.0575	36.3666	38.4134
ENSRNOT00000001347	Tecpr1	Tecpr1-001	chr12:12374790-12402552	+	protein_coding	-0.0552956	0.962397	0.36797	0.984742	4.6308	4.68609	25.5187	24.3516	24.3749	23.5439	22.4493	25.4211
ENSRNOT00000001360	Tsc22d1	Tsc22d1-201	chr15:58654913-58658153	+	protein_coding	-0.0917664	0.938373	0.307969	0.984742	7.32106	7.41283	175.844	160.303	172.468	144.633	166.315	166.797
ENSRNOT00000001365	Ccz1b	Ccz1b-002	chr12:12638900-12662371	+	protein_coding	-0.034327	0.976487	0.67803	0.984742	3.7895	3.82383	12.1022	14.595	12.8975	13.0133	12.4263	13.0529
ENSRNOT00000001366	Nufip1	Nufip1-201	chr15:58170967-58201970	+	protein_coding	-0.0408769	0.972064	0.475058	0.984742	3.62267	3.66354	11.0099	11.6558	12.387	11.7576	11.0584	11.1489
ENSRNOT00000001367	Evi5l	Evi5l-001	chr12:2587891-2603705	-	protein_coding	0.0769348	1.05477	0.181312	0.984742	4.92395	4.84702	26.5856	27.7628	29.0455	29.7026	30.3129	28.0987
ENSRNOT00000001368	Gtf2h3	Gtf2h3-201	chr12:37427546-37444282	-	protein_coding	-0.0686963	0.953499	0.51307	0.984742	2.88661	2.95531	6.19655	6.80491	7.30652	6.02644	7.20319	6.01705
ENSRNOT00000001371	Gpalpp1	Gpalpp1-201	chr15:58153275-58171049	-	protein_coding	0.0550637	1.0389	0.437053	0.984742	3.54051	3.48545	10.1018	10.9102	9.62584	9.99865	11.1309	10.8078
ENSRNOT00000001373	Eif2b1	Eif2b1-201	chr12:37444136-37452389	+	protein_coding	0.00237536	1.00165	0.956563	0.99741	4.21452	4.21215	17.8193	17.0999	17.6925	18.4572	16.8054	17.4697
ENSRNOT00000001379	Aimp2	Aimp2-001	chr12:12738820-12748345	+	protein_coding	-0.113671	0.924233	0.469125	0.984742	4.19968	4.31335	17.4101	19.4722	19.8507	20.5424	14.7366	17.3013
ENSRNOT00000001383	Tpt1	Tpt1-201	chr15:57891680-57894504	+	protein_coding	0.00806705	1.00561	0.92773	0.996306	9.52312	9.51505	719.028	766.246	708.024	777.485	771.536	661.311
ENSRNOT00000001387	Ddx55	Ddx55-201	chr12:37453005-37468935	-	protein_coding	0.205416	1.15302	0.150262	0.984742	2.93512	2.72971	4.70422	5.99881	6.31054	6.54787	6.39815	7.01182
ENSRNOT00000001389	Slc25a30	Slc25a30-201	chr15:57813356-57834173	-	protein_coding	-0.0318063	0.978195	0.590677	0.984742	2.97599	3.0078	7.22162	6.50717	7.43097	6.66866	6.90975	7.0298
ENSRNOT00000001392	Eif2ak1	Eif2ak1-001	chr12:12748785-12782139	-	protein_coding	0.0695127	1.04936	0.000836674	0.673083	5.0934	5.02388	31.7882	31.2759	31.5404	32.9621	33.2896	33.1695
ENSRNOT00000001397	Tmed2	Tmed2-201	chr12:37471260-37480297	-	protein_coding	-0.0479861	0.967286	0.555173	0.984742	6.45316	6.50115	88.7417	90.6482	89.3651	91.7103	90.7457	78.0806
ENSRNOT00000001398	Snapc2	Snapc2-201	chr12:2537275-2540668	-	protein_coding	-0.0119745	0.991734	0.858326	0.992193	5.36849	5.38047	42.6539	40.7455	38.6654	43.0666	39.678	38.3334
ENSRNOT00000001399	Ctxn1	Ctxn1-201	chr12:2534212-2535822	+	protein_coding	0.0962875	1.06902	0.688097	0.984742	4.97888	4.88259	21.5807	34.8545	30.7056	26.6914	34.0382	31.3212
ENSRNOT00000001401	Rilpl1	Rilpl1-201	chr12:37490584-37528393	+	protein_coding	0.0528069	1.03728	0.533934	0.984742	4.72568	4.67287	24.9065	26.2477	22.5118	27.007	25.384	24.0673
ENSRNOT00000001402	Snrnp35	Snrnp35-201	chr12:37531095-37538403	-	protein_coding	-0.0118742	0.991803	0.846007	0.992193	5.01911	5.03099	33.0014	32.1622	29.995	29.6394	32.1731	32.5461
ENSRNOT00000001403	Rilpl2	Rilpl2-201	chr12:37544918-37556453	+	protein_coding	0.0811465	1.05786	0.268018	0.984742	4.11181	4.03066	14.2259	15.3057	16.5844	15.916	16.7268	16.2348
ENSRNOT00000001404	Usp42	Usp42-001	chr12:12859661-12877495	+	protein_coding	-0.013328	0.990804	0.91516	0.996306	2.58606	2.59938	4.36724	5.39117	5.48854	4.38981	5.37505	5.30064
ENSRNOT00000001409	Timm44	Timm44-201	chr12:2517006-2533706	+	protein_coding	-0.0108164	0.992531	0.879284	0.992244	4.54283	4.55365	22.9518	20.7648	23.8464	21.3569	22.296	23.3162
ENSRNOT00000001412	Cyth3	Cyth3-001	chr12:12877559-12907771	-	protein_coding	-0.0111423	0.992306	0.738755	0.987051	3.53863	3.54977	10.2567	10.7856	11.106	10.7125	10.5809	10.5693
ENSRNOT00000001415	Elavl1	Elavl1-201	chr12:2461502-2502432	+	protein_coding	0.131809	1.09567	0.119707	0.984742	3.97837	3.84656	13.5407	14.1972	12.4723	15.445	15.012	13.8712
ENSRNOT00000001416	Higd2al1	Higd2al1-201	chr12:4546287-4546607	+	protein_coding	-0.0829174	0.944146	0.796875	0.9895	0.98059	1.06351	0.912125	0.569705	2.04164	0.732876	0.994099	1.22355
ENSRNOT00000001417	Rac1	Rac1-001	chr12:13090367-13111873	+	protein_coding	0.0324131	1.02272	0.301075	0.984742	7.75893	7.72651	210.297	210.074	212.014	216.688	222.12	208.236
ENSRNOT00000001418	Cers4	Cers4-201	chr12:4439750-4474729	-	protein_coding	-0.0101784	0.99297	0.912468	0.996306	4.49396	4.50413	21.825	22.7939	20.516	20.14	20.6314	24.0183
ENSRNOT00000001419	Cdk2ap1	Cdk2ap1-201	chr12:37668369-37677063	+	protein_coding	-0.158144	0.896177	0.0538458	0.984742	6.66057	6.81871	118.7	103.948	113.511	99.6313	102.558	98.3527
ENSRNOT00000001421	LOC100910427	LOC100910427-201	chr12:37680699-37682964	-	protein_coding	0.10593	1.07619	0.617807	0.984742	1.43284	1.32691	1.17572	1.31051	2.14057	1.38506	1.67309	2.08654
ENSRNOT00000001432	Arl6ip4	Arl6ip4-201	chr12:37904379-37906521	-	protein_coding	0.0290455	1.02034	0.730539	0.986983	5.50795	5.4789	41.1259	46.9502	42.9137	41.7448	44.1086	47.8683
ENSRNOT00000001433	Ogfod2	Ogfod2-201	chr12:37907130-37910439	-	protein_coding	-0.15961	0.895267	0.202845	0.984742	2.47765	2.63726	4.83991	4.97661	5.89963	5.16391	4.28329	4.3062
ENSRNOT00000001438	Kdelr2	Kdelr2-201	chr12:13192453-13210758	-	protein_coding	0.173643	1.1279	0.111437	0.984742	4.23256	4.05892	14.8565	14.8808	17.3861	19.0585	17.3809	17.0184
ENSRNOT00000001444	Rfc3	Rfc3-201	chr12:1460538-1471357	+	protein_coding	0.018727	1.01307	0.907216	0.995856	3.08908	3.07035	7.23645	6.71614	8.3253	6.731	9.15747	6.84683
ENSRNOT00000001445	Vps37b	Vps37b-201	chr12:37984790-38023368	+	protein_coding	-0.0378058	0.974135	0.749104	0.987059	3.13472	3.17253	8.71731	8.32112	7.09218	7.31454	8.75975	7.34951
ENSRNOT00000001446	Stard13	Stard13-201	chr12:1023531-1195591	-	protein_coding	0.0611786	1.04332	0.469018	0.984742	2.74857	2.68739	5.27662	6.03098	5.05637	5.81927	5.99346	5.36464
ENSRNOT00000001455	Rbak	Rbak-201	chr12:13430069-13442276	+	protein_coding	0.506519	1.42062	0.463397	0.984742	1.73281	1.22629	2.50271	0	2.65637	2.58623	1.80845	2.64571
ENSRNOT00000001458	Rnf216	Rnf216-201	chr12:13508429-13631689	+	protein_coding	0.15105	1.11038	0.847146	0.992193	2.46853	2.31748	4.2036	3.72898	4.03297	7.75809	1.00504	8.6555
ENSRNOT00000001464	Pds5b	Pds5b-201	chr12:703281-794042	+	protein_coding	0.261636	1.19884	0.563903	0.984742	3.59026	3.32862	10.9091	10.6061	6.33631	8.28548	8.63328	18.5319
ENSRNOT00000001466	Foxk1	Foxk1-201	chr12:14180029-14244316	-	protein_coding	0.0515868	1.0364	0.432355	0.984742	2.46991	2.41832	4.135	4.38151	4.52739	4.19621	4.5851	4.85915
ENSRNOT00000001467	Denr	Denr-201	chr12:38096034-38116919	-	protein_coding	0.0837672	1.05978	0.440736	0.984742	5.11302	5.02925	31.1296	34.5282	29.5063	30.9086	37.031	33.1564
ENSRNOT00000001468	N4bp2l2	N4bp2l2-201	chr12:628488-650376	-	protein_coding	0.0914745	1.06546	0.0721812	0.984742	3.82806	3.73658	12.4387	12.5366	12.0197	13.8123	12.6712	13.1465
ENSRNOT00000001469	Ap5z1	Ap5z1-201	chr12:14169139-14175945	-	protein_coding	0.0848526	1.06058	0.321302	0.984742	2.38338	2.29853	3.6777	4.17833	3.91536	4.19133	3.85654	4.6338
ENSRNOT00000001475	Brca2	Brca2-001	chr12:504007-544748	+	protein_coding	0.0700649	1.04976	0.259984	0.984742	0.975415	0.90535	0.790208	0.902149	0.929586	0.866058	1.06306	0.97447
ENSRNOT00000001476	Wipi2	Wipi2-201	chr12:13969586-13998172	-	protein_coding	0.152609	1.11158	0.0379115	0.984742	4.69225	4.53964	21.6979	23.7247	21.4174	25.6634	24.2933	24.6213
ENSRNOT00000001477	Slc29a4	Slc29a4-201	chr12:13914114-13924531	-	protein_coding	-0.0871113	0.941406	0.829852	0.990929	3.52297	3.61008	13.7281	6.99831	14.4555	13.6129	7.57605	11.121
ENSRNOT00000001479	Fbxl18	Fbxl18-201	chr12:13734429-13747215	+	protein_coding	0.00269328	1.00187	0.95769	0.997432	1.0382	1.03551	1.01076	1.16654	0.977094	1.12144	0.998651	1.04277
ENSRNOT00000001485	RGD1562310	RGD1562310-201	chr12:43920564-43940798	-	protein_coding	-0.0536002	0.963529	0.601965	0.984742	3.11627	3.16987	7.03129	8.87924	8.18686	7.31817	7.63702	8.07568
ENSRNOT00000001486	Rnft2	Rnft2-201	chr12:43940929-44008685	+	protein_coding	-0.0207183	0.985742	0.856111	0.992193	4.61594	4.63666	21.5618	24.4641	25.7929	22.1543	22.3104	26.3169
ENSRNOT00000001490	Tesc	Tesc-201	chr12:44141422-44174583	-	protein_coding	-0.473746	0.720093	0.387724	0.984742	3.31038	3.78413	19.5269	6.91035	15.1023	13.1489	6.74549	7.9084
ENSRNOT00000001493	Nos1	Nos1-201	chr12:44215847-44381289	-	protein_coding	0.0911818	1.06524	0.853	0.992193	0.939612	0.84843	1.10532	0.59125	0.742416	0.405436	2.55868	0.410764
ENSRNOT00000001498	Rfc5	Rfc5-001	chr12:44931494-44941062	+	protein_coding	-0.118686	0.921026	0.637528	0.984742	2.54423	2.66292	5.83038	4.7022	5.52178	3.56665	6.71271	4.63462
ENSRNOT00000001499	Wsb2	Wsb2-001	chr12:44942443-44962656	-	protein_coding	-0.0393829	0.973071	0.629505	0.984742	6.22394	6.26333	72.072	79.2374	76.3074	72.8473	80.1993	68.6459
ENSRNOT00000001500	Pebp1	Pebp1-201	chr12:45026886-45031145	+	protein_coding	-0.0888876	0.940247	0.338881	0.984742	8.76918	8.85807	492.306	416.911	483.659	454.168	423.802	428.541
ENSRNOT00000001503	Taok3	Taok3-201	chr12:45037951-45182974	-	protein_coding	-1.81461	0.284281	0.199377	0.984742	1.25243	3.06704	8.82669	6.06745	7.47506	0.117075	0	11.1053
ENSRNOT00000001507	Srrm4	Srrm4-201	chr12:45727112-45882548	+	protein_coding	-0.174952	0.885797	0.273331	0.984742	1.52944	1.7044	2.65352	2.46829	1.73147	1.80502	1.77939	2.08562
ENSRNOT00000001508	Prkab1	Prkab1-201	chr12:46316236-46326790	+	protein_coding	0.0837124	1.05974	0.321205	0.984742	3.5385	3.45479	9.26612	10.4299	10.234	10.0419	11.5456	10.3253
ENSRNOT00000001517	Gcn1l1	Gcn1l1-201	chr12:46728699-46789726	-	protein_coding	0.121667	1.08799	0.129504	0.984742	3.54906	3.42739	9.38514	10.5432	9.38725	10.8081	10.1314	11.2008
ENSRNOT00000001518	Rplp0	Rplp0-201	chr12:46791528-46794797	-	protein_coding	0.0244552	1.0171	0.682305	0.984742	8.19646	8.172	293.392	289.876	279.168	300.1	305.566	272.466
ENSRNOT00000001523	Sirt4	Sirt4-201	chr12:46868416-46876592	+	protein_coding	0.0599009	1.04239	0.415787	0.984742	1.18038	1.12047	1.11488	1.33357	1.08249	1.17545	1.39541	1.23386
ENSRNOT00000001527	Glp1r	Glp1r-201	chr20:9586075-9626228	+	protein_coding	0.276411	1.21118	0.0931507	0.984742	1.19865	0.922242	0.761704	0.846651	1.09194	1.63378	1.08384	1.20317
ENSRNOT00000001532	Msi1	Msi1-201	chr12:46895447-46920952	-	protein_coding	-0.111242	0.925791	0.254883	0.984742	4.28903	4.40027	20.1956	19.0485	21.1571	16.7493	19.0171	20.0279
ENSRNOT00000001533	Abcg1	Abcg1-201	chr20:9743269-9840489	+	protein_coding	0.288907	1.22171	0.00537791	0.96642	4.107	3.81809	12.3936	14.0294	12.9394	15.8952	16.6973	16.1128
ENSRNOT00000001534	LOC100910137	LOC100910137-201	chr12:46987404-46989897	-	protein_coding	-0.105201	0.929675	0.147998	0.984742	3.54885	3.65405	12.1329	10.716	11.9657	10.4765	11.1533	10.4928
ENSRNOT00000001536	Gatc	Gatc-201	chr12:46989951-47039542	+	protein_coding	-0.0346005	0.976302	0.701784	0.984742	4.37403	4.40863	21.9867	20.5368	18.3524	18.5482	20.4768	20.2359
ENSRNOT00000001539	Srsf9	Srsf9-201	chr12:47039716-47046022	-	protein_coding	0.144125	1.10506	0.283434	0.984742	4.11948	3.97535	15.1278	16.5279	12.7657	15.4002	17.6995	16.123
ENSRNOT00000001544	Slc37a1	Slc37a1-201	chr20:10032641-10087688	+	protein_coding	0.0272078	1.01904	0.758112	0.987761	1.6415	1.61429	1.8025	2.11419	2.2882	1.95595	2.10441	2.30937
ENSRNOT00000001545	Cox6a1	Cox6a1-201	chr12:47024442-47027495	+	protein_coding	-0.0473294	0.967726	0.514774	0.984742	8.83345	8.88077	493.981	429.381	490.697	460.395	454.386	450.797
ENSRNOT00000001546	Coq5	Coq5-201	chr12:47078753-47095438	-	protein_coding	-0.0227844	0.984331	0.788784	0.9895	4.44675	4.46953	21.7267	20.2531	21.5129	20.08	19.4074	23.1077
ENSRNOT00000001551	Cabp1	Cabp1-201	chr12:47179664-47209357	+	protein_coding	0.120495	1.08711	0.598238	0.984742	6.02691	5.90642	56.1883	54.1358	67.436	67.721	49.9461	78.185
ENSRNOT00000001552	Cabp1	Cabp1-202	chr12:47193964-47209784	+	protein_coding	-1.23493	0.424863	0.0897624	0.984742	3.04177	4.2767	21.7845	18.4753	15.4106	5.01868	16.2867	4.3676
ENSRNOT00000001556	Acads	Acads-201	chr12:47254484-47263747	+	protein_coding	-0.0895129	0.93984	0.656944	0.984742	3.72782	3.81734	14.9209	9.9213	15.1123	12.5313	11.6832	12.5516
ENSRNOT00000001559	Pde9a	Pde9a-201	chr20:10123651-10216548	+	protein_coding	0.303183	1.23386	0.0593093	0.984742	3.09072	2.78754	5.39763	6.05581	6.29171	6.40757	8.24085	8.03254
ENSRNOT00000001562	Sppl3	Sppl3-201	chr12:47276476-47360507	-	protein_coding	0.0720132	1.05118	0.213238	0.984742	5.18191	5.10989	32.0027	34.2823	34.3661	33.794	36.9399	35.2349
ENSRNOT00000001564	Ndufv3	Ndufv3-201	chr20:10265806-10275304	+	protein_coding	-0.0436513	0.970196	0.644827	0.984742	4.60852	4.65217	25.6421	22.2757	24.6364	25.7008	22.0562	22.5827
ENSRNOT00000001566	Pknox1	Pknox1-201	chr20:10334308-10358922	+	protein_coding	-0.0420487	0.971275	0.764203	0.987761	3.17313	3.21518	7.27655	9.49338	8.22209	7.01458	8.46354	8.67578
ENSRNOT00000001570	Oasl	Oasl-201	chr12:47444104-47456894	-	protein_coding	0.114576	1.08266	0.525745	0.984742	0.586438	0.471862	0.594794	0.159103	0.443135	0.709468	0.404781	0.409732
ENSRNOT00000001577	Tchp	Tchp-201	chr12:47638274-47653638	-	protein_coding	0.0715166	1.05082	0.510966	0.984742	3.66311	3.59159	11.43	12.0177	9.82739	11.4621	10.9168	12.6887
ENSRNOT00000001579	Sik1	Sik1-201	chr20:10668411-10680283	-	protein_coding	-0.133142	0.911844	0.379919	0.984742	2.00523	2.13837	3.61638	3.06658	3.54577	2.45668	3.63342	3.0396
ENSRNOT00000001581	Gltp	Gltp-201	chr12:47667556-47687707	+	protein_coding	-0.027748	0.98095	0.861481	0.992193	6.51895	6.5467	96.8884	102.895	79.341	101.996	91.0747	80.3284
ENSRNOT00000001583	Rrp1b	Rrp1b-201	chr20:10844266-10869821	+	protein_coding	0.00644995	1.00448	0.937257	0.996306	2.63866	2.63221	4.63466	5.6698	5.34074	5.00903	5.27795	5.4021
ENSRNOT00000001588	Fam222a	Fam222a-201	chr12:47748165-47793534	-	protein_coding	-0.0503476	0.965704	0.756467	0.987761	2.61267	2.66302	5.86781	5.86141	4.39157	5.44377	5.63764	4.34964
ENSRNOT00000001589	Pdxk	Pdxk-201	chr20:10930518-10952391	+	protein_coding	0.178422	1.13165	0.242243	0.984742	4.6497	4.47127	20.0839	22.3339	21.1833	21.5866	22.5612	28.7198
ENSRNOT00000001591	Pop5	Pop5-201	chr12:47138346-47142852	-	protein_coding	0.146636	1.10699	0.048879	0.984742	3.35104	3.2044	7.6415	8.40328	8.63819	9.51257	9.01584	9.09005
ENSRNOT00000001593	Cstb	Cstb-201	chr20:10966331-10968432	-	protein_coding	0.0186648	1.01302	0.780771	0.988889	6.61487	6.59621	102.715	88.4586	96.6124	96.9092	95.9076	98.2305
ENSRNOT00000001595	Ankrd13a	Ankrd13a-201	chr12:47558590-47588335	-	protein_coding	0.061021	1.0432	0.449125	0.984742	5.12974	5.06872	32.382	32.8225	32.4805	34.5386	36.8776	30.8812
ENSRNOT00000001597	Rrp1	Rrp1-201	chr20:10981998-10993280	+	protein_coding	0.00246026	1.00171	0.962217	0.997985	4.76655	4.76409	25.7422	26.3699	26.4116	25.1086	25.5945	28.0437
ENSRNOT00000001600	Oasl2	Oasl2-201	chr12:47469598-47482961	-	protein_coding	0.240181	1.18114	0.430284	0.984742	2.46957	2.22939	4.99218	3.96766	2.46417	5.76484	4.14586	3.8812
ENSRNOT00000001602	Agpat3	Agpat3-201	chr20:11114164-11144806	+	protein_coding	-0.0111508	0.992301	0.85075	0.992193	5.83875	5.8499	56.9577	53.2394	60.0325	54.3626	57.8442	56.5436
ENSRNOT00000001605	Pwp2	Pwp2-201	chr20:11228844-11243205	+	protein_coding	0.0286772	1.02008	0.721705	0.986312	3.02057	2.99189	6.52825	7.23393	7.12169	6.43365	7.44398	7.51327
ENSRNOT00000001607	Cobll1	Cobll1-201	chr3:51137076-51297852	-	protein_coding	-0.247357	0.842438	0.0996681	0.984742	3.08468	3.33204	9.68552	9.58527	8.02882	6.58908	8.26914	7.67989
ENSRNOT00000001609	RGD1303003	RGD1303003-201	chr20:11244353-11252449	+	protein_coding	0.00773718	1.00538	0.837339	0.991904	6.03194	6.02421	66.1761	61.6692	64.4834	66.148	63.084	64.1035
ENSRNOT00000001625	Pfkl	Pfkl-201	chr20:11393877-11415882	+	protein_coding	0.04045	1.02843	0.543782	0.984742	5.07267	5.03222	29.8708	33.0287	32.3544	32.6894	30.9245	34.4372
ENSRNOT00000001631	Trpm2	Trpm2-201	chr20:11436267-11482051	+	protein_coding	0.318808	1.2473	0.00147855	0.753869	3.03868	2.71987	5.42512	5.40483	5.9486	7.37768	7.10657	7.17028
ENSRNOT00000001632	Lrrc3	Lrrc3-201	chr20:11489456-11490406	+	protein_coding	0.140221	1.10207	0.438615	0.984742	0.93997	0.799748	0.561611	1.0444	0.652363	0.642769	1.04859	1.0982
ENSRNOT00000001636	Ube2g2	Ube2g2-201	chr20:11700089-11721838	-	protein_coding	0.00563105	1.00391	0.905084	0.995396	4.23502	4.22939	17.5053	17.6636	18.1085	16.955	18.8576	17.7279
ENSRNOT00000001637	Sumo3	Sumo3-201	chr20:11726497-11737050	-	protein_coding	0.0330539	1.02318	0.620093	0.984742	6.20513	6.17208	68.3565	70.9783	74.1026	69.4938	78.211	70.9215
ENSRNOT00000001638	Pttg1ip	Pttg1ip-201	chr20:11746370-11764233	-	protein_coding	-0.0139669	0.990366	0.889488	0.9933	5.546	5.55997	48.88	48.1144	41.8567	47.1653	48.4438	41.8248
ENSRNOT00000001639	Itgb2	Itgb2-201	chr20:11777783-11815647	-	protein_coding	0.569438	1.48395	0.0374232	0.984742	2.61067	2.04123	3.27508	2.90026	3.18196	4.60459	6.8239	4.19642
ENSRNOT00000001640	Fam207a	Fam207a-201	chr20:11863082-11896774	+	protein_coding	0.0197884	1.01381	0.803524	0.9895	3.86447	3.84468	14.1724	12.6546	13.3141	13.2698	14.7808	12.722
ENSRNOT00000001642	Adarb1	Adarb1-201	chr20:11972381-12101021	+	protein_coding	-0.0647778	0.956093	0.366667	0.984742	5.65536	5.72014	50.7097	50.7925	53.6964	48.9243	46.2645	53.2564
ENSRNOT00000001644	Pofut2	Pofut2-201	chr20:12117811-12128747	-	protein_coding	0.0195659	1.01365	0.869498	0.992193	3.89653	3.87696	12.7693	15.6044	12.8711	15.1586	12.71	13.9098
ENSRNOT00000001654	Gna12	Gna12-001	chr12:15890170-15971212	+	protein_coding	-0.0795948	0.946323	0.49639	0.984742	7.19891	7.27851	167.949	158.078	138.245	150.518	155.173	133.027
ENSRNOT00000001659	Cabin1	Cabin1-201	chr20:13836030-13963003	+	protein_coding	0.0593561	1.042	0.410462	0.984742	3.20515	3.1458	7.38716	7.94347	8.2431	8.66149	7.62042	8.41824
ENSRNOT00000001664	Ddt	Ddt-201	chr20:13827153-13829622	+	protein_coding	0.0447474	1.0315	0.629669	0.984742	6.96067	6.91592	134.166	114.831	111.463	121.807	127.845	121.129
ENSRNOT00000001667	Iqce	Iqce-201	chr12:15857805-16067921	+	protein_coding	-0.515967	0.699324	0.185533	0.984742	0.049793	0.56576	0.507661	1.15094	0	0	0	0.109092
ENSRNOT00000001668	Zcchc8	Zcchc8-201	chr12:38303624-38326502	+	protein_coding	0.140931	1.10262	0.265017	0.984742	3.25574	3.11481	6.79386	8.40099	7.87212	7.75216	9.44913	8.52865
ENSRNOT00000001669	Gstt1	Gstt1-201	chr20:13799102-13816526	+	protein_coding	0.0428735	1.03016	0.835192	0.991785	1.98954	1.94667	3.52281	2.92742	2.22478	2.32499	3.1895	3.49554
ENSRNOT00000001675	Pcbp3	Pcbp3-201	chr20:12429315-12629981	+	protein_coding	0.0418009	1.0294	0.731678	0.987051	4.68659	4.64479	25.9256	20.7454	25.7378	26.0739	23.0156	25.2641
ENSRNOT00000001679	Col6a1	Col6a1-201	chr20:12658065-12675561	+	protein_coding	-0.0434232	0.97035	0.854761	0.992193	3.61126	3.65469	11.9218	14.1881	9.1785	11.7516	13.203	9.07739
ENSRNOT00000001682	Lfng	Lfng-201	chr12:16118634-16126953	-	protein_coding	-0.141799	0.906388	0.565077	0.984742	3.69341	3.83521	17.6354	12.0719	10.9362	13.6253	10.1784	12.2435
ENSRNOT00000001685	Clip1	Clip1-201	chr12:38345456-38451661	+	protein_coding	-0.0344547	0.976401	0.809346	0.9895	1.36396	1.39841	1.51632	2.14786	1.31266	1.61811	1.58438	1.52019
ENSRNOT00000001686	Grifin	Grifin-201	chr12:16170162-16172129	+	protein_coding	-0.0834624	0.94379	0.94654	0.99735	2.54292	2.62638	19.8231	3.89195	1.31115	10.3276	1.23518	6.81682
ENSRNOT00000001688	Chst12	Chst12-201	chr12:16200019-16201632	-	protein_coding	-0.0647618	0.956103	0.207624	0.984742	3.90175	3.96651	14.2716	14.1368	15.5272	13.7823	14.2685	13.7943
ENSRNOT00000001690	Mlxip	Mlxip-201	chr12:38567247-38638536	-	protein_coding	0.0367896	1.02583	0.683696	0.984742	2.70156	2.66477	4.80697	5.63931	5.61389	6.00049	5.16426	5.37889
ENSRNOT00000001691	Atxn2	Atxn2-201	chr12:40266662-40332612	-	protein_coding	0.0265839	1.0186	0.683432	0.984742	4.63891	4.61233	21.9385	24.2608	24.2543	23.3998	23.1103	25.2886
ENSRNOT00000001695	Col6a2	Col6a2-201	chr20:12773427-12801180	+	protein_coding	-0.143263	0.905469	0.615299	0.984742	3.75833	3.9016	12.8371	18.7894	11.1904	11.8802	15.723	10.5048
ENSRNOT00000001696	Snx8	Snx8-201	chr12:16340922-16389497	+	protein_coding	-0.136259	0.909876	0.192226	0.984742	3.38861	3.52487	10.2599	11.3898	9.93139	8.54239	9.85174	10.0934
ENSRNOT00000001697	Cux2	Cux2-201	chr12:40018937-40219291	+	protein_coding	0.0305889	1.02143	0.838745	0.992193	2.72787	2.69729	4.78193	5.71994	6.02187	5.27938	4.99416	6.7245
ENSRNOT00000001699	Ftcd	Ftcd-201	chr20:12806957-12820466	-	protein_coding	0.0227665	1.01591	0.947562	0.99735	0.583225	0.560458	0.270485	0.6857	0.497595	0.032851	1.13683	0.523689
ENSRNOT00000001700	Nudt1	Nudt1-201	chr12:16391578-16395029	-	protein_coding	0.331219	1.25808	0.0359427	0.984742	2.37177	2.04055	3.41784	3.09173	2.85196	4.18599	4.75992	3.64165
ENSRNOT00000001704	Spatc1l	Spatc1l-201	chr20:13164628-13173774	-	protein_coding	0.407343	1.32624	0.315877	0.984742	0.597489	0.190145	0	0	0.484972	0	0.935014	0.790201
ENSRNOT00000001709	Mad1l1	Mad1l1-201	chr12:16410083-16719824	+	protein_coding	0.0260219	1.0182	0.751959	0.987522	2.78212	2.7561	5.62274	6.12464	5.53434	5.31698	5.96494	6.39734
ENSRNOT00000001712	Hvcn1	Hvcn1-201	chr12:39822637-39850567	-	protein_coding	0.0920801	1.06591	0.710384	0.984995	1.38561	1.29353	0.843374	1.86703	1.78693	2.01655	1.46786	1.39606
ENSRNOT00000001716	Psmg3	Psmg3-201	chr12:16899025-16901934	+	protein_coding	-0.459019	0.727481	0.00516704	0.96642	4.93772	5.39674	45.7132	38.6033	39.4176	28.7403	29.1032	31.1549
ENSRNOT00000001717	Vps29	Vps29-201	chr12:39690069-39699113	-	protein_coding	0.0898886	1.06429	0.543875	0.984742	4.55788	4.46799	20.0739	23.2765	20.187	19.0692	23.7699	25.2859
ENSRNOT00000001720	Mafk	Mafk-201	chr12:16923990-16934706	-	protein_coding	-0.015647	0.989213	0.895998	0.995235	3.18956	3.2052	8.21919	8.62983	7.83641	9.54016	7.26234	7.71979
ENSRNOT00000001722	Gpn3	Gpn3-201	chr12:39670453-39679510	-	protein_coding	0.155819	1.11405	0.225059	0.984742	3.97739	3.82157	13.1617	13.2407	13.0142	12.7533	16.8327	14.9336
ENSRNOT00000001727	LOC103689975	LOC103689975-201	chr12:18074033-18082197	+	protein_coding	0.20419	1.15204	0.30465	0.984742	2.31193	2.10774	3.71123	3.5611	2.72625	3.54921	3.47987	5.00726
ENSRNOT00000001729	Anapc7	Anapc7-201	chr12:39614733-39641285	-	protein_coding	0.184263	1.13624	0.0472622	0.984742	3.81598	3.63171	10.4133	11.9499	11.8851	12.7755	12.8906	13.5997
ENSRNOT00000001730	Uncx	Uncx-201	chr12:17182163-17186679	-	protein_coding	0.0674801	1.04788	0.832544	0.991103	1.26488	1.1974	0.697072	1.27849	2.11899	1.03602	1.30346	1.95896
ENSRNOT00000001732	Gper1	Gper1-201	chr12:17309834-17311112	-	protein_coding	0.227134	1.17051	0.266986	0.984742	1.79479	1.56766	2.55032	1.71351	1.70358	2.56758	1.97282	2.93839
ENSRNOT00000001733	Gpr146	Gpr146-201	chr12:17345510-17358617	-	protein_coding	0.103444	1.07434	0.240081	0.984742	3.34462	3.24117	9.0794	8.14546	8.17126	9.59093	8.35811	9.5771
ENSRNOT00000001734	LOC498154	LOC498154-201	chr12:17277635-17380494	+	protein_coding	-0.308147	0.807679	0.145482	0.984742	3.14158	3.44973	9.80031	11.8696	8.3846	8.68051	6.60235	8.33867
ENSRNOT00000001738	Atp2a2	Atp2a2-201	chr12:39553903-39603326	+	protein_coding	-0.0467732	0.968099	0.522024	0.984742	5.07988	5.12665	33.467	32.8418	35.5572	30.864	32.2749	35.4899
ENSRNOT00000001743	S100b	S100b-201	chr20:13130636-13142856	-	protein_coding	-0.10727	0.928343	0.425004	0.984742	10.2847	10.392	1469.49	1300.78	1266.28	1390.39	1273.76	1093.27
ENSRNOT00000001745	Get4	Get4-201	chr12:17469112-17486157	-	protein_coding	-0.0265433	0.98177	0.634067	0.984742	4.95844	4.98499	29.2557	30.3521	32.4825	29.6004	31.3488	29.3623
ENSRNOT00000001746	P2rx7	P2rx7-201	chr12:39353613-39396042	-	protein_coding	0.156747	1.11477	0.443703	0.984742	3.02076	2.86402	6.80726	5.95781	6.10384	7.86237	8.4757	5.36591
ENSRNOT00000001752	P2rx4	P2rx4-201	chr12:39308025-39325673	-	protein_coding	0.162189	1.11898	0.722539	0.986312	3.22976	3.06757	10.5934	7.06477	5.30213	5.98721	13.9602	6.89809
ENSRNOT00000001759	Adora2a	Adora2a-201	chr20:14265252-14282873	-	protein_coding	-0.115806	0.922867	0.529705	0.984742	1.73647	1.85228	2.79878	3.16253	1.97694	2.21366	2.74835	2.07148
ENSRNOT00000001764	Specc1l	Specc1l-201	chr20:14287457-14393793	-	protein_coding	0.0761318	1.05419	0.129115	0.984742	3.86878	3.79265	12.2707	12.9111	13.4162	14.0073	13.4912	13.3368
ENSRNOT00000001766	Bcr	Bcr-201	chr20:14421141-14545772	-	protein_coding	0.0533226	1.03765	0.703067	0.984742	3.98313	3.92981	12.8505	16.1763	13.879	13.0393	15.0891	16.5085
ENSRNOT00000001772	Rab36	Rab36-201	chr20:14557740-14573519	-	protein_coding	0.103485	1.07437	0.653491	0.984742	3.54757	3.44408	9.58026	12.4853	8.03567	8.79758	12.3066	11.2627
ENSRNOT00000001774	Camkk2	Camkk2-201	chr12:39253409-39302601	+	protein_coding	0.0221035	1.01544	0.909814	0.99626	3.36376	3.34165	7.94288	10.815	8.86063	7.47365	10.4108	10.2821
ENSRNOT00000001775	Pdgfa	Pdgfa-201	chr12:17735740-17755285	+	protein_coding	1.0755	2.10745	0.403776	0.984742	2.95658	1.88109	0	5.0773	7.22397	11.4286	2.13114	11.0209
ENSRNOT00000001779	Gnaz	Gnaz-201	chr20:14593819-14620019	-	protein_coding	0.115917	1.08366	0.43662	0.984742	4.53758	4.42167	17.4619	20.3748	23.9449	20.7299	22.9261	23.0944
ENSRNOT00000001783	Fam20c	Fam20c-201	chr12:17913767-17972737	-	protein_coding	0.088268	1.06309	0.37446	0.984742	4.33313	4.24486	16.8359	19.8189	17.3545	17.6979	20.2688	19.5908
ENSRNOT00000001784	Zfp68	Zfp68-201	chr12:18152659-18167517	+	protein_coding	0.106457	1.07658	0.584259	0.984742	2.91488	2.80843	5.97856	6.43153	5.62854	6.2048	5.29549	8.45693
ENSRNOT00000001792	Il3ra	Il3ra-201	chr12:18534767-18540166	-	protein_coding	0.0664896	1.04717	0.407474	0.984742	3.49124	3.42475	10.7891	9.51835	8.98685	10.1174	10.1716	10.4495
ENSRNOT00000001794	Anapc5	Anapc5-201	chr12:39209129-39242690	+	protein_coding	-0.00759059	0.994752	0.851895	0.992193	6.29735	6.30494	77.6559	80.8979	75.7234	78.2534	79.8217	74.9507
ENSRNOT00000001797	Gjc3	Gjc3-201	chr12:19166239-19167015	-	protein_coding	-0.157904	0.896326	0.260026	0.984742	4.77705	4.93495	33.4099	25.9411	29.8751	24.1526	27.1377	28.1228
ENSRNOT00000001799	Rnf34	Rnf34-201	chr12:39164290-39185168	-	protein_coding	0.175328	1.12922	0.147552	0.984742	5.20255	5.02722	28.6438	32.4905	33.9282	38.6429	32.7759	36.2903
ENSRNOT00000001806	Orai1	Orai1-201	chr12:38981927-38995570	-	protein_coding	0.060594	1.0429	0.698998	0.984742	3.29761	3.23702	9.6791	8.39183	7.35668	9.93047	9.15129	7.56803
ENSRNOT00000001807	Setd1b	Setd1b-201	chr12:38845621-38869346	-	protein_coding	0.0530132	1.03743	0.597648	0.984742	2.24938	2.19636	3.16458	3.97125	3.65024	3.40918	3.88968	3.98598
ENSRNOT00000001810	Zscan21	Zscan21-201	chr12:19262977-19277910	+	protein_coding	0.00931313	1.00648	0.876808	0.992222	3.23487	3.22555	7.89252	8.56073	8.62609	8.83178	8.54259	7.8936
ENSRNOT00000001813	Wdr66	Wdr66-201	chr12:38709595-38782010	-	protein_coding	-0.000536458	0.999628	0.998363	0.999956	0.797334	0.79787	0.787753	0.696285	0.732776	1.09467	0.23849	1.02328
ENSRNOT00000001815	Zfp113	Zfp113-201	chr12:19288403-19294888	-	protein_coding	0.0486223	1.03428	0.765561	0.987761	1.51171	1.46308	1.56692	2.26689	1.4989	1.5358	2.13662	1.91494
ENSRNOT00000001816	Aldh2	Aldh2-201	chr12:40466495-40498752	+	protein_coding	0.13863	1.10086	0.319154	0.984742	5.87106	5.73243	55.9097	54.9095	46.2306	56.9331	64.2621	52.0277
ENSRNOT00000001817	Mapkapk5	Mapkapk5-201	chr12:40510378-40529338	+	protein_coding	-0.0553606	0.962354	0.269591	0.984742	4.68839	4.74375	25.2529	26.9334	25.2262	25.504	25.17	23.713
ENSRNOT00000001820	Cops6	Cops6-201	chr12:19303387-19306226	+	protein_coding	0.0478173	1.0337	0.655131	0.984742	6.99211	6.9443	124.46	112.771	129.854	113.508	136.645	129.892
ENSRNOT00000001822	Erp29	Erp29-201	chr12:40619377-40625883	+	protein_coding	0.129536	1.09394	0.237925	0.984742	5.32004	5.19051	32.6689	39.1344	35.0372	38.1264	42.1383	36.7699
ENSRNOT00000001825	Mcm7	Mcm7-201	chr12:19306607-19314016	-	protein_coding	0.0124829	1.00869	0.869343	0.992193	2.9853	2.97282	7.01157	6.45522	7.10108	7.24227	7.27339	6.28222
ENSRNOT00000001826	Hectd4	Hectd4-201	chr12:40713841-40822159	-	protein_coding	0.0285773	1.02001	0.772193	0.987761	4.04384	4.01526	13.9548	15.5841	16.0479	15.0621	14.3751	17.169
ENSRNOT00000001827	Ap4m1	Ap4m1-201	chr12:19314251-19320142	+	protein_coding	0.246872	1.18663	0.0516435	0.984742	2.88359	2.63672	4.69314	5.95092	5.07851	6.29928	6.16625	6.68365
ENSRNOT00000001829	Taf6	Taf6-201	chr12:19320271-19328637	-	protein_coding	0.154621	1.11313	0.0588414	0.984742	3.54708	3.39245	8.97185	9.32231	10.2496	10.6559	11.1113	10.3133
ENSRNOT00000001831	Mblac1	Mblac1-201	chr12:19335841-19337102	+	protein_coding	0.192282	1.14257	0.067672	0.984742	2.81984	2.62756	5.5987	5.09244	4.87044	5.80847	5.74723	6.6629
ENSRNOT00000001844	Rph3a	Rph3a-201	chr12:41073824-41148490	+	protein_coding	-0.102187	0.93162	0.410104	0.984742	6.68403	6.78622	108.876	98.0391	122.554	100.791	94.9566	110.301
ENSRNOT00000001849	Gpc2	Gpc2-201	chr12:19593041-19599374	-	protein_coding	0.0432023	1.0304	0.646126	0.984742	1.03079	0.987584	1.17192	0.909964	0.879356	0.908568	1.04247	1.18791
ENSRNOT00000001853	Oas1f	Oas1f-201	chr12:41255763-41266430	-	protein_coding	-0.00976053	0.993257	0.973142	0.998743	1.75237	1.76214	3.62101	1.82054	1.99431	3.17173	2.06908	1.98695
ENSRNOT00000001855	Gal3st4	Gal3st4-201	chr12:19583110-19592000	-	protein_coding	-0.103689	0.930651	0.0181166	0.984742	2.33535	2.43904	4.45157	4.48566	4.33243	4.21482	3.94728	3.98229
ENSRNOT00000001856	Rasal1	Rasal1-201	chr12:41416218-41448668	-	protein_coding	0.107473	1.07734	0.749031	0.987059	1.6782	1.57073	1.33501	3.24203	1.64635	1.75505	3.04953	1.93788
ENSRNOT00000001859	Ddx54	Ddx54-201	chr12:41470557-41485122	-	protein_coding	-0.0659523	0.955315	0.459842	0.984742	3.66344	3.72939	13.5239	11.9836	11.3735	12.2831	10.9969	11.7657
ENSRNOT00000001860	Iqcd	Iqcd-201	chr12:41490801-41497610	-	protein_coding	0.0731538	1.05201	0.700587	0.984742	1.63856	1.56541	1.72734	2.3312	1.8534	1.69602	1.91933	2.83496
ENSRNOT00000001863	Cyp3a62	Cyp3a62-201	chr12:18679789-18709397	+	protein_coding	0.185613	1.1373	0.393066	0.984742	0.998706	0.813094	0.956586	0.351698	1.05078	1.06082	0.893929	1.04418
ENSRNOT00000001869	Tsc22d4	Tsc22d4-201	chr12:21740057-21746236	-	protein_coding	0.0273372	1.01913	0.880925	0.992244	0.845444	0.818107	0.919988	0.794242	0.590906	1.16566	0.504673	0.780241
ENSRNOT00000001871	LOC100910540	LOC100910540-201	chr12:21981755-21986473	+	protein_coding	0.0603052	1.04269	0.0936646	0.984742	2.77047	2.71016	5.41511	5.47505	5.74639	5.8033	5.96572	5.70338
ENSRNOT00000001872	Plbd2	Plbd2-201	chr12:41600005-41619186	+	protein_coding	-0.0380849	0.973947	0.737824	0.987051	5.73523	5.77331	57.5424	46.7597	57.5181	55.2253	50.0226	51.6907
ENSRNOT00000001874	Irs3	Irs3-201	chr12:22122953-22125091	+	protein_coding	-0.00914023	0.993685	0.950319	0.99735	0.80237	0.81151	0.921841	0.806879	0.556755	0.753056	0.971162	0.53495
ENSRNOT00000001882	Sdsl	Sdsl-201	chr12:41636994-41647205	+	protein_coding	0.0254039	1.01776	0.874918	0.992193	3.19255	3.16714	8.53484	7.57715	7.86252	6.81272	10.0139	7.87995
ENSRNOT00000001883	Lhx5	Lhx5-201	chr12:41663000-41671437	-	protein_coding	0.215112	1.16079	0.384654	0.984742	2.33883	2.12372	2.28037	4.0542	3.99264	3.62583	3.98451	4.61512
ENSRNOT00000001890	Mospd3	Mospd3-201	chr12:22165486-22169241	+	protein_coding	-0.101332	0.932172	0.407726	0.984742	4.17139	4.27272	19.437	18.6026	17.0269	14.952	17.288	19.052
ENSRNOT00000001891	Rbm19	Rbm19-201	chr12:41907740-41993957	-	protein_coding	0.0147627	1.01029	0.851512	0.992193	1.94977	1.935	2.9697	2.7171	2.78896	3.23597	2.61869	2.76105
ENSRNOT00000001894	Pcolce	Pcolce-201	chr12:22153995-22160307	+	protein_coding	0.00949153	1.0066	0.963258	0.997985	3.17624	3.16675	6.61715	9.55692	8.00594	8.7827	9.10336	6.47319
ENSRNOT00000001899	Lrch4	Lrch4-201	chr12:22127393-22138382	-	protein_coding	0.076051	1.05413	0.429769	0.984742	3.1359	3.05985	6.76598	8.38989	6.95175	7.70033	7.8911	7.7803
ENSRNOT00000001910	Actl6b	Actl6b-201	chr12:22194624-22211080	-	protein_coding	0.575941	1.49065	0.158679	0.984742	4.16086	3.58491	11.5566	7.45988	15.2653	12.7699	19.5237	19.2507
ENSRNOT00000001911	Gnb2	Gnb2-201	chr12:22229079-22234096	+	protein_coding	0.0379549	1.02666	0.454911	0.984742	6.87362	6.83567	108.107	114.859	116.881	116.18	120.764	112.013
ENSRNOT00000001912	Gigyf1	Gigyf1-201	chr12:22236165-22245100	-	protein_coding	0.131494	1.09543	0.435361	0.984742	3.62442	3.49292	8.89959	12.2515	9.87782	9.98953	11.6358	12.5081
ENSRNOT00000001913	Pop7	Pop7-201	chr12:22259713-22260754	+	protein_coding	-0.0419051	0.971371	0.723267	0.986409	4.58118	4.62309	21.6811	23.3906	26.0507	20.6623	25.3741	23.007
ENSRNOT00000001918	Ap1s1	Ap1s1-201	chr12:22665112-22676075	+	protein_coding	-0.140389	0.907274	0.335064	0.984742	5.85853	5.99892	71.8115	53.4355	64.9911	58.5294	54.2427	58.3986
ENSRNOT00000001921	Plod3	Plod3-201	chr12:22716423-22726982	-	protein_coding	-0.0471783	0.967827	0.775257	0.987824	3.88296	3.93013	13.5447	13.5141	15.7792	12.9193	16.7869	11.97
ENSRNOT00000001923	Cldn15	Cldn15-201	chr12:22738195-22748860	-	protein_coding	0.00420874	1.00292	0.906414	0.995787	1.22769	1.22348	1.33732	1.4078	1.26243	1.40495	1.28484	1.3375
ENSRNOT00000001924	Fis1	Fis1-201	chr12:22750708-22754491	-	protein_coding	0.108398	1.07803	0.313447	0.984742	6.34939	6.24099	76.8672	82.1533	65.8253	80.6359	79.4114	81.5789
ENSRNOT00000001935	Sh2b2	Sh2b2-201	chr12:23473270-23501036	+	protein_coding	0.253842	1.19238	0.254468	0.984742	2.30492	2.05108	2.52983	4.03087	3.00788	3.24565	4.04448	4.6337
ENSRNOT00000001937	Prkrip1	Prkrip1-201	chr12:23514981-23535968	+	protein_coding	-0.0150825	0.9896	0.886664	0.992963	3.39016	3.40524	9.68312	10.0823	9.04417	9.52124	10.6637	8.39109
ENSRNOT00000001938	Orai2	Orai2-201	chr12:23544287-23564569	+	protein_coding	0.111947	1.08069	0.528212	0.984742	4.42922	4.31727	17.5973	17.598	21.9071	17.1103	23.2007	21.8154
ENSRNOT00000001939	Alkbh4	Alkbh4-201	chr12:23568094-23574125	-	protein_coding	0.00431924	1.003	0.95116	0.99735	1.85349	1.84917	2.36373	2.73083	2.72682	2.77093	2.67397	2.4063
ENSRNOT00000001940	Lrwd1	Lrwd1-201	chr12:23574187-23587276	+	protein_coding	0.045228	1.03185	0.517521	0.984742	2.79688	2.75165	5.42621	6.25244	5.55468	5.9782	6.22207	5.65933
ENSRNOT00000001941	Polr2j	Polr2j-201	chr12:23587222-23592774	-	protein_coding	-0.142517	0.905937	0.0673195	0.984742	5.07783	5.22034	37.2857	36.7098	34.888	31.026	32.3863	35.0299
ENSRNOT00000001943	Rasa4	Rasa4-201	chr12:23596981-23624316	-	protein_coding	0.0537472	1.03796	0.704425	0.984742	1.95371	1.89996	2.8747	3.19516	2.19778	3.15331	2.90927	2.57999
ENSRNOT00000001953	Ssc4d	Ssc4d-201	chr12:23752844-23762877	+	protein_coding	0.146478	1.10686	0.640792	0.984742	1.04113	0.894651	0.803896	1.23399	0.594626	1.30254	0.457938	1.5959
ENSRNOT00000001954	Ywhag	Ywhag-201	chr12:23789638-23817883	+	protein_coding	-0.00979265	0.993235	0.94886	0.99735	5.25858	5.26837	40.1547	36.3101	36.2876	38.8601	31.007	42.9727
ENSRNOT00000001957	Srrm3	Srrm3-201	chr12:23855400-23925741	-	protein_coding	0.0909316	1.06506	0.659585	0.984742	3.98718	3.89625	11.5153	17.5585	13.2129	13.0566	15.206	16.5077
ENSRNOT00000001958	Mdh2	Mdh2-201	chr12:23941448-23954431	-	protein_coding	-0.0263244	0.981919	0.693012	0.984742	7.76311	7.78943	223.017	207.152	231.219	211.554	208.831	228.852
ENSRNOT00000001960	Tmem120a	Tmem120a-201	chr12:23989596-23998254	+	protein_coding	0.191093	1.14163	0.256737	0.984742	3.825	3.63391	11.2944	9.82978	13.3688	11.7026	14.4683	13.4872
ENSRNOT00000001961	Por	Por-201	chr12:23998411-24046814	-	protein_coding	0.0750994	1.05343	0.295417	0.984742	5.27548	5.20038	35.5617	38.6343	33.3017	37.9972	36.8945	38.321
ENSRNOT00000001962	Rhbdd2	Rhbdd2-201	chr12:24092004-24102084	-	protein_coding	0.163438	1.11995	0.31369	0.984742	4.71417	4.55073	19.6628	21.2963	26.9445	24.5765	23.9847	27.301
ENSRNOT00000001968	Pom121	Pom121-201	chr12:24324590-24341938	+	protein_coding	0.0913361	1.06536	0.582385	0.984742	4.43649	4.34516	16.3328	20.4147	21.6198	18.2077	20.7351	23.3173
ENSRNOT00000001970	Nsun5	Nsun5-201	chr12:24341928-24346918	-	protein_coding	-0.142545	0.90592	0.121824	0.984742	3.17143	3.31397	8.5714	9.50713	8.78035	7.38871	7.98983	8.69699
ENSRNOT00000001971	Fkbp6	Fkbp6-201	chr12:24367199-24438019	+	protein_coding	-0.11022	0.926447	0.690319	0.984742	0.447645	0.557864	1.08779	0.191354	0.282552	0.406087	0.288731	0.399874
ENSRNOT00000001973	Fzd9	Fzd9-201	chr12:24473981-24476295	+	protein_coding	-0.0204058	0.985955	0.896468	0.995235	2.46955	2.48995	5.86087	4.06473	4.10173	4.7606	4.48446	4.37803
ENSRNOT00000001975	Baz1b	Baz1b-201	chr12:24478898-24537313	-	protein_coding	0.110897	1.0799	0.418303	0.984742	4.37814	4.26724	15.9085	20.8953	18.2863	18.5164	19.5054	21.4692
ENSRNOT00000001979	Nup153	Nup153-201	chr17:18358712-18411368	+	protein_coding	0.0549742	1.03884	0.509516	0.984742	3.61609	3.56112	10.5504	11.7629	10.1549	10.4879	11.4679	11.8713
ENSRNOT00000001989	Rfc2	Rfc2-201	chr12:25130377-25143480	-	protein_coding	-0.102619	0.931341	0.394156	0.984742	3.18256	3.28518	7.73145	9.61864	8.99204	8.1522	8.80837	7.33706
ENSRNOT00000001996	Limk1	Limk1-201	chr12:25036605-25070539	+	protein_coding	-0.181628	0.881707	0.623567	0.984742	2.34218	2.52381	5.89778	2.81322	6.23145	4.73276	3.00829	4.67383
ENSRNOT00000002003	Cldn4	Cldn4-201	chr12:24761210-24763005	+	protein_coding	0.497047	1.41132	0.416625	0.984742	1.65576	1.15872	2.0606	1.02109	0.798997	3.51618	0.581316	3.38039
ENSRNOT00000002006	LOC100912262	LOC100912262-201	chr12:29012852-29079729	+	protein_coding	-0.0789587	0.946741	0.702022	0.984742	1.39738	1.47634	1.80221	1.74343	1.80204	2.42045	1.21462	1.41313
ENSRNOT00000002010	Gtf2ird1	Gtf2ird1-201	chr12:25305823-25370780	+	protein_coding	0.0404348	1.02842	0.765372	0.987761	1.06317	1.02273	0.804854	1.2256	1.088	1.32974	0.879135	1.08386
ENSRNOT00000002020	Gtf2i	Gtf2i-002	chr12:25430464-25487966	+	protein_coding	0.0190752	1.01331	0.743141	0.987051	5.76183	5.74276	50.8376	54.1673	52.6906	49.81	55.4268	54.7207
ENSRNOT00000002028	Ncf1	Ncf1-001	chr12:25497104-25506300	+	protein_coding	0.334515	1.26095	0.166641	0.984742	3.15381	2.81929	6.40845	5.53386	6.264	8.82174	9.46777	5.85689
ENSRNOT00000002032	Wbscr16	Wbscr16-201	chr12:25561777-25592342	+	protein_coding	-0.0380713	0.973956	0.844277	0.992193	2.93589	2.97397	6.10286	8.93101	5.87594	6.00572	7.14166	6.85618
ENSRNOT00000002033	Gatsl2	Gatsl2-201	chr12:25601404-25638797	-	protein_coding	0.115279	1.08318	0.420479	0.984742	3.74552	3.63024	10.2848	11.6655	12.2837	11.8266	11.1207	14.5206
ENSRNOT00000002037	Psmb1	Psmb1-201	chr1:57470632-57489727	-	protein_coding	0.0293435	1.02055	0.417723	0.984742	7.26589	7.23655	150.575	143.946	155.106	154.742	152.721	151.27
ENSRNOT00000002038	Tbp	Tbp-201	chr1:57491643-57508449	+	protein_coding	0.0850077	1.06069	0.336174	0.984742	2.85845	2.77345	5.49482	6.48031	5.57937	5.96854	6.12316	6.68468
ENSRNOT00000002040	Pdcd2	Pdcd2-201	chr1:57512968-57518458	-	protein_coding	-0.0850559	0.942748	0.198961	0.984742	3.84153	3.92658	13.3094	14.3935	14.9624	12.895	13.9159	13.2147
ENSRNOT00000002043	Kptn	Kptn-201	chr1:78015722-78023676	+	protein_coding	-0.11137	0.925709	0.376287	0.984742	3.63613	3.74749	11.0748	12.0931	14.325	10.6325	11.9558	11.753
ENSRNOT00000002044	Napa	Napa-201	chr1:77994203-78012845	+	protein_coding	0.0288126	1.02017	0.79991	0.9895	6.65131	6.6225	94.8527	90.218	108.403	94.451	94.796	110.073
ENSRNOT00000002050	Mia	Mia-201	chr1:83991578-83993270	-	protein_coding	-0.0418226	0.971427	0.696986	0.984742	1.38354	1.42536	1.50116	1.90186	1.6694	1.40733	1.55015	1.89308
ENSRNOT00000002052	Rab4b	Rab4b-201	chr1:83979298-83990588	-	protein_coding	0.0509422	1.03594	0.461318	0.984742	5.80461	5.75367	52.0605	49.6672	57.4223	53.6781	55.4214	55.6012
ENSRNOT00000002053	Snrpa	Snrpa-201	chr1:83999671-84008293	-	protein_coding	0.0509844	1.03597	0.723081	0.986409	3.22245	3.17146	8.25713	9.09776	6.82373	7.72187	9.40833	7.95711
ENSRNOT00000002058	Tmem35	Tmem35-201	chrX:105134498-105145345	+	protein_coding	0.00307645	1.00213	0.967326	0.998743	5.6568	5.65372	46.1478	48.6758	53.4768	47.044	50.3821	51.017
ENSRNOT00000002066	Cdca7	Cdca7-201	chr3:59153280-59163913	+	protein_coding	0.361109	1.28441	0.00875833	0.96642	1.0801	0.718993	0.747637	0.549768	0.646637	1.23891	1.1518	0.961514
ENSRNOT00000002068	Zak	Zak-201	chr3:58965552-59067369	+	protein_coding	0.026991	1.01888	0.836547	0.991904	3.71685	3.68986	13.2399	11.7027	10.8815	13.5853	10.614	12.42
ENSRNOT00000002072	Pdk1	Pdk1-201	chr3:58530870-58558027	+	protein_coding	0.123256	1.08919	0.283345	0.984742	3.62888	3.50563	10.4938	11.6089	9.11012	11.3168	11.9603	10.8603
ENSRNOT00000002075	Itga6	Itga6-201	chr3:58443101-58515124	+	protein_coding	0.0643698	1.04563	0.707553	0.984742	4.98983	4.92546	30.6331	30.1716	27.46	35.3529	33.2091	24.7981
ENSRNOT00000002083	Fkbp15	Fkbp15-201	chr5:78133886-78183122	-	protein_coding	0.0182101	1.0127	0.661007	0.984742	3.65406	3.63585	11.4184	11.5795	11.2962	11.7128	10.9879	12.0906
ENSRNOT00000002085	Hat1	Hat1-201	chr3:58022238-58070068	+	protein_coding	0.0621752	1.04404	0.293274	0.984742	4.18122	4.11904	15.4449	16.6402	17.0856	16.5095	17.0834	17.8566
ENSRNOT00000002091	Gap43	Gap43-201	chr11:58624198-58717914	+	protein_coding	0.324558	1.25228	0.0954603	0.984742	7.1847	6.86014	94.7546	125.809	128.126	134.856	146.133	153.043
ENSRNOT00000002094	Chac2	Chac2-201	chr14:115383910-115391652	-	protein_coding	0.138001	1.10038	0.335696	0.984742	3.25395	3.11595	8.49607	7.24824	7.31912	8.91383	9.60372	7.25867
ENSRNOT00000002109	Cyyr1	Cyyr1-201	chr11:24967937-25078740	-	protein_coding	-0.000169009	0.999883	0.999341	0.999956	3.3777	3.37786	11.6522	9.78091	7.23555	10.38	8.99165	8.87608
ENSRNOT00000002111	Agps	Agps-201	chr3:62648447-62749153	+	protein_coding	-0.0867588	0.941636	0.611589	0.984742	4.33389	4.42065	21.0747	24.1091	16.7223	19.9186	20.0642	17.613
ENSRNOT00000002114	Nfe2l2	Nfe2l2-201	chr3:62497571-62524996	-	protein_coding	0.0999751	1.07175	0.432684	0.984742	4.27693	4.17695	18.1338	17.7066	15.5337	20.1582	19.1811	16.0619
ENSRNOT00000002116	Atp5j	Atp5j-201	chr11:24286787-24294179	-	protein_coding	-0.0414072	0.971707	0.326305	0.984742	7.65681	7.69822	205.905	202.038	212.225	192.478	206.362	203.848
ENSRNOT00000002119	RGD1563888	RGD1563888-201	chr11:17076980-17130120	-	protein_coding	-0.153813	0.898872	0.388032	0.984742	2.50259	2.6564	5.80422	5.80919	4.40876	5.58741	4.48519	4.03684
ENSRNOT00000002121	Btg3	Btg3-201	chr11:16873646-16889201	-	protein_coding	0.0634556	1.04497	0.630091	0.984742	3.34022	3.27677	7.68734	9.84045	8.66681	8.06877	9.71364	9.69148
ENSRNOT00000002134	Mtx2	Mtx2-201	chr3:61756148-61818998	+	protein_coding	0.0191276	1.01335	0.839715	0.992193	4.9994	4.98027	27.0612	32.3043	32.6531	30.6277	32.1009	30.2606
ENSRNOT00000002140	Hoxd1	Hoxd1-201	chr3:61685619-61687758	+	protein_coding	0.229909	1.17276	0.0596221	0.984742	2.11273	1.88282	2.61127	2.76705	2.68714	3.08493	3.87538	3.06245
ENSRNOT00000002145	Hoxd4	Hoxd4-201	chr3:61634005-61651056	+	protein_coding	0.185607	1.1373	0.478801	0.984742	2.02889	1.84328	1.76042	3.71845	2.54711	2.66802	3.1662	3.4473
ENSRNOT00000002148	Hoxd10	Hoxd10-201	chr3:61613774-61617367	+	protein_coding	0.168428	1.12383	0.35276	0.984742	4.64788	4.47945	17.7406	20.7085	26.2855	24.6087	23.081	24.5499
ENSRNOT00000002150	Usp25	Usp25-201	chr11:15436269-15558638	+	protein_coding	0.432468	1.34954	0.218534	0.984742	3.31318	2.88071	9.10971	4.45613	6.24299	9.76832	10.2431	7.1108
ENSRNOT00000002151	Bach1	Bach1-201	chr11:27364916-27398527	+	protein_coding	-0.0943968	0.936664	0.316433	0.984742	1.9452	2.0396	2.97941	2.8177	3.57424	2.76461	2.97918	2.81221
ENSRNOT00000002152	Nrip1	Nrip1-201	chr11:14658225-14741563	-	protein_coding	0.0561905	1.03972	0.46378	0.984742	2.75271	2.69652	5.32273	5.99681	5.15742	5.38924	6.03485	5.81152
ENSRNOT00000002158	Map3k7cl	Map3k7cl-201	chr11:27208564-27251794	+	protein_coding	-0.123029	0.918258	0.478463	0.984742	1.92676	2.04979	2.42503	3.22729	3.90249	3.0175	2.58268	2.81833
ENSRNOT00000002169	Cct8	Cct8-201	chr11:27130172-27141881	-	protein_coding	-0.0362253	0.975203	0.581651	0.984742	6.31803	6.35425	78.1781	76.8704	87.8143	77.7238	78.9922	79.6477
ENSRNOT00000002173	Usp16	Usp16-201	chr11:27101227-27130341	+	protein_coding	-0.00930772	0.993569	0.953112	0.99735	3.32286	3.33217	8.49297	9.80754	8.9568	8.26932	11.1074	7.92778
ENSRNOT00000002174	Atf2	Atf2-201	chr3:60721135-60795951	-	protein_coding	0.0412706	1.02902	0.794868	0.9895	4.53957	4.4983	19.5436	24.342	21.1746	19.5822	21.4479	26.2256
ENSRNOT00000002180	Ltn1	Ltn1-201	chr11:27022986-27080701	-	protein_coding	0.0499271	1.03521	0.497835	0.984742	3.30801	3.25808	8.05831	8.32905	9.36237	8.48097	9.05047	9.19513
ENSRNOT00000002182	N6amt1	N6amt1-201	chr11:27004320-27016941	+	protein_coding	0.0178328	1.01244	0.509717	0.984742	2.99495	2.97711	7.01538	6.89027	6.71945	6.9297	7.1738	6.81675
ENSRNOT00000002187	Adamts1	Adamts1-201	chr11:25342126-25350974	-	protein_coding	-0.276822	0.825407	0.0358952	0.984742	1.98527	2.26209	4.10144	3.28869	4.04494	2.84247	3.16757	2.87602
ENSRNOT00000002188	Nxpe3	Nxpe3-201	chr11:47188495-47238372	+	protein_coding	-0.0456369	0.968862	0.761346	0.987761	3.97756	4.0232	14.2861	13.4847	18.4135	13.824	14.6603	15.8395
ENSRNOT00000002191	Cep97	Cep97-201	chr11:47146308-47174713	+	protein_coding	0.0076341	1.00531	0.952376	0.99735	3.06172	3.05408	7.44456	6.96938	7.51354	7.46481	6.2155	8.53065
ENSRNOT00000002194	Rpl24	Rpl24-201	chr11:47116886-47122095	-	protein_coding	0.0215477	1.01505	0.65402	0.984742	8.48347	8.46192	346.546	371.164	337.946	353.026	366.426	351.478
ENSRNOT00000002198	Trmt10c	Trmt10c-201	chr11:47047342-47052418	+	protein_coding	0.0397014	1.0279	0.443286	0.984742	3.53099	3.49129	9.67536	10.3049	10.7843	10.8279	10.623	10.2352
ENSRNOT00000002209	C2cd2	C2cd2-201	chr11:38357424-38420032	-	protein_coding	-0.174943	0.885803	0.415054	0.984742	2.65183	2.82677	7.13136	4.5325	6.93856	5.91448	5.04354	4.94
ENSRNOT00000002215	Dscam	Dscam-201	chr11:37004902-37253776	-	protein_coding	0.10171	1.07304	0.422883	0.984742	2.89893	2.79722	5.30429	6.00559	6.60425	5.79343	6.37476	7.28236
ENSRNOT00000002221	Pcp4	Pcp4-201	chr11:36851038-36912229	+	protein_coding	1.37329	2.59061	0.3933	0.984742	2.3296	0.95631	0.771141	2.95722	0.042295	0.008639	23.1829	4.2071
ENSRNOT00000002222	Wrb	Wrb-201	chr11:36497509-36511535	+	protein_coding	-0.032777	0.977537	0.48904	0.984742	5.25279	5.28557	37.0548	37.0382	39.9937	36.5874	36.4242	38.4051
ENSRNOT00000002231	Brwd1	Brwd1-201	chr11:36337635-36430413	-	protein_coding	0.119907	1.08666	0.176627	0.984742	2.76468	2.64478	4.92997	5.84663	5.02478	6.005	5.50502	5.88812
ENSRNOT00000002233	Tmem45al	Tmem45al-201	chr11:46009322-46093973	+	protein_coding	-0.0303983	0.97915	0.779437	0.988655	0.749833	0.780231	0.749676	0.578854	0.833662	0.853957	0.671827	0.534177
ENSRNOT00000002238	Tomm70	Tomm70-201	chr11:45480250-45510961	-	protein_coding	-0.0410191	0.971968	0.507557	0.984742	5.13264	5.17366	36.5088	32.3789	36.5554	34.0029	34.1645	34.0773
ENSRNOT00000002240	Tbc1d23	Tbc1d23-201	chr11:45401403-45459821	+	protein_coding	0.0170255	1.01187	0.85935	0.992193	4.06762	4.0506	15.3641	16.6673	14.7395	17.3322	15.8212	14.2883
ENSRNOT00000002242	Psmg1	Psmg1-201	chr11:36327800-36337256	-	protein_coding	0.018659	1.01302	0.861458	0.992193	5.35573	5.33707	39.697	39.1727	39.3978	34.7779	44.0563	41.5924
ENSRNOT00000002247	Ets2	Ets2-201	chr11:36075709-36092495	+	protein_coding	0.0590154	1.04175	0.768898	0.987761	3.76422	3.7052	10.0157	14.8262	11.7275	10.6631	13.6514	13.6803
ENSRNOT00000002255	St3gal6	St3gal6-201	chr11:44192940-44237100	+	protein_coding	0.0932659	1.06678	0.396941	0.984742	4.1254	4.03213	15.7599	13.5461	16.9621	17.122	15.5126	16.7657
ENSRNOT00000002257	Cpox	Cpox-201	chr11:44039669-44049648	-	protein_coding	0.0339671	1.02382	0.80062	0.9895	4.83369	4.79972	27.6794	29.6502	23.5796	29.3042	29.118	24.4053
ENSRNOT00000002260	Cldnd1	Cldnd1-201	chr11:43986386-43992598	-	protein_coding	-0.0316277	0.978316	0.70057	0.984742	6.14074	6.17236	72.5035	70.2964	70.5853	75.6005	70.5962	63.0494
ENSRNOT00000002284	Dscr3	Dscr3-201	chr11:34764721-34791993	-	protein_coding	0.115821	1.08359	0.0187188	0.984742	4.10526	3.98944	14.9934	15.3819	14.2938	16.2915	16.0094	16.334
ENSRNOT00000002285	Mina	Mina-201	chr11:43006757-43022565	-	protein_coding	-0.0823646	0.944508	0.46644	0.984742	2.09248	2.17484	3.96847	3.67057	2.96722	3.41774	3.30071	3.08277
ENSRNOT00000002291	Hlcs	Hlcs-201	chr11:34352287-34526931	-	protein_coding	0.0418053	1.0294	0.548814	0.984742	2.22107	2.17926	3.51419	3.65291	3.4235	3.9738	3.31155	3.7261
ENSRNOT00000002292	Crybg3	Crybg3-201	chr11:42945084-43005097	+	protein_coding	0.0797433	1.05683	0.611083	0.984742	2.80882	2.72908	6.04483	6.53494	4.491	6.40524	5.89396	5.73922
ENSRNOT00000002293	Arl6	Arl6-201	chr11:42858478-42884603	+	protein_coding	0.00854672	1.00594	0.923766	0.996306	4.06872	4.06017	14.3336	16.7468	16.0582	14.5421	16.3527	16.5203
ENSRNOT00000002297	Cldn14	Cldn14-201	chr11:34132581-34142753	-	protein_coding	0.126157	1.09138	0.585446	0.984742	1.11526	0.989107	1.573	0.593983	0.906906	1.23546	1.30583	0.972377
ENSRNOT00000002299	Chaf1b	Chaf1b-201	chr11:34101197-34121378	+	protein_coding	0.173635	1.1279	0.0689307	0.984742	1.20586	1.03223	1.01347	1.00936	1.11441	1.52745	1.21534	1.19219
ENSRNOT00000002308	Setd4	Setd4-201	chr11:33781870-33801999	-	protein_coding	0.146828	1.10713	0.379738	0.984742	3.28817	3.14134	8.10793	9.29281	6.32752	9.32342	8.4608	8.54462
ENSRNOT00000002309	Dfnb31	Dfnb31-201	chr5:79235539-79317206	-	protein_coding	-0.00103091	0.999286	0.95759	0.997432	3.17571	3.17674	7.86406	8.05437	8.21287	7.96028	8.13966	8.00956
ENSRNOT00000002310	Cbr3	Cbr3-001	chr11:33909439-33917674	+	protein_coding	-0.0243029	0.983296	0.866899	0.992193	1.66321	1.68751	2.72155	2.04849	1.94557	2.31078	2.41065	1.8136
ENSRNOT00000002313	Runx1	Runx1-201	chr11:32769165-32858830	-	protein_coding	-0.322051	0.799932	0.0920468	0.984742	1.15669	1.47874	2.13807	2.01165	1.29072	1.21853	1.15189	1.3212
ENSRNOT00000002316	Abcc5	Abcc5-201	chr11:84396033-84490211	+	protein_coding	0.102019	1.07327	0.27777	0.984742	4.78621	4.68419	23.3564	24.0756	26.8215	26.8536	24.6683	28.3831
ENSRNOT00000002321	Eif2b5	Eif2b5-201	chr11:84080273-84090259	-	protein_coding	-0.014852	0.989758	0.874171	0.992193	4.07798	4.09283	14.8238	16.4142	17.0294	14.8926	15.3658	17.5204
ENSRNOT00000002323	Dvl3	Dvl3-201	chr11:84051078-84068302	-	protein_coding	0.0157835	1.011	0.802353	0.9895	4.05619	4.04041	16.1248	15.6117	14.6608	16.1871	16.1446	14.6235
ENSRNOT00000002327	Abcf3	Abcf3-201	chr11:84026207-84037938	-	protein_coding	-0.0408454	0.972085	0.463718	0.984742	5.19651	5.23736	36.7425	34.5627	38.9924	35.8799	35.0498	36.0872
ENSRNOT00000002329	Hrasls	Hrasls-201	chr11:75125952-75144903	-	protein_coding	-0.0304287	0.979129	0.609378	0.984742	2.53996	2.57039	4.7899	4.83042	5.20754	4.50864	5.13316	4.82213
ENSRNOT00000002330	LOC100360218	LOC100360218-201	chr11:74862804-74866451	-	protein_coding	0.231915	1.17439	0.0541612	0.984742	1.89214	1.66022	2.23024	2.15199	2.10108	2.51309	3.17123	2.48994
ENSRNOT00000002331	Alg3	Alg3-201	chr11:83986230-83991706	+	protein_coding	0.291856	1.22421	0.10971	0.984742	2.50499	2.21314	4.24929	3.73809	3.00828	5.131	4.91058	4.04744
ENSRNOT00000002333	Atp13a4	Atp13a4-201	chr11:74834050-74968336	+	protein_coding	0.0335263	1.02351	0.846907	0.992193	2.45801	2.42448	4.76477	4.57271	3.81592	4.17941	3.80974	5.65891
ENSRNOT00000002334	LOC102551435	LOC102551435-201	chr11:83977664-83985385	-	protein_coding	-0.423668	0.745527	0.110853	0.984742	0.673848	1.09752	0.921568	1.7724	0.839264	0.410715	0.694653	0.698343
ENSRNOT00000002338	Opa1	Opa1-201	chr11:74722819-74793673	-	protein_coding	-0.0542581	0.96309	0.656493	0.984742	3.13021	3.18447	8.9207	6.83493	8.66686	8.0107	7.35347	7.9174
ENSRNOT00000002343	Opa1	Opa1-202	chr11:74720254-74793803	-	protein_coding	0.0313233	1.02195	0.761616	0.987761	4.93321	4.90189	28.1381	27.6949	30.958	29.0217	26.9189	33.0252
ENSRNOT00000002346	Hes1	Hes1-201	chr11:74312806-74315248	-	protein_coding	0.281091	1.21511	0.10841	0.984742	2.67285	2.39176	3.52492	5.17265	4.17476	5.21865	5.1683	5.76023
ENSRNOT00000002350	Atp13a3	Atp13a3-201	chr11:73936750-73963852	+	protein_coding	-0.0743822	0.949749	0.584884	0.984742	1.8963	1.97068	3.59738	2.63984	2.59841	2.50667	2.94954	2.72468
ENSRNOT00000002353	Tmem44	Tmem44-201	chr11:73738433-73774190	+	protein_coding	0.0955128	1.06845	0.636593	0.984742	2.75108	2.65557	4.1351	5.47168	6.5275	5.40271	5.20235	6.6834
ENSRNOT00000002354	Lsg1	Lsg1-201	chr11:73693862-73723456	+	protein_coding	-0.062527	0.957585	0.916819	0.996306	1.45091	1.51344	1.63291	1.02765	3.35857	0.546142	1.84059	3.65207
ENSRNOT00000002355	LOC100909474	LOC100909474-201	chr11:73676601-73678984	-	protein_coding	-0.0216439	0.98511	0.905417	0.995423	3.72952	3.75117	14.813	12.8817	10.1221	12.5753	13.4998	10.8573
ENSRNOT00000002356	Xxylt1	Xxylt1-201	chr11:73198522-73329083	+	protein_coding	-0.0198999	0.986301	0.854778	0.992193	3.17297	3.19287	9.32836	8.11362	7.12318	7.88084	8.26737	7.91388
ENSRNOT00000002358	Psmd2	Psmd2-201	chr11:83934087-83944763	-	protein_coding	-0.0354995	0.975694	0.303433	0.984742	6.38248	6.41798	85.0686	81.6203	86.9188	81.6757	81.5066	84.131
ENSRNOT00000002361	Ppp1r2	Ppp1r2-201	chr11:73022063-73034682	+	protein_coding	-0.0120911	0.991654	0.748347	0.987059	6.12098	6.13307	66.8751	68.8372	71.9318	67.3677	68.1524	70.3077
ENSRNOT00000002366	Bdh1	Bdh1-201	chr11:72578533-72614176	-	protein_coding	0.12191	1.08817	0.0579497	0.984742	4.01529	3.89338	14.6373	13.2427	13.7338	15.7224	14.9421	14.8606
ENSRNOT00000002376	Clcn2	Clcn2-201	chr11:83884048-83897084	+	protein_coding	0.0704219	1.05002	0.436636	0.984742	0.794204	0.723782	0.698828	0.631093	0.625595	0.920207	0.591944	0.705933
ENSRNOT00000002381	Ncbp2	Ncbp2-201	chr11:72071839-72080928	-	protein_coding	0.0718499	1.05106	0.426795	0.984742	4.63794	4.56609	21.3718	23.0732	23.6807	23.6266	26.1916	22.0483
ENSRNOT00000002382	LOC100912534	LOC100912534-201	chr11:82856529-82860977	-	protein_coding	0.186814	1.13825	0.221269	0.984742	3.20136	3.01454	6.91026	8.12806	6.30861	7.74737	7.56026	9.3932
ENSRNOT00000002392	Wdr53	Wdr53-201	chr11:71787457-71795796	-	protein_coding	-0.127787	0.915234	0.285662	0.984742	2.68254	2.81033	6.17183	5.28459	6.65727	5.07624	5.97854	5.23991
ENSRNOT00000002394	Chrd	Chrd-201	chr11:83858503-83867203	-	protein_coding	0.0277371	1.01941	0.785491	0.9895	1.55205	1.52431	1.67008	1.97455	1.9967	1.65085	1.97561	2.19651
ENSRNOT00000002395	Rnf168	Rnf168-201	chr11:71721250-71743421	-	protein_coding	-0.0318699	0.978152	0.637596	0.984742	3.49296	3.52483	10.3612	10.0656	11.1296	10.364	10.8744	9.57591
ENSRNOT00000002396	Tm4sf19	Tm4sf19-201	chr11:71606239-71619167	-	protein_coding	0.20907	1.15594	0.157171	0.984742	1.70982	1.50075	1.76722	2.078	1.66074	1.84044	2.56277	2.459
ENSRNOT00000002397	Tctex1d2	Tctex1d2-201	chr11:71593302-71601662	-	protein_coding	0.0328162	1.02301	0.675484	0.984742	4.02858	3.99576	14.8115	14.9806	15.0681	15.9949	16.3183	13.7688
ENSRNOT00000002403	Pcyt1a	Pcyt1a-201	chr11:71548222-71591502	-	protein_coding	-0.0381769	0.973885	0.408969	0.984742	4.30368	4.34186	18.6445	20.4018	18.8334	18.4785	19.1113	18.6614
ENSRNOT00000002407	Tfrc	Tfrc-201	chr11:71397383-71419223	-	protein_coding	0.0265494	1.01857	0.741097	0.987051	5.33965	5.3131	39.7946	36.6045	39.9609	42.9505	36.8244	38.944
ENSRNOT00000002408	RGD1562339	RGD1562339-201	chr11:83048636-83094372	+	protein_coding	0.0884042	1.06319	0.334671	0.984742	4.06617	3.97777	13.9656	16.013	14.3605	17.0398	15.5631	14.7306
ENSRNOT00000002410	Ehhadh	Ehhadh-201	chr11:82945104-82978364	+	protein_coding	-0.0807996	0.945533	0.62221	0.984742	1.63075	1.71155	3.01656	2.07611	1.84333	2.04212	2.09443	2.15469
ENSRNOT00000002411	Tnk2	Tnk2-201	chr11:71348727-71387992	-	protein_coding	-0.130179	0.913718	0.429831	0.984742	5.24174	5.37192	36.2273	38.6598	47.0962	33.9879	34.7247	42.3385
ENSRNOT00000002418	Muc20	Muc20-201	chr11:71222600-71236223	+	protein_coding	-0.152221	0.899864	0.434391	0.984742	0.452276	0.604498	0.574634	0.278537	0.745914	0.345474	0.20233	0.583242
ENSRNOT00000002425	Senp2	Senp2-201	chr11:82630436-82664554	-	protein_coding	0.0167686	1.01169	0.87808	0.992244	4.71825	4.70148	22.7795	25.6529	26.7913	23.0761	25.1334	27.988
ENSRNOT00000002427	Lmln	Lmln-201	chr11:70897052-70961358	-	protein_coding	0.00310391	1.00215	0.98363	0.999302	2.2281	2.225	3.0181	4.30692	3.7919	4.20459	3.30389	3.5912
ENSRNOT00000002428	Osbpl11	Osbpl11-201	chr11:70770507-70833577	-	protein_coding	0.121539	1.0879	0.124353	0.984742	3.08056	2.95902	6.37714	7.01078	6.95606	7.56051	7.91879	6.92897
ENSRNOT00000002429	Tra2b	Tra2b-201	chr11:82373870-82392083	+	protein_coding	0.0668458	1.04742	0.47116	0.984742	5.48581	5.41896	40.0303	46.4117	39.255	41.4669	45.2364	44.8291
ENSRNOT00000002432	Snx4	Snx4-201	chr11:70693366-70753632	-	protein_coding	0.186334	1.13787	0.198492	0.984742	4.89881	4.71248	21.9629	29.0408	25.1249	26.9898	29.8801	29.7178
ENSRNOT00000002435	Zfp148	Zfp148-201	chr11:70514949-70618347	-	protein_coding	0.113416	1.08179	0.196236	0.984742	3.06726	2.95384	6.5175	7.08037	6.65738	6.7527	7.35802	8.0877
ENSRNOT00000002443	Heg1	Heg1-201	chr11:70236888-70322690	-	protein_coding	-0.236136	0.849016	0.264094	0.984742	3.16243	3.39857	11.7791	8.41473	8.7477	9.4311	6.91272	7.69566
ENSRNOT00000002445	Etv5	Etv5-201	chr11:82194657-82252139	+	protein_coding	-0.0726932	0.950861	0.506556	0.984742	3.76214	3.83483	14.073	14.4417	11.4825	12.1449	12.7181	12.8516
ENSRNOT00000002450	Umps	Umps-201	chr11:70034139-70044628	+	protein_coding	0.0290759	1.02036	0.604546	0.984742	3.84441	3.81533	12.2785	13.3495	13.6421	12.8544	13.4085	13.8472
ENSRNOT00000002452	Dgkg	Dgkg-201	chr11:81972219-82163165	+	protein_coding	0.000944894	1.00066	0.995362	0.999807	2.52459	2.52365	4.77135	4.27011	5.2515	5.72543	3.86441	4.82351
ENSRNOT00000002462	Dnajb11	Dnajb11-201	chr11:81741297-81757813	-	protein_coding	-0.026463	0.981824	0.664855	0.984742	4.90685	4.93331	27.8267	30.281	30.6336	29.3142	30.1991	27.5455
ENSRNOT00000002465	Sspn	Sspn-201	chr4:180291389-180324408	+	protein_coding	-0.000931242	0.999355	0.992587	0.999394	3.3775	3.37843	10.6051	9.28147	8.42591	9.01061	9.28857	9.89859
ENSRNOT00000002476	Fgfr1op2	Fgfr1op2-201	chr4:180887285-180908198	+	protein_coding	-0.0243324	0.983275	0.930738	0.996306	4.17292	4.19725	20.0399	15.4977	16.784	14.8381	13.7321	24.1508
ENSRNOT00000002477	Dnm1l	Dnm1l-201	chr11:88830968-88880177	+	protein_coding	0.115338	1.08323	0.466898	0.984742	4.07841	3.96308	13.2803	17.0369	13.727	16.2374	13.9013	17.7706
ENSRNOT00000002478	Dnm1l	Dnm1l-202	chr11:88831130-88879997	+	protein_coding	0.176653	1.13026	0.00479876	0.96642	3.98895	3.8123	12.6219	13.2856	13.2466	15.0288	15.2024	14.4135
ENSRNOT00000002482	Dnm1l	Dnm1l-203	chr11:88830957-88880198	+	protein_coding	0.0980094	1.0703	0.655547	0.984742	4.3037	4.20569	15.1734	16.1148	21.6958	15.7136	18.8701	22.1932
ENSRNOT00000002484	Eif4a2	Eif4a2-201	chr11:81373048-81379640	-	protein_coding	0.0361164	1.02535	0.552953	0.984742	8.32845	8.29234	293.336	322.016	323.084	306.421	326.587	328.823
ENSRNOT00000002486	Tm7sf3	Tm7sf3-201	chr4:180913706-180951564	-	protein_coding	-0.0322653	0.977884	0.795145	0.9895	4.84307	4.87534	26.8751	32.5683	26.0222	29.4117	28.5095	25.3466
ENSRNOT00000002487	Rfc4	Rfc4-201	chr11:81358592-81373043	+	protein_coding	0.0385532	1.02708	0.78848	0.9895	3.25078	3.21223	7.38421	9.91644	7.6974	9.04792	8.82143	7.73975
ENSRNOT00000002496	St6gal1	St6gal1-201	chr11:80927612-80981422	-	protein_coding	0.8213	1.767	0.391	0.984742	1.01589	0.194586	0.306813	0	0.146872	5.54501	0.144287	0.104055
ENSRNOT00000002498	Pkp2	Pkp2-201	chr11:88912599-88972176	-	protein_coding	0.0390232	1.02742	0.771958	0.987761	0.799523	0.7605	0.570912	0.692441	0.828665	0.650503	0.581742	1.01971
ENSRNOT00000002499	St6gal1	St6gal1-202	chr11:80927601-80981415	-	protein_coding	-0.219727	0.858728	0.398053	0.984742	3.31739	3.53712	11.1999	10.3012	10.3463	6.32649	11.4716	9.84132
ENSRNOT00000002500	Med21	Med21-201	chr4:180961142-180968123	+	protein_coding	-0.184172	0.880154	0.212278	0.984742	4.07509	4.25926	16.6561	19.1592	18.73	13.497	17.3922	16.9581
ENSRNOT00000002502	Stk38l	Stk38l-201	chr4:181027212-181087530	+	protein_coding	-0.306094	0.808828	0.291622	0.984742	0.489244	0.795338	0.729416	0.832775	0.649125	0	0.750586	0.579967
ENSRNOT00000002510	Mcm4	Mcm4-201	chr11:89511191-89524892	+	protein_coding	0.259726	1.19725	0.143356	0.984742	2.64547	2.38575	4.29992	4.41647	3.97233	4.16783	5.84329	5.92673
ENSRNOT00000002511	Mzt2b	Mzt2b-201	chr11:89277039-89282929	+	protein_coding	0.232202	1.17463	0.24055	0.984742	4.01029	3.77809	13.2557	13.988	11.0843	12.3978	17.6192	15.7748
ENSRNOT00000002519	Sst	Sst-201	chr11:80358211-80359444	+	protein_coding	0.246307	1.18617	0.446808	0.984742	7.61568	7.36937	117.051	220.264	172.071	163.967	217.315	208.49
ENSRNOT00000002520	Mrps35	Mrps35-201	chr4:181434812-181465318	+	protein_coding	-0.16303	0.893147	0.279254	0.984742	3.56757	3.7306	12.9469	10.8165	13.1939	9.61567	12.4577	10.6659
ENSRNOT00000002522	Bcl6	Bcl6-201	chr11:80255790-80279075	+	protein_coding	-0.202074	0.8693	0.582149	0.984742	3.24782	3.4499	13.8562	6.44867	10.7919	10.5614	8.61736	6.70924
ENSRNOT00000002523	Klhl42	Klhl42-201	chr4:181481147-181502916	+	protein_coding	0.0762323	1.05426	0.391626	0.984742	2.72679	2.65055	4.77835	5.54494	5.54603	5.71391	5.98937	5.18185
ENSRNOT00000002524	Top3b	Top3b-201	chr11:88346313-88374679	-	protein_coding	0.181515	1.13407	0.212406	0.984742	3.38437	3.20286	8.46524	8.13525	8.02856	7.83707	10.4734	10.2304
ENSRNOT00000002527	Ccdc91	Ccdc91-201	chr4:181874861-182043593	+	protein_coding	0.0792465	1.05647	0.0694839	0.984742	4.53322	4.45397	20.7969	21.7273	20.2516	21.8582	21.9619	22.6512
ENSRNOT00000002528	Far2	Far2-201	chr4:182483194-182565436	+	protein_coding	0.0195253	1.01363	0.905208	0.995396	2.57646	2.55693	4.19114	5.90456	4.68516	4.24035	5.24296	5.4867
ENSRNOT00000002530	Ppm1f	Ppm1f-201	chr11:88313709-88343627	-	protein_coding	-0.00641225	0.995565	0.89821	0.995396	5.01272	5.01913	33.3419	29.9942	31.0347	31.6583	31.7049	30.5014
ENSRNOT00000002533	Mapk1	Mapk1-201	chr11:88211599-88273254	-	protein_coding	0.0390452	1.02743	0.580747	0.984742	6.23408	6.19503	73.9896	66.3173	76.9008	75.3587	72.6615	74.8284
ENSRNOT00000002539	Ypel1	Ypel1-201	chr11:88173890-88180542	-	protein_coding	-0.602177	0.658759	0.022755	0.984742	1.57715	2.17932	3.95993	3.05095	3.6248	2.46658	1.47118	2.10099
ENSRNOT00000002540	Sdf2l1	Sdf2l1-201	chr11:88122271-88124513	+	protein_coding	0.121112	1.08757	0.557015	0.984742	4.35742	4.23631	17.6355	14.8443	21.6752	23.0728	18.0043	17.8261
ENSRNOT00000002542	Ydjc	Ydjc-201	chr11:88090921-88092756	-	protein_coding	-1.083	0.472048	0.0126344	0.984742	1.20372	2.28672	3.67482	5.15578	3.03706	0.802977	1.66359	1.54456
ENSRNOT00000002550	Snap29	Snap29-201	chr11:87827651-87858107	-	protein_coding	-0.0703413	0.952413	0.230141	0.984742	4.10836	4.17871	17.0758	18.0229	16.2732	16.6437	16.5578	15.5639
ENSRNOT00000002552	LOC100911248	LOC100911248-201	chr11:87778312-87815043	-	protein_coding	0.0329032	1.02307	0.316804	0.984742	3.80519	3.77229	12.4986	12.7455	12.749	13.5184	12.6774	12.7565
ENSRNOT00000002554	Lztr1	Lztr1-201	chr11:87381899-87397498	+	protein_coding	-0.0488142	0.966731	0.459637	0.984742	4.51698	4.5658	21.8684	24.2933	21.9659	22.8259	22.0466	20.8568
ENSRNOT00000002557	Lrrc74b	Lrrc74b-201	chr11:87418205-87434482	-	protein_coding	-0.0879526	0.940857	0.820223	0.989754	0.465898	0.55385	0.798356	0	0.759143	0.178098	0.171134	0.909676
ENSRNOT00000002558	P2rx6	P2rx6-201	chr11:87435185-87445219	+	protein_coding	-0.33361	0.793548	0.495304	0.984742	3.45315	3.78676	18.7185	7.6358	14.4385	12.039	6.52484	12.3894
ENSRNOT00000002560	Slc7a4	Slc7a4-201	chr11:87446382-87449940	-	protein_coding	0.28641	1.2196	0.362279	0.984742	2.776	2.48959	2.99831	5.84268	5.47473	4.94366	5.66803	7.10824
ENSRNOT00000002568	Med15	Med15-201	chr11:87553868-87628502	-	protein_coding	0.0810439	1.05778	0.226271	0.984742	3.91448	3.83344	12.5163	14.1907	13.1093	14.5894	13.5683	14.0971
ENSRNOT00000002574	Dgcr6	Dgcr6-201	chr11:87076381-87081950	-	protein_coding	-0.0710586	0.951939	0.481709	0.984742	5.24465	5.31571	37.2167	36.1952	43.4453	34.9251	36.9046	39.0224
ENSRNOT00000002576	Prodh1	Prodh1-201	chr11:87058616-87075785	+	protein_coding	-0.119379	0.920584	0.624706	0.984742	3.46273	3.58211	14.1376	11.6104	7.99875	10.2151	10.5998	9.30156
ENSRNOT00000002579	Ranbp1	Ranbp1-201	chr11:86890585-86898818	+	protein_coding	0.0748241	1.05323	0.217271	0.984742	6.23369	6.15887	66.134	74.4462	71.0161	72.7237	75.0594	75.0016
ENSRNOT00000002581	Dgcr8	Dgcr8-201	chr11:86852711-86885224	+	protein_coding	0.0417156	1.02934	0.732955	0.987051	3.24771	3.20599	7.06532	9.19429	8.55701	9.22049	8.08202	8.2325
ENSRNOT00000002593	Txnrd2	Txnrd2-201	chr11:86667997-86716063	-	protein_coding	0.0356872	1.02504	0.611281	0.984742	3.18474	3.14906	8.443	7.49752	7.69919	8.6617	7.68901	7.95542
ENSRNOT00000002596	Gnb1l	Gnb1l-201	chr11:86577339-86655482	-	protein_coding	0.618875	1.53568	0.321847	0.984742	1.80622	1.18735	0.100393	2.4722	2.09123	2.36242	1.98714	3.25868
ENSRNOT00000002599	LOC100362453	LOC100362453-201	chr11:86421106-86422907	+	protein_coding	-0.0139641	0.990368	0.702406	0.984742	4.98222	4.99618	29.8523	31.2888	31.6335	29.6828	30.7372	31.4285
ENSRNOT00000002617	Klhl6	Klhl6-201	chr11:84745904-84785893	+	protein_coding	0.549102	1.46317	0.0125423	0.984742	1.75288	1.20378	1.40433	1.27244	1.23685	2.47212	2.84212	1.86976
ENSRNOT00000002638	Scyl2	Scyl2-201	chr7:30291087-30344426	-	protein_coding	-0.334928	0.792824	0.488681	0.984742	2.07095	2.40588	4.60016	4.05055	4.26246	4.4061	1.297	4.97328
ENSRNOT00000002640	Cldn1	Cldn1-201	chr11:77815181-77830416	+	protein_coding	0.179366	1.13239	0.740174	0.987051	1.7962	1.61684	1.11559	3.75077	1.87047	3.24898	3.73962	1.08019
ENSRNOT00000002645	Il1rap	Il1rap-201	chr11:77471558-77593171	-	protein_coding	0.0161109	1.01123	0.912447	0.996306	4.04398	4.02787	16.4172	17.3829	12.5562	16.0174	15.0395	15.4436
ENSRNOT00000002649	Ccdc50	Ccdc50-201	chr11:76747865-76804510	-	protein_coding	-0.0229362	0.984228	0.846881	0.992193	4.52404	4.54697	22.8924	23.4884	20.8326	22.8788	19.1339	24.3321
ENSRNOT00000002650	Fgf12	Fgf12-201	chr11:75905443-76168791	+	protein_coding	0.106135	1.07634	0.302393	0.984742	5.04157	4.93543	27.151	28.6738	33.2982	30.799	32.0241	33.0207
ENSRNOT00000002656	RGD1562399	RGD1562399-201	chr9:17211759-17212628	-	protein_coding	0.16345	1.11996	0.252349	0.984742	5.21102	5.04757	31.274	34.9552	30.1739	35.2363	41.4407	32.0439
ENSRNOT00000002673	Retnlg	Retnlg-201	chr11:54513102-54514441	-	protein_coding	0.380751	1.30202	0.475151	0.984742	1.37444	0.993691	0.654632	0.530092	2.1187	1.86873	2.75383	0.618378
ENSRNOT00000002678	Dzip3	Dzip3-201	chr11:54404446-54472447	+	protein_coding	0.011588	1.00806	0.953827	0.99735	3.48153	3.46994	8.07304	11.8008	10.7134	9.41721	9.21622	12.0947
ENSRNOT00000002679	Bace2	Bace2-201	chr11:37798370-37880821	+	protein_coding	-0.266362	0.831414	0.333639	0.984742	3.64294	3.9093	15.251	14.1943	12.737	15.8011	11.0027	8.66684
ENSRNOT00000002684	Ift57	Ift57-201	chr11:53664638-53731779	-	protein_coding	0.00873943	1.00608	0.941373	0.997108	3.28869	3.27995	8.47646	9.6494	8.08076	7.82118	8.71114	9.89403
ENSRNOT00000002695	Mx2	Mx2-201	chr11:38035696-38059577	+	protein_coding	-0.36395	0.777034	0.384493	0.984742	3.35556	3.71952	13.573	12.2356	10.8513	8.28799	15.4782	6.00723
ENSRNOT00000002700	Bbx	Bbx-201	chr11:53081025-53228556	+	protein_coding	0.106139	1.07634	0.630854	0.984742	0.772594	0.666455	0.818178	0.674497	0.313252	0.479694	0.616993	1.08373
ENSRNOT00000002715	Rcan1	Rcan1-201	chr11:32539683-32550539	-	protein_coding	0.118584	1.08567	0.100301	0.984742	4.76835	4.64977	22.6364	25.1077	24.6336	25.0383	27.1766	26.59
ENSRNOT00000002719	Cblb	Cblb-201	chr11:51040207-51202703	-	protein_coding	-0.0358762	0.975439	0.749542	0.987059	0.623783	0.659659	0.388751	0.771797	0.602112	0.500077	0.533439	0.590566
ENSRNOT00000002727	Atp6v1a	Atp6v1a-201	chr11:61531578-61584634	+	protein_coding	0.0607881	1.04304	0.560234	0.984742	7.16707	7.10628	123.726	138.339	149.515	132.506	145.852	150.4
ENSRNOT00000002732	Atp5o	Atp5o-201	chr11:32081574-32088002	-	protein_coding	-0.108641	0.927462	0.237553	0.984742	7.9206	8.02924	266.391	236.158	280.149	246.84	231.857	245.462
ENSRNOT00000002736	Ythdc1	Ythdc1-201	chr14:22971836-23002011	-	protein_coding	0.0706315	1.05018	0.395855	0.984742	4.79648	4.72585	23.822	28.237	24.5327	27.0022	27.1375	26.2381
ENSRNOT00000002738	Alcam	Alcam-201	chr11:50781127-50985083	+	protein_coding	0.157565	1.1154	0.0975391	0.984742	5.73542	5.57786	43.2442	49.7134	47.5653	50.8351	50.4906	55.6564
ENSRNOT00000002759	Sidt1	Sidt1-201	chr11:61321459-61417842	+	protein_coding	0.157371	1.11525	0.456655	0.984742	2.55535	2.39798	3.24598	5.18429	4.57601	4.10485	5.27379	5.34159
ENSRNOT00000002769	Son	Son-201	chr11:31806618-31837763	+	protein_coding	0.0879313	1.06285	0.263714	0.984742	5.38912	5.30118	38.3102	41.124	36.0179	39.8963	43.3493	39.5775
ENSRNOT00000002771	Dnajc28	Dnajc28-201	chr11:31770165-31772984	-	protein_coding	-0.152749	0.899535	0.0929418	0.984742	2.60951	2.76226	5.72105	5.48245	6.16792	5.13992	4.69637	5.49924
ENSRNOT00000002775	Tmem50b	Tmem50b-201	chr11:31719443-31752243	-	protein_coding	-0.0174119	0.988004	0.842486	0.992193	6.27044	6.28785	76.1673	70.8857	84.9845	73.1656	76.2195	79.3232
ENSRNOT00000002779	Ifngr2	Ifngr2-201	chr11:31694339-31712611	+	protein_coding	0.2051	1.15277	0.0193	0.984742	4.29937	4.09427	15.6044	16.3764	16.2709	17.5537	19.9245	18.6624
ENSRNOT00000002790	Boc	Boc-201	chr11:61083757-61158838	+	protein_coding	-0.00116105	0.999196	0.988151	0.999321	2.31072	2.31188	3.92124	4.31162	3.68307	4.17781	4.0998	3.62471
ENSRNOT00000002793	Epha5	Epha5-201	chr14:25589767-25958227	+	protein_coding	0.0790054	1.05629	0.669641	0.984742	2.37223	2.29322	3.66726	3.53997	4.55742	4.45648	3.25992	4.97066
ENSRNOT00000002797	Gtpbp8	Gtpbp8-201	chr11:60907015-60916842	+	protein_coding	0.138352	1.10065	0.394904	0.984742	3.18981	3.05145	6.41584	8.0657	7.47571	6.8576	8.29203	9.40596
ENSRNOT00000002799	Cd200r1	Cd200r1-201	chr11:60848131-60882379	-	protein_coding	0.284446	1.21794	0.279496	0.984742	0.859561	0.575115	0.327704	0.602536	0.554074	0.645895	1.4206	0.499465
ENSRNOT00000002800	Paxbp1	Paxbp1-201	chr11:31185473-31213787	-	protein_coding	0.191137	1.14166	0.00955323	0.96642	3.98894	3.7978	12.4772	13.656	12.6189	14.6424	15.2032	14.793
ENSRNOT00000002809	Igfbp7	Igfbp7-201	chr14:33010300-33070190	+	protein_coding	-0.074378	0.949751	0.612182	0.984742	6.47295	6.54733	104.161	96.9719	78.4093	92.9487	90.03	80.9566
ENSRNOT00000002812	Synj1	Synj1-201	chr11:31105799-31180642	-	protein_coding	0.106264	1.07644	0.582377	0.984742	2.51966	2.4134	4.1061	4.98324	3.9487	4.34384	3.97428	6.09413
ENSRNOT00000002814	Fras1	Fras1-201	chr14:14439082-14689554	-	protein_coding	0.0720996	1.05125	0.570763	0.984742	1.01842	0.94632	0.726265	1.18282	0.898833	1.00924	0.885833	1.19376
ENSRNOT00000002815	Rpap2	Rpap2-201	chr14:3124622-3204588	-	protein_coding	-0.0633157	0.957062	0.35125	0.984742	2.85793	2.92125	6.98058	6.37566	6.38441	6.19495	6.69508	5.88226
ENSRNOT00000002819	Slc10a6	Slc10a6-201	chr14:7618022-7682377	+	protein_coding	0.571791	1.48637	0.00604812	0.96642	0.8712	0.299409	0.282394	0.209211	0.201903	0.666995	1.10643	0.742968
ENSRNOT00000002827	Olig1	Olig1-201	chr11:31428358-31430517	+	protein_coding	-0.133779	0.911441	0.301756	0.984742	6.82557	6.95935	141.399	109.342	121.65	116.811	113.646	107.034
ENSRNOT00000002834	Mrpl1	Mrpl1-201	chr14:14951602-15008119	-	protein_coding	0.0716739	1.05094	0.778048	0.988343	2.40806	2.33639	4.9323	2.96411	4.47771	5.23879	4.56161	3.30918
ENSRNOT00000002837	Rest	Rest-201	chr14:33135413-33150509	-	protein_coding	-0.0339292	0.976756	0.736257	0.987051	1.95556	1.98949	3.18632	3.2479	2.52112	2.94783	3.00109	2.69411
ENSRNOT00000002838	Eva1c	Eva1c-201	chr11:31002451-31075809	+	protein_coding	-0.0346417	0.976274	0.647142	0.984742	1.14742	1.18206	1.31302	1.43296	1.07583	1.15839	1.24767	1.24057
ENSRNOT00000002843	Cnot6l	Cnot6l-201	chr14:15059387-15146586	+	protein_coding	0.0358254	1.02514	0.778099	0.988343	2.75858	2.72276	5.18855	6.31606	5.35372	4.98675	6.42546	5.97162
ENSRNOT00000002844	Rest	Rest-202	chr14:33134511-33164141	-	protein_coding	0.0453231	1.03191	0.643156	0.984742	0.785882	0.740558	0.815035	0.486765	0.728477	0.701352	0.788042	0.684806
ENSRNOT00000002851	Urb1	Urb1-201	chr11:30916730-30977483	-	protein_coding	0.145211	1.10589	0.129631	0.984742	1.94341	1.7982	2.62785	2.53915	2.27632	2.81436	2.58592	3.1596
ENSRNOT00000002853	Slc35a5	Slc35a5-201	chr11:60613898-60634066	+	protein_coding	-0.0318248	0.978182	0.760466	0.987761	3.81536	3.84718	12.004	14.5471	13.7443	11.9675	13.8893	13.4504
ENSRNOT00000002862	Srp72	Srp72-201	chr14:33447591-33560503	-	protein_coding	0.0101079	1.00703	0.926585	0.996306	3.38143	3.37132	8.77589	9.88847	9.41071	9.05298	8.53533	10.806
ENSRNOT00000002864	Gtf3c3	Gtf3c3-201	chr9:60999768-61033553	-	protein_coding	0.0455729	1.03209	0.580367	0.984742	2.99324	2.94767	6.26371	7.0072	6.89534	7.37863	6.31195	7.24062
ENSRNOT00000002866	Hunk	Hunk-201	chr11:30550141-30663465	+	protein_coding	0.0820798	1.05854	0.235144	0.984742	1.30278	1.2207	1.25943	1.33127	1.40332	1.35773	1.65264	1.4008
ENSRNOT00000002867	Tgfbr3	Tgfbr3-201	chr14:3506339-3682545	+	protein_coding	0.22172	1.16612	0.0813556	0.984742	3.49683	3.27511	8.08847	9.13633	8.84794	11.0562	10.8592	9.06198
ENSRNOT00000002869	Rasl11b	Rasl11b-201	chr14:36550340-36554580	-	protein_coding	-0.13182	0.91268	0.363459	0.984742	3.51412	3.64594	13.3687	11.624	9.81434	11.2457	10.0598	10.0113
ENSRNOT00000002872	Fastkd2	Fastkd2-201	chr9:70450444-70470550	+	protein_coding	0.031396	1.022	0.7131	0.9857	2.73853	2.70714	5.05566	5.61183	5.95515	5.19421	5.96505	5.89022
ENSRNOT00000002876	Ccng2	Ccng2-201	chr14:16267573-16276068	-	protein_coding	0.0719252	1.05112	0.426597	0.984742	3.87035	3.79842	12.2474	12.7642	13.7718	14.3971	14.2424	12.3284
ENSRNOT00000002879	Usp46	Usp46-201	chr14:36687134-36755360	+	protein_coding	-0.0960855	0.935568	0.0545846	0.984742	4.75383	4.84992	28.2764	28.0568	27.1932	24.8985	26.9133	26.1675
ENSRNOT00000002881	Scaf4	Scaf4-201	chr11:30381426-30412143	-	protein_coding	0.0300537	1.02105	0.804276	0.9895	0.943212	0.913158	0.670263	0.883091	1.12328	0.788678	1.02554	0.962153
ENSRNOT00000002882	Zfp644	Zfp644-201	chr14:4125380-4200328	+	protein_coding	-0.00183723	0.998727	0.969263	0.998743	3.41743	3.41927	9.82054	9.62241	9.65206	9.15128	10.2818	9.64991
ENSRNOT00000002883	Fam114a1	Fam114a1-201	chr14:44943172-45002719	-	protein_coding	-0.143007	0.90563	0.486995	0.984742	2.88856	3.03156	9.34448	6.43874	6.10503	6.91911	6.68687	5.67114
ENSRNOT00000002885	Sod1	Sod1-201	chr11:30363280-30368862	+	protein_coding	0.0205186	1.01432	0.855171	0.992193	8.37692	8.35641	330.763	368.124	286.466	330.794	337.338	326.263
ENSRNOT00000002887	Barhl2	Barhl2-201	chr14:4362717-4367605	+	protein_coding	0.23701	1.17855	0.385378	0.984742	0.821888	0.584878	0.295941	0.418705	0.835355	1.23497	0.750558	0.41186
ENSRNOT00000002888	Lrrc8d	Lrrc8d-201	chr14:5086054-5101177	-	protein_coding	0.0549391	1.03882	0.472832	0.984742	4.29395	4.23901	18.0963	18.6074	16.9819	20.1388	18.4313	17.3755
ENSRNOT00000002890	LOC100910308	LOC100910308-201	chr14:33968759-33977277	-	protein_coding	1.19591	2.2909	0.399578	0.984742	1.41169	0.215776	0.201068	0.30406	0	0	0.231186	14.2953
ENSRNOT00000002895	Ncam2	Ncam2-201	chr11:20474483-20705063	+	protein_coding	0.0185692	1.01295	0.884056	0.992244	4.40568	4.38712	17.2275	22.5157	20.3735	19.0004	21.6816	19.9903
ENSRNOT00000002896	Lrrc8c	Lrrc8c-201	chr14:5283647-5378726	-	protein_coding	-0.12843	0.914826	0.449318	0.984742	2.8055	2.93393	8.04016	5.46494	6.63592	6.60795	5.56749	5.83834
ENSRNOT00000002897	Lrrc8b	Lrrc8b-201	chr14:5418741-5428757	-	protein_coding	0.0886913	1.06341	0.357094	0.984742	3.23912	3.15043	7.71886	8.47623	7.47271	8.04758	7.94231	9.40475
ENSRNOT00000002899	Spata18	Spata18-201	chr14:37081427-37108341	-	protein_coding	0.0749203	1.0533	0.842571	0.992193	0.781858	0.706937	1.27808	0.051882	0.815068	0.792937	0.455576	0.947547
ENSRNOT00000002905	Ppat	Ppat-201	chr14:33580541-33614919	+	protein_coding	0.0852539	1.06087	0.370323	0.984742	3.29709	3.21184	7.71444	8.48661	8.62122	8.30109	9.85615	8.40508
ENSRNOT00000002906	Atg3	Atg3-201	chr11:60585192-60613706	-	protein_coding	0.0350708	1.02461	0.742525	0.987051	5.63703	5.60195	49.4142	46.6593	46.6835	54.8945	48.6586	43.3994
ENSRNOT00000002907	Aasdh	Aasdh-201	chr14:33624390-33647180	+	protein_coding	0.105026	1.07551	0.409347	0.984742	2.39271	2.28768	3.44786	4.62453	3.65314	4.53528	3.94313	4.29285
ENSRNOT00000002908	RGD1311575	RGD1311575-201	chr14:33649637-33677031	-	protein_coding	-0.0507446	0.965438	0.430083	0.984742	4.58982	4.64056	24.9791	22.2295	24.7147	23.2397	22.2659	23.7612
ENSRNOT00000002916	Pkd2	Pkd2-201	chr14:6602004-6645257	-	protein_coding	0.0623316	1.04415	0.718281	0.985752	3.24951	3.18718	8.22283	9.84124	6.5573	8.80045	8.97982	7.79493
ENSRNOT00000002917	Fam114a1l1	Fam114a1l1-201	chr9:120099333-120101098	-	protein_coding	0.0357259	1.02507	0.760589	0.987761	0.675871	0.640145	0.445225	0.771567	0.478481	0.592514	0.715248	0.492665
ENSRNOT00000002918	Cds1	Cds1-201	chr14:9396512-9456990	-	protein_coding	-0.0832801	0.943909	0.510756	0.984742	5.0311	5.11438	34.6887	29.3872	37.3289	33.6933	29.2102	32.3532
ENSRNOT00000002921	Sgcb	Sgcb-201	chr14:37116492-37128737	+	protein_coding	0.0147253	1.01026	0.784738	0.9895	5.78512	5.77039	55.6166	54.3877	50.8593	54.8623	55.9148	51.7398
ENSRNOT00000002924	Ccni	Ccni-201	chr14:16341536-16364326	+	protein_coding	-0.0319567	0.978093	0.51763	0.984742	6.67321	6.70516	101.454	108.103	100.625	99.796	105.468	98.0476
ENSRNOT00000002928	Nkx6-1	Nkx6-1-201	chr14:9555264-9562189	+	protein_coding	-0.262496	0.833644	0.61926	0.984742	1.43993	1.70242	3.13963	0.878284	3.43322	2.85482	0.955081	1.64981
ENSRNOT00000002936	Gpat3	Gpat3-201	chr14:10343282-10395047	-	protein_coding	-0.0662126	0.955142	0.426261	0.984742	3.10446	3.17067	8.02395	7.27972	8.77213	7.5269	7.35026	7.93541
ENSRNOT00000002938	Ibsp	Ibsp-201	chr14:6801204-6813945	-	protein_coding	-0.352386	0.783288	0.40769	0.984742	0.366492	0.718879	0.189571	0.371041	1.73383	0.384907	0.140288	0.356877
ENSRNOT00000002941	Nmu	Nmu-201	chr14:34354503-34381828	+	protein_coding	0.224474	1.16835	0.487645	0.984742	2.91196	2.68749	4.76752	8.20448	4.03564	5.69787	7.98915	6.0812
ENSRNOT00000002942	Tagln3	Tagln3-201	chr11:57505005-57518933	+	protein_coding	4.7349e-05	1.00003	0.999611	0.999956	6.11378	6.11374	63.2068	69.2644	72.6102	63.6631	75.1483	66.4497
ENSRNOT00000002953	Pdcl2	Pdcl2-201	chr14:34389991-34404883	+	protein_coding	-0.0697126	0.952828	0.483229	0.984742	1.18853	1.25824	1.4162	1.51897	1.24879	1.05177	1.37073	1.43409
ENSRNOT00000002956	Fam175a	Fam175a-201	chr14:10424674-10439003	+	protein_coding	-0.115723	0.92292	0.556838	0.984742	1.61302	1.72874	1.87542	2.16822	2.99663	1.89656	2.57055	1.76748
ENSRNOT00000002957	Nectin3	Nectin3-201	chr11:57897879-57993548	-	protein_coding	-0.231329	0.85185	0.19809	0.984742	2.54144	2.77277	6.99269	5.06737	5.58214	5.05856	4.13305	5.3446
ENSRNOT00000002960	Klf3	Klf3-201	chr14:45142769-45165207	-	protein_coding	0.0662412	1.04699	0.120347	0.984742	3.31152	3.24528	8.56263	8.17188	8.72166	8.88193	9.22099	8.68865
ENSRNOT00000002962	Mrps18c	Mrps18c-201	chr14:10440691-10446909	-	protein_coding	-0.115808	0.922865	0.282788	0.984742	4.74316	4.85897	30.2831	28.287	25.675	23.5172	27.4888	26.5016
ENSRNOT00000002969	Stard6	Stard6-201	chr18:68984051-69000993	+	protein_coding	0.17577	1.12957	0.548474	0.984742	1.71092	1.53515	1.9631	2.54746	1.31586	1.54327	3.11079	2.35577
ENSRNOT00000002973	Nudt9	Nudt9-201	chr14:7036820-7054548	-	protein_coding	0.0632042	1.04478	0.224075	0.984742	5.34245	5.27924	35.9642	39.6044	38.0191	40.555	38.6244	39.5624
ENSRNOT00000002974	Helq	Helq-201	chr14:10446993-10491190	+	protein_coding	0.136301	1.09908	0.369965	0.984742	2.18396	2.04766	3.07648	2.69466	3.69206	3.07427	3.54579	4.0659
ENSRNOT00000002976	Clock	Clock-201	chr14:34446616-34495713	+	protein_coding	0.174136	1.12829	0.502751	0.984742	1.56362	1.38949	1.49989	2.07489	1.33928	1.55499	2.92601	1.57485
ENSRNOT00000002977	Pgm2	Pgm2-001	chr14:45829448-45863877	-	protein_coding	-0.0617005	0.958134	0.446666	0.984742	2.9511	3.0128	6.86232	6.96517	7.39626	6.87461	7.29495	6.08055
ENSRNOT00000002981	Clock	Clock-202	chr14:34455934-34502218	+	protein_coding	-0.540473	0.687546	0.0245974	0.984742	1.21482	1.75529	2.42774	2.22363	2.48205	1.82093	0.977613	1.2416
ENSRNOT00000002982	LOC498368	LOC498368-201	chr14:46050750-46054022	-	protein_coding	-0.0314939	0.978407	0.839577	0.992193	1.96955	2.00104	3.54855	2.81227	2.69884	3.45872	2.95482	2.40678
ENSRNOT00000002983	Hpse	Hpse-201	chr14:10534423-10575224	+	protein_coding	-0.118204	0.921334	0.305681	0.984742	1.27733	1.39554	1.97285	1.47699	1.47284	1.54883	1.45793	1.27319
ENSRNOT00000002987	Coq2	Coq2-201	chr14:10581136-10600566	+	protein_coding	0.0628189	1.0445	0.417326	0.984742	4.3416	4.27878	17.5666	18.7624	18.932	18.3992	18.4558	21.0811
ENSRNOT00000002991	Ociad2	Ociad2-201	chr14:37435654-37444775	+	protein_coding	0.0127588	1.00888	0.948453	0.99735	3.15953	3.14677	6.61059	7.48469	9.75872	6.64568	8.62775	8.69163
ENSRNOT00000002992	Gnpda2	Gnpda2-201	chr14:62628111-62646110	-	protein_coding	-0.0458815	0.968698	0.550422	0.984742	3.89366	3.93954	14.0381	15.1332	13.8882	12.8567	15.012	13.7985
ENSRNOT00000002995	Sowahb	Sowahb-201	chr14:16491573-16493876	+	protein_coding	-0.0442948	0.969764	0.725545	0.986409	0.905375	0.94967	0.826935	0.868172	1.11105	0.638668	1.04662	0.959323
ENSRNOT00000002996	Ociad1	Ociad1-201	chr14:37458029-37475418	-	protein_coding	0.0249296	1.01743	0.737037	0.987051	7.62702	7.60209	186.734	184.803	209.27	201.311	186.291	202.869
ENSRNOT00000003001	Shroom3	Shroom3-201	chr14:16622760-16903242	-	protein_coding	-0.0143787	0.990083	0.888046	0.993277	0.894119	0.908498	0.754948	0.808284	1.08413	0.977644	0.88227	0.724408
ENSRNOT00000003004	Hsd17b11	Hsd17b11-201	chr14:7073445-7104566	+	protein_coding	-0.0305369	0.979056	0.791852	0.9895	5.6344	5.66493	51.1884	51.8707	46.332	52.5261	51.626	42.5111
ENSRNOT00000003006	Lin54	Lin54-201	chr14:10786399-10828106	+	protein_coding	-0.0225637	0.984482	0.749868	0.987059	2.59526	2.61782	5.63029	5.12576	4.69424	5.19945	4.98088	4.9516
ENSRNOT00000003010	Tmem165	Tmem165-201	chr14:34503038-34528262	-	protein_coding	0.106512	1.07662	0.154315	0.984742	4.63632	4.52981	20.7513	23.9425	21.7195	24.2329	24.0963	23.2905
ENSRNOT00000003012	Plac8	Plac8-201	chr14:10692764-10714524	+	protein_coding	1.45995	2.75099	0.0215739	0.984742	4.08817	2.62822	5.67906	4.89303	5.00434	14.6071	27.357	10.1174
ENSRNOT00000003013	Hacd2	Hacd2-201	chr11:68894626-68989948	-	protein_coding	0.0330124	1.02315	0.761202	0.987761	4.94605	4.91304	33.6497	27.1334	27.054	29.4625	30.2604	29.7588
ENSRNOT00000003017	Guf1	Guf1-201	chr14:62609484-62628862	+	protein_coding	0.0911817	1.06524	0.156126	0.984742	2.53778	2.44659	4.46644	4.15178	4.75218	4.81476	4.97927	4.63197
ENSRNOT00000003020	Stbd1	Stbd1-201	chr14:16976356-16979760	-	protein_coding	-0.399986	0.757866	0.40749	0.984742	1.42778	1.82776	3.37316	1.50158	3.08907	3.3064	0.917025	1.35868
ENSRNOT00000003021	Srd5a3	Srd5a3-201	chr14:34556717-34570356	-	protein_coding	-0.0716824	0.951528	0.706757	0.984742	2.52219	2.59387	4.87147	4.50647	5.80583	3.68021	5.65866	5.08293
ENSRNOT00000003026	Klhl8	Klhl8-201	chr14:7169519-7215025	+	protein_coding	0.0245967	1.0172	0.764546	0.987761	4.03424	4.00965	14.7844	15.1136	15.4304	13.8306	15.7923	16.661
ENSRNOT00000003046	Cops4	Cops4-201	chr14:10718844-10749120	-	protein_coding	0.085319	1.06092	0.0957813	0.984742	5.90451	5.81919	54.7795	54.259	57.3948	58.8162	61.1901	56.778
ENSRNOT00000003048	Dirc2	Dirc2-201	chr11:68198709-68272758	+	protein_coding	0.0220181	1.01538	0.55803	0.984742	4.83075	4.80873	27.5201	27.119	26.4515	28.3126	27.7837	26.315
ENSRNOT00000003050	Kit	Kit-001	chr14:35072133-35149608	-	protein_coding	0.0866282	1.06189	0.862251	0.992193	2.31402	2.22739	1.74493	6.07768	4.28581	2.58101	4.85136	4.86819
ENSRNOT00000003052	Scarb2	Scarb2-201	chr14:17064353-17115963	+	protein_coding	0.134572	1.09777	0.0915984	0.984742	6.53023	6.39566	88.4571	84.1725	77.3321	94.5195	89.5	90.3364
ENSRNOT00000003060	Hspbap1	Hspbap1-201	chr11:68142693-68197772	-	protein_coding	-0.138374	0.908543	0.526518	0.984742	2.39517	2.53355	4.39502	5.30133	4.70946	5.725	4.02923	3.3039
ENSRNOT00000003061	Fryl	Fryl-201	chr14:37551940-37756149	+	protein_coding	-0.0701696	0.952526	0.260319	0.984742	3.53979	3.60996	11.9225	11.0862	10.6542	11.0316	10.1754	10.6994
ENSRNOT00000003068	Wdr5b	Wdr5b-201	chr11:67645965-67647818	-	protein_coding	0.262986	1.19996	0.157516	0.984742	1.87779	1.6148	1.63905	2.60729	2.01773	2.87074	2.88085	2.30437
ENSRNOT00000003070	Nup54	Nup54-201	chr14:17123360-17141767	+	protein_coding	0.191107	1.14164	0.0793906	0.984742	3.3281	3.13699	8.6493	7.59778	7.20546	8.56933	8.98353	9.60243
ENSRNOT00000003072	Sec31a	Sec31a-201	chr14:10854737-10909576	+	protein_coding	0.125129	1.09061	0.678944	0.984742	2.60079	2.47566	3.51622	4.84239	5.52193	5.46119	3.4689	6.73093
ENSRNOT00000003075	Cxcl10	Cxcl10-201	chr14:17210733-17212930	+	protein_coding	0.37701	1.29865	0.273719	0.984742	1.82641	1.4494	1.03266	2.52628	1.84156	1.98689	2.26584	3.57296
ENSRNOT00000003076	Tmem150c	Tmem150c-201	chr14:11095163-11166428	+	protein_coding	0.0617188	1.04371	0.785654	0.9895	5.02429	4.96257	24.7702	34.9345	31.7353	26.2529	38.6616	30.886
ENSRNOT00000003077	Pdgfra	Pdgfra-201	chr14:35527927-35581031	-	protein_coding	-0.0531893	0.963803	0.717581	0.985752	3.96413	4.01732	15.3769	17.571	12.9617	14.8844	15.7558	13.2835
ENSRNOT00000003083	Enoph1	Enoph1-201	chr14:11172362-11198194	-	protein_coding	-0.0253311	0.982595	0.783951	0.9895	6.00319	6.02852	59.7419	70.6959	62.8721	62.4914	67.3708	59.79
ENSRNOT00000003085	Chic2	Chic2-201	chr14:35683442-35717922	+	protein_coding	0.140256	1.1021	0.362799	0.984742	3.04617	2.90591	6.55366	5.51302	7.55781	7.7767	7.62924	6.44154
ENSRNOT00000003087	Slain2	Slain2-201	chr14:37802365-37871051	-	protein_coding	-0.0613684	0.958355	0.331558	0.984742	3.81151	3.87288	14.0967	14.0954	12.7983	13.085	13.6176	12.4432
ENSRNOT00000003091	Phf6	Phf6-201	chrX:158698356-158739838	-	protein_coding	0.0878364	1.06278	0.154619	0.984742	2.81109	2.72326	5.37639	6.06475	5.39257	5.95398	5.96755	6.13441
ENSRNOT00000003092	Casr	Casr-201	chr11:67188630-67258721	+	protein_coding	-0.367087	0.775347	0.266175	0.984742	0.501355	0.868442	0.997394	1.0092	0.516331	0	0.672434	0.695976
ENSRNOT00000003102	Naaa	Naaa-201	chr14:17283124-17302366	+	protein_coding	-0.0308756	0.978826	0.869289	0.992193	3.4418	3.47268	8.74985	11.3916	10.3245	9.40916	12.1486	8.37483
ENSRNOT00000003106	Hnrnpdl	Hnrnpdl-201	chr14:11199404-11202669	+	protein_coding	0.218235	1.16331	0.0726313	0.984742	5.05723	4.839	26.7283	30.5782	25.7757	34.7461	30.526	31.7522
ENSRNOT00000003125	Tec	Tec-201	chr14:37919233-38027925	+	protein_coding	0.0818872	1.0584	0.360002	0.984742	2.2785	2.19661	3.4017	3.82379	3.5366	3.93773	4.21792	3.43267
ENSRNOT00000003128	Tmem33	Tmem33-201	chr14:42535701-42560174	-	protein_coding	-0.0393967	0.973062	0.0902684	0.984742	5.14246	5.18186	35.7988	34.9877	35.1157	34.5992	33.617	34.7583
ENSRNOT00000003145	LOC100909732	LOC100909732-201	chrX:157854325-157877230	+	protein_coding	-0.0570658	0.961217	0.543463	0.984742	0.542868	0.599934	0.565369	0.587061	0.401471	0.349325	0.575849	0.454212
ENSRNOT00000003146	Atp10d	Atp10d-201	chr14:38477330-38575785	-	protein_coding	-0.0811407	0.94531	0.236543	0.984742	1.23905	1.32019	1.65566	1.47792	1.36587	1.35322	1.45784	1.27382
ENSRNOT00000003150	Snx29	Snx29-201	chr10:3840622-4249739	-	protein_coding	0.00758899	1.00527	0.954637	0.99735	2.80065	2.79306	7.01184	5.04555	5.87416	6.39869	5.82163	5.7019
ENSRNOT00000003155	Hlx	Hlx-201	chr13:102637769-102643223	-	protein_coding	0.344552	1.26976	0.192845	0.984742	1.36	1.01545	0.579025	1.19527	1.38323	1.17143	1.68501	1.90076
ENSRNOT00000003158	Hnrnpd	Hnrnpd-201	chr14:11256268-11274578	+	protein_coding	-0.010742	0.992582	0.948091	0.99735	5.09615	5.10689	29.7789	39.555	31.7859	29.1442	33.9285	37.0103
ENSRNOT00000003164	Msi2	Msi2-201	chr10:75681393-76039964	-	protein_coding	-0.0949743	0.936289	0.64041	0.984742	4.0935	4.18847	21.1478	17.8216	13.5406	14.9009	15.8661	17.5508
ENSRNOT00000003170	Gabrb1	Gabrb1-201	chr14:38643385-39112600	-	protein_coding	0.129791	1.09414	0.275612	0.984742	3.3791	3.24931	9.85844	7.75068	8.0492	9.38984	8.98321	9.85808
ENSRNOT00000003173	Hnrnpd	Hnrnpd-202	chr14:11256268-11274578	+	protein_coding	0.285387	1.21874	0.207545	0.984742	4.91785	4.63246	20.4903	25.5598	25.734	23.4668	34.5164	30.7874
ENSRNOT00000003177	RGD1310587	RGD1310587-201	chr13:102780877-102790639	-	protein_coding	-0.00605168	0.995814	0.955487	0.99735	3.28928	3.29533	8.5033	10.157	7.92403	8.41034	9.21405	8.72104
ENSRNOT00000003179	Dgke	Dgke-002	chr10:76386488-76407857	-	protein_coding	0.00107134	1.00074	0.989399	0.999394	3.78892	3.78785	12.0091	12.3825	14.135	12.1836	13.3122	12.9958
ENSRNOT00000003188	RGD1566265	RGD1566265-201	chrX:78870964-78911601	-	protein_coding	0.171288	1.12606	0.151561	0.984742	3.8305	3.65921	10.2391	12.0557	12.7425	12.5631	13.1444	14.0088
ENSRNOT00000003189	Slc15a2	Slc15a2-201	chr11:66932614-66961713	+	protein_coding	-0.0783574	0.947135	0.649217	0.984742	4.57381	4.65216	27.7821	24.5166	20.646	20.8156	26.5673	21.4594
ENSRNOT00000003191	Gabra4	Gabra4-201	chr14:39154529-39231695	+	protein_coding	0.164345	1.12066	0.311283	0.984742	2.49431	2.32996	3.55822	4.56284	4.01272	3.80347	5.11551	5.08971
ENSRNOT00000003192	LOC686087	LOC686087-201	chrX:157759624-157773108	+	protein_coding	-0.0158694	0.98906	0.902471	0.995396	3.37042	3.38629	9.20627	9.4362	9.73278	7.75962	10.2516	10.2226
ENSRNOT00000003193	LOC103689943	LOC103689943-001	chr10:28243-72912	+	protein_coding	-0.0189219	0.98697	0.912248	0.996306	3.86566	3.88458	13.9795	16.4224	11.3458	12.3534	14.9101	13.5805
ENSRNOT00000003198	Mark1	Mark1-201	chr13:102809549-102942863	-	protein_coding	-0.595814	0.661671	0.464676	0.984742	2.74478	3.3406	14.3766	3.6104	13.6642	3.25939	11.626	4.59981
ENSRNOT00000003207	Rasgef1b	Rasgef1b-201	chr14:11988671-12027381	+	protein_coding	-0.00199569	0.998618	0.961272	0.997874	3.06879	3.07079	7.13762	7.64418	7.4329	7.06067	7.60033	7.52138
ENSRNOT00000003208	Eaf2	Eaf2-201	chr11:66878658-66923092	+	protein_coding	-0.159909	0.895081	0.272705	0.984742	0.457282	0.617191	0.545155	0.461167	0.598479	0.243643	0.284713	0.619812
ENSRNOT00000003213	Gspt1	Gspt1-201	chr10:4411766-4445769	+	protein_coding	-0.0108589	0.992501	0.730223	0.986983	4.5219	4.53276	22.283	21.6822	22.4837	21.3512	22.7307	21.8598
ENSRNOT00000003216	Rab3gap2	Rab3gap2-201	chr13:103171047-103228423	+	protein_coding	-0.0745634	0.949629	0.605498	0.984742	0.875714	0.950277	0.627175	1.13036	1.08112	0.717639	0.905014	0.88807
ENSRNOT00000003219	Scpep1	Scpep1-201	chr10:76230373-76263866	-	protein_coding	0.126069	1.09132	0.548587	0.984742	4.41817	4.2921	16.6829	21.7103	17.7229	25.3445	19.4512	17.1382
ENSRNOT00000003224	Sgcd	Sgcd-201	chr10:32062946-32471454	-	protein_coding	0.0309896	1.02171	0.786065	0.9895	0.700148	0.669159	0.535708	0.545281	0.694316	0.644706	0.81206	0.438918
ENSRNOT00000003228	Rnf112	Rnf112-201	chr10:47719014-47725172	-	protein_coding	-0.00668451	0.995377	0.922122	0.996306	4.77451	4.7812	26.1047	26.3179	27.0775	24.4916	28.5938	26.1779
ENSRNOT00000003237	Prkg2	Prkg2-201	chr14:12218553-12315229	+	protein_coding	-0.187574	0.878081	0.351493	0.984742	2.16584	2.35341	3.89586	4.98316	3.55598	4.10346	3.72242	2.749
ENSRNOT00000003239	Rgs8	Rgs8-201	chr13:71107465-71139672	+	protein_coding	-0.270956	0.82877	0.427321	0.984742	0.59609	0.867046	0.346357	1.54203	0.772879	0.241737	0.793244	0.551151
ENSRNOT00000003240	Gabrg1	Gabrg1-201	chr14:39964588-40049354	+	protein_coding	0.0561481	1.03969	0.734	0.987051	5.13184	5.07569	36.2896	36.1181	26.7096	34.6038	31.3958	36.3702
ENSRNOT00000003246	Trim41	Trim41-201	chr10:34155515-34166599	-	protein_coding	0.0230744	1.01612	0.814646	0.989508	4.26155	4.23848	18.504	19.2667	16.0145	18.7633	18.9805	16.8689
ENSRNOT00000003247	Morf4l2	Morf4l2-201	chrX:107394486-107405564	-	protein_coding	0.0541611	1.03826	0.492809	0.984742	7.03899	6.98483	114.893	133.513	129.349	125.271	132.457	133.958
ENSRNOT00000003248	Uchl1	Uchl1-201	chr14:43133218-43143973	-	protein_coding	-0.0174354	0.987987	0.911592	0.996276	9.51534	9.53278	776.334	614.512	848.398	744.524	682.909	767.687
ENSRNOT00000003249	Bpnt1	Bpnt1-201	chr13:103268088-103292845	+	protein_coding	-0.0613367	0.958376	0.308401	0.984742	5.11785	5.17919	33.7529	34.1307	37.958	33.6303	33.8627	33.6788
ENSRNOT00000003251	Akap1	Akap1-201	chr10:76164046-76166251	-	protein_coding	0.532092	1.44602	0.00343603	0.943834	0.590237	0.0581445	0.059337	0.065309	0	0.673863	0.47249	0.384409
ENSRNOT00000003265	Itm2a	Itm2a-201	chrX:78490866-78496847	-	protein_coding	-0.241642	0.845782	0.0516707	0.984742	6.04214	6.28378	81.538	74.1026	75.2977	68.4341	68.6153	58.1994
ENSRNOT00000003268	Mfap4	Mfap4-201	chr10:47765783-47768483	+	protein_coding	0.0272323	1.01906	0.874495	0.992193	2.04291	2.01568	3.27218	3.54465	2.40555	2.87344	3.73738	2.81324
ENSRNOT00000003277	Uso1	Uso1-201	chr14:17371453-17436897	-	protein_coding	-0.0198989	0.986302	0.642295	0.984742	5.3635	5.3834	39.7869	40.326	42.1467	38.5056	40.5577	41.5022
ENSRNOT00000003280	Tfcp2l1	Tfcp2l1-201	chr13:34610689-34670124	+	protein_coding	0.187366	1.13868	0.394165	0.984742	1.19588	1.00851	0.535329	1.35494	1.25214	1.2527	1.33404	1.28651
ENSRNOT00000003282	Gpc4	Gpc4-201	chrX:139354155-139464798	-	protein_coding	-0.0186847	0.987132	0.856685	0.992193	2.46067	2.47935	4.54717	5.13556	4.09509	4.55441	4.11113	4.87556
ENSRNOT00000003283	Plp1	Plp1-201	chrX:107496072-107511348	+	protein_coding	-0.0655628	0.955572	0.601442	0.984742	11.8384	11.9039	4002.83	4052.71	3466.35	3961.84	3828.49	3234.71
ENSRNOT00000003284	Pdxdc1	Pdxdc1-201	chr10:3232794-3321412	-	protein_coding	0.00927908	1.00645	0.943328	0.99735	2.60889	2.59961	5.69216	5.22212	4.34779	5.55549	4.49432	5.30289
ENSRNOT00000003286	Lpar4	Lpar4-201	chrX:78042859-78056347	+	protein_coding	-0.0715057	0.951644	0.142674	0.984742	1.73624	1.80774	2.34285	2.59588	2.5697	2.39054	2.36733	2.23909
ENSRNOT00000003295	Pctp	Pctp-201	chr10:77491454-77512032	-	protein_coding	0.0522173	1.03686	0.70264	0.984742	1.87368	1.82146	2.6836	2.02522	2.96199	2.56082	2.93597	2.51153
ENSRNOT00000003297	Tmem100	Tmem100-201	chr10:77537340-77543192	+	protein_coding	0.127606	1.09248	0.286032	0.984742	4.85454	4.72693	25.4208	28.5061	22.8225	29.8343	27.9305	26.1452
ENSRNOT00000003309	Zc3h7a	Zc3h7a-201	chr10:4536180-4575643	+	protein_coding	0.859209	1.81404	0.122877	0.984742	2.23679	1.37759	1.87164	2.52782	0.731596	2.17584	5.80091	3.84842
ENSRNOT00000003313	Tgfb2	Tgfb2-201	chr13:105039853-105141030	-	protein_coding	-0.0288953	0.980171	0.84738	0.992193	3.40215	3.43104	10.1667	11.1725	8.23077	9.84163	10.4192	8.54369
ENSRNOT00000003320	Fam129a	Fam129a-201	chr13:68949665-69101588	+	protein_coding	0.048763	1.03438	0.764405	0.987761	1.68437	1.6356	2.25553	2.23007	1.85275	2.30037	2.74126	1.68877
ENSRNOT00000003326	Hcls1	Hcls1-201	chr11:66736966-66759402	-	protein_coding	0.488119	1.40261	0.102412	0.984742	2.78675	2.29863	3.1435	4.04175	4.70066	5.50856	7.85863	4.69951
ENSRNOT00000003332	Txndc11	Txndc11-201	chr10:4578469-4635953	+	protein_coding	0.0811942	1.05789	0.0575112	0.984742	3.09549	3.0143	7.27349	6.74423	7.23222	7.54249	7.5273	7.57263
ENSRNOT00000003339	Trim7	Trim7-201	chr10:34185898-34199279	+	protein_coding	-0.0719381	0.951359	0.582963	0.984742	1.50167	1.5736	2.49839	1.64858	1.84594	1.82271	1.86297	1.80968
ENSRNOT00000003343	Ifi47	Ifi47-201	chr10:34277993-34285623	+	protein_coding	0.573043	1.48766	0.172782	0.984742	2.15058	1.57754	1.53395	2.28025	2.19858	3.59385	5.43961	1.95893
ENSRNOT00000003346	G3bp2	G3bp2-201	chr14:17492081-17520792	+	protein_coding	0.0223965	1.01565	0.59772	0.984742	5.91758	5.89519	56.9382	59.4965	59.1435	59.196	57.1646	62.0789
ENSRNOT00000003349	Nid1	Nid1-201	chr17:90553394-90627101	-	protein_coding	-0.154267	0.898589	0.495865	0.984742	4.23276	4.38703	18.8479	23.0868	18.1595	18.1989	22.0425	14.023
ENSRNOT00000003359	Rrp15	Rrp15-201	chr13:105155441-105179095	-	protein_coding	0.0842214	1.06012	0.571834	0.984742	3.60716	3.52293	8.95039	12.4537	10.3461	10.4998	11.0465	12.0627
ENSRNOT00000003361	Mfap3	Mfap3-201	chr10:42933077-42945564	+	protein_coding	0.14089	1.10259	0.268024	0.984742	2.67751	2.53662	4.37233	4.43921	5.68497	5.1735	5.28321	5.75028
ENSRNOT00000003369	Tom1l1	Tom1l1-201	chr10:78173847-78219793	-	protein_coding	0.140866	1.10257	0.335752	0.984742	3.2439	3.10303	8.76425	6.90672	7.2164	8.62369	9.44446	7.4587
ENSRNOT00000003378	Ddx3y	Ddx3y-201	chr13:105408179-105411348	+	protein_coding	-0.0025248	0.998251	0.974561	0.998771	0.588269	0.590793	0.472417	0.412959	0.642023	0.581992	0.460806	0.470492
ENSRNOT00000003391	Insig2	Insig2-201	chr13:37266312-37287458	-	protein_coding	0.00245546	1.0017	0.984181	0.999302	4.38622	4.38377	17.992	18.851	23.1314	19.6278	21.2705	18.9054
ENSRNOT00000003397	Gnl3l	Gnl3l-201	chrX:20034874-20070593	-	protein_coding	0.111304	1.0802	0.124376	0.984742	5.7814	5.6701	46.5326	51.2667	52.1367	51.9366	54.7686	55.3615
ENSRNOT00000003402	B9d1	B9d1-201	chr10:49020454-49028069	+	protein_coding	0.234976	1.17689	0.0300306	0.984742	3.29618	3.0612	7.16239	6.97306	7.93508	8.16945	9.29202	9.04387
ENSRNOT00000003407	Tnr	Tnr-201	chr13:77602249-77678385	+	protein_coding	-0.805743	0.572067	0.373901	0.984742	0	0.805743	4.34145	0	0	0	0	0
ENSRNOT00000003412	Litaf	Litaf-201	chr10:4719713-4763510	+	protein_coding	-0.0516489	0.964833	0.687667	0.984742	5.4355	5.48715	45.571	44.601	41.4912	46.6291	44.8903	36.081
ENSRNOT00000003413	Ralb	Ralb-201	chr13:35494721-35511020	-	protein_coding	0.0305574	1.02141	0.704436	0.984742	4.00525	3.97469	15.2927	14.8518	14.0464	15.9798	15.6531	13.6443
ENSRNOT00000003414	Rap2c	Rap2c-201	chrX:138224040-138237157	-	protein_coding	0.0211542	1.01477	0.578923	0.984742	4.76819	4.74703	26.1959	25.7184	25.6492	25.6718	27.5574	25.5664
ENSRNOT00000003425	Rhoh	Rhoh-201	chr14:43961756-43992587	-	protein_coding	0.239899	1.18091	0.044219	0.984742	1.14128	0.901383	0.692748	0.935369	0.989178	1.08974	1.30109	1.23179
ENSRNOT00000003432	Alkbh8	Alkbh8-201	chr6:18880737-18949393	+	protein_coding	-0.0209848	0.98556	0.83917	0.992193	2.17632	2.1973	3.7668	3.75348	3.25721	4.04833	3.2148	3.33999
ENSRNOT00000003435	Ccdc93	Ccdc93-201	chr13:37400476-37468840	+	protein_coding	0.328388	1.25561	0.0129261	0.984742	3.37855	3.05016	7.3987	7.48346	6.97594	8.90755	8.88389	10.4878
ENSRNOT00000003437	Pds5a	Pds5a-201	chr14:44185446-44280079	+	protein_coding	0.129006	1.09354	0.0907452	0.984742	3.54415	3.41514	9.5145	9.96527	9.52864	9.81424	11.119	11.1122
ENSRNOT00000003438	Gpr137b	Gpr137b-201	chr17:90696019-90701515	+	protein_coding	0.0621522	1.04402	0.84514	0.992193	2.0641	2.00195	2.14774	2.44313	4.92913	3.71055	3.00189	2.87914
ENSRNOT00000003439	RGD1309748	RGD1309748-201	chr10:6841071-6870011	-	protein_coding	0.05742	1.0406	0.380067	0.984742	4.50121	4.44379	20.5678	19.7476	22.0339	21.158	22.8703	20.9588
ENSRNOT00000003441	Htr5b	Htr5b-201	chr13:37479758-37492680	-	protein_coding	0.0631267	1.04473	0.747677	0.987059	0.752545	0.689418	0.311909	0.902826	0.67998	0.483258	0.762543	0.829193
ENSRNOT00000003443	Fgd1	Fgd1-201	chrX:20100942-20143869	+	protein_coding	0.123643	1.08948	0.311629	0.984742	2.14885	2.02521	2.94348	3.26456	3.01045	2.85564	3.79731	3.71535
ENSRNOT00000003447	Galnt10	Galnt10-201	chr10:43067299-43210427	+	protein_coding	-0.0289168	0.980156	0.778992	0.988597	3.22063	3.24954	9.64127	7.90916	8.07402	8.7219	8.59654	7.6826
ENSRNOT00000003449	C1galt1c1	C1galt1c1-201	chrX:124921728-124926171	-	protein_coding	-0.0845434	0.943083	0.18254	0.984742	4.78025	4.8648	27.7047	29.3631	27.3825	28.0223	26.2962	25.1919
ENSRNOT00000003458	Socs1	Socs1-201	chr10:4957326-4958461	+	protein_coding	0.417323	1.33545	0.0642985	0.984742	0.929479	0.512156	0.313616	0.624894	0.359031	0.774688	0.699597	1.29052
ENSRNOT00000003460	Mrps14	Mrps14-001	chr13:77940454-77946201	+	protein_coding	0.242863	1.18334	0.576135	0.984742	4.44502	4.20215	24.2688	20.8264	10.3073	23.4414	15.9755	23.9059
ENSRNOT00000003465	Tekt5	Tekt5-201	chr10:5352933-5389737	+	protein_coding	0.175312	1.12921	0.522597	0.984742	0.836026	0.660715	0.402359	0.33337	1.11288	0.494075	0.848174	1.06012
ENSRNOT00000003470	Rchy1	Rchy1-201	chr14:17615968-17631714	+	protein_coding	0.0251951	1.01762	0.638237	0.984742	4.73872	4.71352	25.4024	24.3154	26.0214	24.4429	27.0897	25.6303
ENSRNOT00000003472	Parm1	Parm1-201	chr14:17969219-18076907	-	protein_coding	-0.00889181	0.993856	0.953961	0.99735	3.70038	3.70927	12.8163	10.3504	13.2693	13.4729	10.3868	12.3297
ENSRNOT00000003473	Sap30l	Sap30l-201	chr10:43224269-43231611	+	protein_coding	-0.325562	0.797987	0.196341	0.984742	5.43898	5.76455	59.7405	42.6473	59.5993	48.3347	34.971	45.0031
ENSRNOT00000003479	Nubp1	Nubp1-201	chr10:5333378-5344121	-	protein_coding	-0.0689238	0.953349	0.559327	0.984742	3.98464	4.05357	15.6565	16.1603	15.0188	15.6681	16.3465	12.7213
ENSRNOT00000003489	Esrrg	Esrrg-201	chr13:106463368-106683436	+	protein_coding	-0.0865232	0.94179	0.610414	0.984742	3.80847	3.895	13.7859	11.5357	16.7637	13.503	11.9139	13.6852
ENSRNOT00000003492	Heatr6	Heatr6-001	chr10:71054344-71083536	+	protein_coding	0.173457	1.12776	0.228556	0.984742	2.07398	1.90052	2.2236	2.97415	3.06217	3.57436	3.01028	3.06898
ENSRNOT00000003511	Sox9	Sox9-201	chr10:101288489-101293379	+	protein_coding	0.000516594	1.00036	0.996085	0.999807	4.02401	4.02349	13.9013	14.8187	17.2464	16.3825	14.7199	14.7572
ENSRNOT00000003512	Rps6ka6	Rps6ka6-201	chrX:82643311-82743753	-	protein_coding	-0.000535452	0.999629	0.99844	0.999956	0.784758	0.785293	0.743123	0.288957	1.27837	0.563596	0.660595	0.96933
ENSRNOT00000003514	Carhsp1	Carhsp1-201	chr10:7041510-7055101	+	protein_coding	-0.0554831	0.962272	0.594667	0.984742	5.11589	5.17138	37.5217	36.0979	31.7464	33.2334	36.7017	31.3072
ENSRNOT00000003515	Grap	Grap-201	chr10:47930633-47949773	+	protein_coding	0.0504421	1.03558	0.633085	0.984742	1.9117	1.86126	3.00332	2.56992	2.35587	2.63477	3.10471	2.57009
ENSRNOT00000003517	Trmt1l	Trmt1l-201	chr13:68785827-68818990	+	protein_coding	-0.0090531	0.993745	0.948163	0.99735	2.99831	3.00737	6.56754	8.47032	6.25445	7.58778	6.83353	6.58419
ENSRNOT00000003519	Flt4	Flt4-201	chr10:35078726-35121599	+	protein_coding	0.0837336	1.05976	0.208958	0.984742	1.04623	0.962491	1.01387	0.951204	0.883135	1.20624	0.977115	1.01907
ENSRNOT00000003527	Dpp10	Dpp10-201	chr13:39434217-39643361	-	protein_coding	0.175399	1.12928	0.453605	0.984742	4.37852	4.20312	13.3824	21.6076	18.2182	17.5721	19.9661	22.1111
ENSRNOT00000003540	Tsr2	Tsr2-201	chrX:20224119-20232636	-	protein_coding	0.0486412	1.03429	0.538162	0.984742	4.18162	4.13298	15.409	17.8217	16.4868	16.071	17.811	17.6084
ENSRNOT00000003542	Pmm2	Pmm2-201	chr10:7056266-7077443	-	protein_coding	-0.0994382	0.933396	0.348584	0.984742	4.26073	4.36017	19.7009	20.1999	18.7379	20.6768	16.9767	17.0766
ENSRNOT00000003544	Dexi	Dexi-201	chr10:5199226-5211913	+	protein_coding	-0.114344	0.923802	0.402288	0.984742	5.33196	5.4463	43.098	36.5812	49.0161	40.3858	37.9128	39.5781
ENSRNOT00000003550	Naca	Naca-201	chr7:2458264-2470669	+	protein_coding	0.092863	1.06648	0.278665	0.984742	8.19404	8.10118	266.431	294.765	260.779	277.773	312.367	286.51
ENSRNOT00000003551	Scyl3	Scyl3-201	chr13:82231030-82254318	+	protein_coding	0.217306	1.16256	0.0382243	0.984742	2.56206	2.34475	3.76531	4.40559	4.08851	5.10095	4.52287	5.11235
ENSRNOT00000003552	Smim14	Smim14-201	chr14:44413636-44457239	+	protein_coding	0.113626	1.08194	0.0372591	0.984742	6.35393	6.24031	72.3494	76.4991	75.0091	83.1181	81.6669	77.696
ENSRNOT00000003555	Cnot8	Cnot8-201	chr10:43542697-43551271	+	protein_coding	-0.0131821	0.990904	0.883115	0.992244	5.36469	5.37787	38.6021	41.5764	41.6398	44.7305	38.7617	37.4704
ENSRNOT00000003556	Kctd3	Kctd3-201	chr13:107433588-107471843	-	protein_coding	-0.0115094	0.992054	0.0906158	0.984742	5.12647	5.13798	34.2945	34.1947	34.1457	34.0568	34.0426	33.6971
ENSRNOT00000003557	LOC100361993	LOC100361993-201	chr13:107580629-107581385	+	protein_coding	-0.0688564	0.953393	0.587118	0.984742	4.04603	4.11489	16.3825	18.857	14.0691	15.5928	15.8906	15.0829
ENSRNOT00000003558	Ivns1abp	Ivns1abp-002	chr13:68707776-68722469	+	protein_coding	-0.0827087	0.944283	0.975848	0.999161	3.5884	3.67111	40.9813	48.2364	0	39.2089	0	42.284
ENSRNOT00000003567	Ptgs2	Ptgs2-201	chr13:67351087-67359335	+	protein_coding	0.0636	1.04507	0.720569	0.986134	1.19332	1.12972	0.822127	1.34509	1.45188	1.38152	1.50804	1.0021
ENSRNOT00000003568	Ptpn4	Ptpn4-201	chr13:35678240-35858390	-	protein_coding	0.0470373	1.03314	0.487732	0.984742	3.95528	3.90825	13.1855	14.9579	13.9513	13.7386	14.8235	15.0037
ENSRNOT00000003573	Magee1	Magee1-201	chrX:76083549-76087117	+	protein_coding	0.121151	1.0876	0.444466	0.984742	5.64545	5.5243	40.0143	43.8242	52.0265	47.3547	44.7403	55.704
ENSRNOT00000003582	Utp18	Utp18-201	chr10:81562409-81587858	-	protein_coding	0.180151	1.133	0.0182805	0.984742	3.49449	3.31434	8.9987	9.16528	8.68463	9.63983	10.5105	10.6898
ENSRNOT00000003586	Cacybp	Cacybp-001	chr13:77948771-77959089	-	protein_coding	-0.0894193	0.939901	0.243151	0.984742	6.5566	6.64602	103.534	91.3805	103.02	95.5316	94.5974	89.383
ENSRNOT00000003593	Gpr37	Gpr37-201	chr4:51822153-51844331	-	protein_coding	-0.148841	0.901975	0.218859	0.984742	6.50506	6.6539	113.798	97.0615	89.7058	92.0567	90.0193	87.4648
ENSRNOT00000003600	Ddx52	Ddx52-001	chr10:71253598-71277277	+	protein_coding	0.18375	1.13583	0.191824	0.984742	2.6333	2.44955	4.8217	4.87772	3.76325	4.88432	5.7639	5.00085
ENSRNOT00000003605	Lamc1	Lamc1-001	chr13:70658707-70783515	-	protein_coding	-0.0723868	0.951063	0.573578	0.984742	3.90151	3.9739	15.0706	14.8887	14.1939	15.4097	14.9637	11.7404
ENSRNOT00000003611	Nme2	Nme2-201	chr10:81648216-81653717	-	protein_coding	-0.00453147	0.996864	0.942579	0.99735	7.66638	7.67092	215.831	205.028	188.444	205.989	202.527	198.005
ENSRNOT00000003615	Emp2	Emp2-201	chr10:5433248-5467839	+	protein_coding	0.00359586	1.0025	0.991054	0.999394	2.77738	2.77378	5.72814	6.54799	5.29869	7.82599	6.94259	3.59725
ENSRNOT00000003618	Tfb2m	Tfb2m-201	chr13:97820493-97838228	-	protein_coding	0.0121789	1.00848	0.865514	0.992193	3.76212	3.74994	11.9383	13.6815	11.8201	12.8911	12.6814	12.1422
ENSRNOT00000003630	Pla2g4a	Pla2g4a-201	chr13:67062257-67206688	-	protein_coding	0.354181	1.27826	0.247409	0.984742	2.39301	2.03883	4.05709	3.11205	2.33648	4.52853	5.45254	3.06222
ENSRNOT00000003633	Abat	Abat-201	chr10:7093405-7200499	-	protein_coding	0.0358057	1.02513	0.751785	0.987522	6.80051	6.76471	110.906	109.219	103.239	105.15	100.962	126.973
ENSRNOT00000003636	Mettl18	Mettl18-201	chr13:82298534-82300657	+	protein_coding	0.0552619	1.03905	0.669465	0.984742	2.12616	2.0709	2.62988	3.83258	3.22804	3.40459	3.41481	3.27857
ENSRNOT00000003638	Mtmr1	Mtmr1-201	chr18:291785-325377	-	protein_coding	-0.255152	0.837899	0.728315	0.986664	1.82189	2.07704	1.69495	9.68663	1.60834	3.27759	2.28916	2.14085
ENSRNOT00000003639	Zfp672	Zfp672-201	chr10:43752700-43760930	-	protein_coding	-0.0108423	0.992513	0.883541	0.992244	2.73783	2.74867	5.42438	6.33762	5.44033	5.4334	5.88735	5.699
ENSRNOT00000003641	Cnst	Cnst-201	chr13:97838361-97913082	+	protein_coding	0.0207862	1.01451	0.878668	0.992244	3.40652	3.38574	9.98206	8.79268	9.61793	9.7839	8.13311	11.106
ENSRNOT00000003650	Nuf2	Nuf2-201	chr13:87818391-87847263	-	protein_coding	-0.142686	0.905831	0.36816	0.984742	0.889584	1.03227	1.23493	1.03953	0.876885	0.780145	1.17516	0.642208
ENSRNOT00000003658	Nme1	Nme1-201	chr10:81657153-81666523	-	protein_coding	-0.0851571	0.942682	0.326188	0.984742	6.86158	6.94674	132.373	111.532	124.08	115.109	111.758	119.121
ENSRNOT00000003667	Pbdc1	Pbdc1-201	chrX:76042239-76046938	+	protein_coding	0.0256434	1.01793	0.770702	0.987761	3.60672	3.58108	10.6685	10.4887	11.7865	10.2764	12.2294	11.1195
ENSRNOT00000003671	Rabgap1l	Rabgap1l-001	chr13:78011047-78608844	-	protein_coding	-0.160079	0.894976	0.818202	0.989754	1.55143	1.71151	2.74737	3.71933	0.986275	0.836305	1.24979	5.09528
ENSRNOT00000003674	Ndufb4	Ndufb4-201	chr11:65960277-65966898	+	protein_coding	-0.0294375	0.979802	0.0454683	0.984742	8.13944	8.16888	290.404	284.381	285.621	279.214	281.643	282.086
ENSRNOT00000003684	Kcnk2	Kcnk2-201	chr13:107690087-107831014	-	protein_coding	0.120015	1.08675	0.273942	0.984742	3.20278	3.08276	6.57594	7.63444	8.29699	7.74573	8.58346	8.31278
ENSRNOT00000003685	Ccdc43	Ccdc43-201	chr10:90644995-90657185	-	protein_coding	-0.0516061	0.964862	0.59645	0.984742	3.43391	3.48551	10.7368	10.2373	9.65418	10.6452	10.1817	8.69332
ENSRNOT00000003686	Btc	Btc-201	chr14:18231860-18272484	+	protein_coding	-0.0964692	0.935319	0.499096	0.984742	0.663551	0.76002	0.727924	0.640604	0.713318	0.473251	0.427711	0.889422
ENSRNOT00000003690	Sec14l1	Sec14l1-201	chr10:106065712-106112857	+	protein_coding	-0.00787978	0.994553	0.930377	0.996306	4.8308	4.83868	29.8724	27.1913	25.9199	29.5483	27.6325	25.351
ENSRNOT00000003691	Ugdh	Ugdh-201	chr14:44479614-44502845	+	protein_coding	0.00363008	1.00252	0.972012	0.998743	3.93281	3.92918	12.3996	15.3288	15.157	14.2161	14.851	13.7682
ENSRNOT00000003696	Pafah1b1	Pafah1b1-001	chr10:61457216-61577412	-	protein_coding	0.0139148	1.00969	0.531035	0.984742	7.41935	7.40544	166.023	167.198	172.452	170.737	167.6	172.229
ENSRNOT00000003697	Prpsap2	Prpsap2-201	chr10:48009059-48044344	-	protein_coding	-0.211804	0.863457	0.502219	0.984742	4.57451	4.78632	22.4684	34.6623	24.1062	16.6092	26.4209	27.014
ENSRNOT00000003699	Tada2a	Tada2a-201	chr10:71393692-71441389	-	protein_coding	0.0626889	1.04441	0.658975	0.984742	3.40815	3.34546	8.16003	10.4239	9.03567	10.3271	10.3317	8.32083
ENSRNOT00000003700	Mettl22	Mettl22-201	chr10:7223362-7240812	-	protein_coding	-0.00632404	0.995626	0.903992	0.995396	4.12096	4.12728	16.2936	15.8102	17.359	16.3045	15.7957	17.1234
ENSRNOT00000003705	Rgs5	Rgs5-201	chr13:87986240-88002831	+	protein_coding	0.467537	1.38275	0.234434	0.984742	0.901236	0.433699	0.682056	0.158671	0.264355	1.46067	0.258508	1.10372
ENSRNOT00000003713	Npl	Npl-201	chr13:70938082-70980913	-	protein_coding	0.273528	1.20876	0.0661102	0.984742	2.64237	2.36884	3.7456	4.4911	4.28845	4.78138	6.05252	4.9693
ENSRNOT00000003714	Zdhhc15	Zdhhc15-201	chrX:75439778-75566481	-	protein_coding	-0.0563955	0.961664	0.36382	0.984742	2.01262	2.06901	3.07364	3.23378	3.28346	3.28337	2.79397	3.04293
ENSRNOT00000003715	Vps4b	Vps4b-201	chr13:26825261-26850460	-	protein_coding	-0.089845	0.939624	0.278884	0.984742	5.09413	5.18398	33.1506	38.7306	34.406	33.4368	34.1811	31.8951
ENSRNOT00000003724	Pou3f4	Pou3f4-201	chrX:82143789-82145066	+	protein_coding	0.146868	1.10716	0.0794993	0.984742	1.81479	1.66792	2.01344	2.38387	2.14633	2.33444	2.64919	2.57847
ENSRNOT00000003728	Kdsr	Kdsr-001	chr13:26780633-26812215	-	protein_coding	-0.0122613	0.991537	0.838664	0.992193	4.08121	4.09347	16.3488	15.7571	16.1122	17.2353	15.4925	15.1251
ENSRNOT00000003735	Sstr2	Sstr2-201	chr10:102136283-102143434	+	protein_coding	0.210486	1.15708	0.253668	0.984742	2.2676	2.05711	2.63506	3.75769	3.16727	3.1276	4.15676	4.24533
ENSRNOT00000003741	Dlg3	Dlg3-002	chrX:70596577-70647298	+	protein_coding	-0.137764	0.908927	0.654559	0.984742	1.08461	1.22238	1.62636	0.966331	1.45983	0.675127	0.897036	2.00178
ENSRNOT00000003749	Tmem114	Tmem114-201	chr10:7279920-7295452	+	protein_coding	0.360546	1.28391	0.0919933	0.984742	1.45753	1.09698	0.933242	1.49274	1.03099	1.55381	1.50612	2.23658
ENSRNOT00000003750	Mettl16	Mettl16-001	chr10:61626597-61672136	+	protein_coding	0.0368837	1.0259	0.424594	0.984742	3.69733	3.66045	11.4993	11.9192	11.5196	12.6235	11.8928	11.4276
ENSRNOT00000003762	Mri1	Mri1-201	chr19:25360164-25366806	-	protein_coding	0.0859591	1.06139	0.202325	0.984742	3.61362	3.52766	11.1562	10.4797	9.99177	10.8108	11.0588	11.8778
ENSRNOT00000003765	Higd1b	Higd1b-201	chr10:90929867-90931635	+	protein_coding	-0.415737	0.749637	0.076414	0.984742	2.9077	3.32344	10.9002	8.44183	7.92796	5.69405	7.83111	6.14841
ENSRNOT00000003768	Bcl2	Bcl2-001	chr13:26605426-26769374	-	protein_coding	0.0493973	1.03483	0.783163	0.9895	1.74854	1.69914	2.47519	2.24146	2.03919	1.69915	2.79036	2.70833
ENSRNOT00000003770	Gfpt2	Gfpt2-201	chr10:35279236-35325508	+	protein_coding	0.000428968	1.0003	0.998163	0.999956	1.38185	1.38142	1.49039	1.72156	1.60893	1.62883	2.18637	1.11288
ENSRNOT00000003772	Gdpd2	Gdpd2-001	chrX:70563570-70572295	+	protein_coding	-0.027768	0.980937	0.714341	0.9857	2.92028	2.94805	6.79073	7.22771	6.16957	6.15634	6.82182	6.74951
ENSRNOT00000003774	Rgs4	Rgs4-201	chr13:88054817-88061108	-	protein_coding	-0.00785978	0.994567	0.960453	0.997874	4.74338	4.75124	24.0997	31.0568	23.2778	23.0188	27.1155	27.458
ENSRNOT00000003777	Spag9	Spag9-201	chr10:81693770-81827562	+	protein_coding	0.0289756	1.02029	0.548532	0.984742	6.32527	6.29629	76.0629	82.4447	74.4877	79.6352	79.0709	78.8525
ENSRNOT00000003779	Lias	Lias-201	chr14:44507218-44524252	-	protein_coding	0.137776	1.10021	0.00656617	0.96642	4.58091	4.44313	21.1675	20.7934	20.3063	22.4183	23.5927	22.8019
ENSRNOT00000003780	Tob1	Tob1-201	chr10:81913689-81915716	+	protein_coding	0.123781	1.08959	0.101343	0.984742	4.49161	4.36783	18.6559	19.3873	20.9629	20.5365	22.3865	21.6041
ENSRNOT00000003782	Rlim	Rlim-001	chrX:73762778-73778674	-	protein_coding	0.0841129	1.06004	0.573003	0.984742	2.96865	2.88454	5.31355	7.4127	6.58207	6.2094	7.40992	6.91165
ENSRNOT00000003784	Wfikkn2	Wfikkn2-201	chr10:81936444-81942188	-	protein_coding	-0.0208209	0.985672	0.913674	0.996306	1.04568	1.0665	1.20756	1.51172	0.656776	1.07884	1.1385	0.978866
ENSRNOT00000003787	Ptges3	Ptges3-201	chr7:2479311-2497013	+	protein_coding	0.0113409	1.00789	0.835337	0.991785	6.83995	6.82861	111.73	117.477	108.945	108.991	119.819	112.136
ENSRNOT00000003788	Brinp3	Brinp3-201	chr13:63526486-63959332	+	protein_coding	-0.0600883	0.959205	0.272697	0.984742	3.39272	3.45281	10.2859	9.50434	10.0737	9.00076	9.83155	9.69567
ENSRNOT00000003791	Sccpdh	Sccpdh-201	chr13:97941757-97963824	+	protein_coding	-0.0270832	0.981402	0.774958	0.987765	5.7067	5.73379	53.9987	53.5363	49.2443	56.2207	51.4793	46.4379
ENSRNOT00000003792	Ulk2	Ulk2-201	chr10:48050803-48129377	-	protein_coding	0.0618099	1.04377	0.204939	0.984742	4.45941	4.3976	19.8219	21.2272	19.2313	21.014	20.794	21.1929
ENSRNOT00000003797	LOC24906	LOC24906-201	chr10:43871682-43880049	+	protein_coding	-0.12863	0.9147	0.849157	0.992193	0.800807	0.929438	0	1.28345	2.02535	1.85044	0.763219	0.05192
ENSRNOT00000003799	Lhx1	Lhx1-201	chr10:71843991-71849293	-	protein_coding	0.305894	1.23618	0.214274	0.984742	1.73152	1.42562	1.08039	2.3348	1.79416	2.06306	2.5165	2.39976
ENSRNOT00000003800	Usp27x	Usp27x-201	chrX:15988604-15990484	+	protein_coding	0.100694	1.07229	0.568011	0.984742	2.84236	2.74167	4.73393	6.46364	5.99146	5.12092	6.86475	6.6631
ENSRNOT00000003804	Cog1	Cog1-201	chr10:102167771-102180569	+	protein_coding	0.0174336	1.01216	0.801035	0.9895	3.56467	3.54724	10.2591	10.6417	11.1888	11.0854	9.98013	11.484
ENSRNOT00000003812	Hsd17b7	Hsd17b7-201	chr13:88288046-88307988	-	protein_coding	-0.240701	0.846334	0.160828	0.984742	3.13176	3.37246	10.6158	9.34886	8.24043	8.52442	8.29325	6.60772
ENSRNOT00000003828	Dars2	Dars2-001	chr13:78857638-78885464	-	protein_coding	0.119593	1.08643	0.1481	0.984742	3.16102	3.04143	7.38985	7.07043	7.24199	7.36413	8.74181	7.78264
ENSRNOT00000003832	Rbm25l1	Rbm25l1-201	chr10:10457320-10460756	+	protein_coding	0.124619	1.09022	0.211952	0.984742	3.76808	3.64346	10.2956	12.2978	11.9921	13.3838	12.0913	12.4293
ENSRNOT00000003834	Rbm25	Rbm25-201	chr6:107156263-107164033	+	protein_coding	0.128466	1.09313	0.268164	0.984742	5.05674	4.92827	26.1434	31.1896	31.3069	31.941	34.7573	30.3033
ENSRNOT00000003837	Cdc42bpa	Cdc42bpa-201	chr13:98231326-98447762	+	protein_coding	-0.116518	0.922411	0.0424406	0.984742	4.96293	5.07945	33.6999	33.2146	31.558	30.093	29.1994	31.3079
ENSRNOT00000003840	Phlpp1	Phlpp1-201	chr13:26172243-26394505	+	protein_coding	0.0107344	1.00747	0.876494	0.992193	4.81602	4.80528	28.5025	27.1896	25.2817	28.6513	27.1863	25.7433
ENSRNOT00000003841	Fam183b	Fam183b-201	chr10:44736545-44746549	-	protein_coding	-0.0121686	0.991601	0.979325	0.999302	1.99011	2.00228	3.84351	1.5552	4.19578	2.73429	1.87737	4.83502
ENSRNOT00000003843	Eef2kmt	Eef2kmt-201	chr10:10530365-10540428	+	protein_coding	-0.0401311	0.972567	0.855617	0.992193	1.34515	1.38528	1.34477	1.71656	1.79844	2.31167	1.22806	1.22239
ENSRNOT00000003844	Ccdc181	Ccdc181-001	chr13:82574966-82588640	+	protein_coding	-0.0350481	0.975999	0.572814	0.984742	4.57447	4.60951	23.1271	24.2038	22.9241	21.2663	23.1086	24.1961
ENSRNOT00000003851	Klhl20	Klhl20-201	chr13:78912365-78957212	-	protein_coding	-0.0155417	0.989285	0.971694	0.998743	0.688094	0.703635	1.36921	0.78617	0.02075	0.228554	0.713183	0.987067
ENSRNOT00000003857	Ankrd45	Ankrd45-001	chr13:78979321-78991997	+	protein_coding	0.0280208	1.01961	0.727046	0.986409	0.763291	0.73527	0.770362	0.726902	0.508987	0.655662	0.744098	0.693472
ENSRNOT00000003859	Ppm1e	Ppm1e-201	chr10:74548270-74679858	-	protein_coding	-0.101126	0.932305	0.5394	0.984742	4.3014	4.40253	19.0931	18.1225	23.6199	18.516	16.5487	21.3829
ENSRNOT00000003867	Gsk3b	Gsk3b-201	chr11:65066235-65208837	-	protein_coding	-0.107772	0.92802	0.171685	0.984742	4.63423	4.742	25.4689	24.8995	26.953	23.1447	22.6579	25.812
ENSRNOT00000003870	Zcchc2	Zcchc2-201	chr13:25966428-26013338	+	protein_coding	0.166734	1.12251	0.171422	0.984742	1.34826	1.18152	1.38756	1.07563	1.35459	1.29598	1.74201	1.62155
ENSRNOT00000003871	Akap10	Akap10-201	chr10:48150902-48210074	-	protein_coding	-0.0576001	0.960861	0.286879	0.984742	3.24453	3.30213	9.42136	8.84326	8.35525	8.45718	8.64048	8.33771
ENSRNOT00000003872	Pdzd11	Pdzd11-201	chrX:70458603-70461635	-	protein_coding	-0.0951121	0.9362	0.213528	0.984742	3.68452	3.77963	11.6777	13.439	13.1504	11.47	12.3082	11.8076
ENSRNOT00000003878	Slc35a4	Slc35a4-201	chr18:29506128-29509296	+	protein_coding	-0.0301266	0.979334	0.498379	0.984742	4.47397	4.5041	22.4808	20.5001	22.1449	21.3506	21.3886	20.9323
ENSRNOT00000003884	Nacc1	Nacc1-201	chr19:25785854-25801526	-	protein_coding	0.0117876	1.0082	0.901955	0.995396	3.01341	3.00163	7.85573	6.58368	6.64953	7.6172	7.05064	6.58906
ENSRNOT00000003886	Myo19	Myo19-201	chr10:72197977-72227462	+	protein_coding	0.0580218	1.04104	0.507377	0.984742	1.34175	1.28373	1.23432	1.41626	1.6732	1.4819	1.63297	1.49165
ENSRNOT00000003888	Nagpa	Nagpa-201	chr10:10573191-10581516	+	protein_coding	0.083725	1.05975	0.535487	0.984742	2.60346	2.51974	4.09594	5.61713	4.59313	4.63209	5.3954	5.23195
ENSRNOT00000003891	Sept9	Sept9-201	chr10:106264434-106348490	+	protein_coding	-0.0925026	0.937894	0.466999	0.984742	4.27107	4.36358	21.5565	16.8407	20.678	19.6082	17.9427	17.4367
ENSRNOT00000003895	Clcn5	Clcn5-201	chrX:16170576-16196691	+	protein_coding	0.0357731	1.02511	0.880681	0.992244	2.50095	2.46517	5.11283	3.34206	5.34359	5.56175	3.71074	4.86774
ENSRNOT00000003901	Ddr2	Ddr2-201	chr13:88317145-88436789	-	protein_coding	-0.123528	0.91794	0.477251	0.984742	1.33156	1.45509	2.08203	1.77743	1.40767	1.74668	1.72019	1.13361
ENSRNOT00000003907	Rfc1	Rfc1-201	chr14:44580216-44702203	+	protein_coding	0.0237869	1.01662	0.684353	0.984742	4.05084	4.02705	14.7332	16.2256	14.988	16.134	15.8489	14.7703
ENSRNOT00000003908	Car4	Car4-201	chr10:72272248-72281067	+	protein_coding	-0.28015	0.823506	0.0815101	0.984742	3.64906	3.92921	14.2812	14.9284	13.5244	10.9767	13.6468	10.2551
ENSRNOT00000003914	Luc7l3	Luc7l3-201	chr10:81991147-82027119	-	protein_coding	0.15616	1.11432	0.263286	0.984742	5.8633	5.70714	46.0293	59.6069	49.0236	53.9993	57.1561	60.6792
ENSRNOT00000003921	Alb	Alb-201	chr14:19176277-19191863	-	protein_coding	-0.0863814	0.941882	0.768035	0.987761	0.735052	0.821433	1.1146	0.765914	0.477849	0.281857	1.21925	0.620959
ENSRNOT00000003926	Guk1	Guk1-201	chr10:45535627-45543897	-	protein_coding	-0.0324172	0.977781	0.823032	0.989754	6.81068	6.8431	131.024	103.466	108.724	98.8265	114.341	121.865
ENSRNOT00000003928	Cacna1e	Cacna1e-202	chr13:71907171-72367980	-	protein_coding	0.0973368	1.0698	0.679152	0.984742	2.75181	2.65448	4.20978	6.79582	5.14541	4.86521	5.42745	7.10612
ENSRNOT00000003931	Mrpl55	Mrpl55-201	chr10:45552795-45555943	+	protein_coding	-0.0404171	0.972374	0.743049	0.987051	4.40773	4.44814	19.4989	19.3854	23.89	19.723	22.1682	18.9173
ENSRNOT00000003932	Atp1b1	Atp1b1-001	chr13:82737159-82758004	-	protein_coding	0.0411429	1.02893	0.72998	0.986983	9.35402	9.31287	590.939	593.576	729.938	632.258	631.991	698.104
ENSRNOT00000003940	Socs3	Socs3-201	chr10:106975178-106976040	-	protein_coding	0.549124	1.4632	0.0380839	0.984742	1.41641	0.86729	0.893855	0.724474	0.858819	1.25626	2.38	1.49369
ENSRNOT00000003941	Trmt1	Trmt1-201	chr19:25803262-25813467	+	protein_coding	0.00946828	1.00658	0.869888	0.992193	4.36147	4.352	18.9109	18.5913	20.8319	18.9327	19.6497	20.1017
ENSRNOT00000003950	RGD1561897	RGD1561897-201	chr13:88521625-88536728	-	protein_coding	-0.263837	0.83287	0.332579	0.984742	5.41994	5.68378	61.2654	37.0807	56.2809	47.0177	37.0661	41.9292
ENSRNOT00000003951	Ren	Ren-001	chr13:50502724-50514151	-	protein_coding	0.0547725	1.0387	0.669119	0.984742	0.595295	0.540522	0.282884	0.456957	0.646289	0.397284	0.596873	0.545431
ENSRNOT00000003965	Atp5b	Atp5b-201	chr7:2504695-2511749	+	protein_coding	-0.0518916	0.964671	0.479823	0.984742	9.18106	9.23295	602.878	560.231	641.831	578.047	556.131	605.253
ENSRNOT00000003966	Adora2b	Adora2b-201	chr10:48569555-48586365	+	protein_coding	-0.237823	0.848024	0.058597	0.984742	2.46495	2.70277	5.93156	5.34266	5.27689	4.38791	4.09868	5.12622
ENSRNOT00000003969	Tnfsf4	Tnfsf4-001	chr13:79269973-79293778	+	protein_coding	0.302898	1.23362	0.17111	0.984742	0.631791	0.328893	0.128533	0.42948	0.228365	0.490149	0.890477	0.320575
ENSRNOT00000003971	Shroom4	Shroom4-201	chrX:16719803-16929907	-	protein_coding	-0.0237689	0.98366	0.657116	0.984742	1.58946	1.61323	2.22111	2.0371	1.92702	1.93192	1.96859	2.13128
ENSRNOT00000003974	Zswim7	Zswim7-201	chr10:48587119-48599208	-	protein_coding	0.0905879	1.0648	0.721624	0.986312	2.42461	2.33402	4.68326	3.11773	4.47741	5.83399	4.14596	3.40047
ENSRNOT00000003980	Lyl1	Lyl1-201	chr19:25815207-25818074	+	protein_coding	0.423249	1.34094	0.0958396	0.984742	2.1355	1.71225	2.49431	2.30164	2.04947	3.2244	4.59157	2.59127
ENSRNOT00000003984	Ndp	Ndp-201	chrX:6791136-6815583	+	protein_coding	-0.126585	0.915997	0.332996	0.984742	3.60621	3.7328	13.1907	12.974	10.8502	9.91429	11.7401	11.9887
ENSRNOT00000003986	C1ql1	C1ql1-201	chr10:91040005-91047177	-	protein_coding	-0.0244701	0.983182	0.90241	0.995396	4.29621	4.32068	17.2677	22.5423	17.5536	18.0099	22.7215	15.8167
ENSRNOT00000003987	Mapk9	Mapk9-201	chr10:35333859-35374355	+	protein_coding	-0.0845923	0.943051	0.636769	0.984742	4.08472	4.16931	18.6729	15.1133	17.3742	19.5599	13.7963	15.0581
ENSRNOT00000003991	Wdr19	Wdr19-201	chr14:44705012-44767120	-	protein_coding	0.00919671	1.0064	0.941584	0.997108	2.6488	2.6396	5.4882	5.40664	4.82164	5.09246	4.60905	6.21809
ENSRNOT00000003992	Tsr1	Tsr1-003	chr10:61746082-61757514	+	protein_coding	0.0434126	1.03055	0.534509	0.984742	3.77132	3.72791	11.8813	12.0543	12.8332	12.1143	13.7487	12.1627
ENSRNOT00000004001	Fam104a	Fam104a-201	chr10:102179478-102200400	-	protein_coding	-0.0413226	0.971764	0.519254	0.984742	4.49115	4.53247	21.4755	23.2387	21.7514	21.6688	22.7136	20.1584
ENSRNOT00000004003	Klhl5	Klhl5-201	chr14:44805200-44845218	-	protein_coding	-0.0283812	0.98052	0.635065	0.984742	5.05208	5.08046	34.4943	33.7112	30.4402	31.9266	31.8299	32.7806
ENSRNOT00000004006	Stim2	Stim2-201	chr14:59198401-59323947	-	protein_coding	-0.0186129	0.987181	0.823007	0.989754	4.77003	4.78864	25.118	25.9872	28.9556	27.3617	24.4546	27.1363
ENSRNOT00000004007	Pgs1	Pgs1-201	chr10:106991935-107030260	+	protein_coding	-0.0349338	0.976077	0.661207	0.984742	4.97633	5.01127	31.902	29.0193	32.9628	31.6956	28.3262	31.5337
ENSRNOT00000004010	Mapk9	Mapk9-202	chr10:35333859-35374355	+	protein_coding	0.204348	1.15217	0.204197	0.984742	5.69551	5.49116	39.5086	41.9968	51.2428	47.5158	48.8192	56.5804
ENSRNOT00000004011	RGD1304587	RGD1304587-201	chr10:45559578-45561997	+	protein_coding	0.0618499	1.0438	0.512761	0.984742	4.08709	4.02524	15.5947	16.4523	13.9049	16.8353	16.4365	14.7858
ENSRNOT00000004017	Nfia	Nfia-201	chr5:116421900-116751398	+	protein_coding	-0.178624	0.883546	0.164968	0.984742	4.09213	4.27075	20.5134	16.2585	18.3712	17.203	15.9315	15.0961
ENSRNOT00000004023	Timmdc1	Timmdc1-201	chr11:64790801-64815477	+	protein_coding	-0.0241028	0.983432	0.66689	0.984742	4.65821	4.68232	23.4857	25.9018	24.6956	25.4554	23.4995	23.838
ENSRNOT00000004027	Gadd45gip1	Gadd45gip1-201	chr19:25946979-25949528	+	protein_coding	-0.00177298	0.998772	0.986136	0.999302	5.09539	5.09716	31.1429	31.7438	37.1052	32.4973	35.8589	31.3627
ENSRNOT00000004030	Tbc1d19	Tbc1d19-201	chr14:59403865-59516911	-	protein_coding	-0.0280457	0.980748	0.869778	0.992193	4.20318	4.23123	18.787	14.4964	20.6058	19.0907	17.4063	15.9002
ENSRNOT00000004032	Itpkb	Itpkb-201	chr13:98615287-98708149	+	protein_coding	0.183468	1.13561	0.107526	0.984742	4.92678	4.74331	27.9955	24.0956	25.4066	29.5812	31.7691	27.0808
ENSRNOT00000004042	Rad23a	Rad23a-201	chr19:25949490-25955371	-	protein_coding	0.430702	1.34789	0.299858	0.984742	4.55952	4.12882	22.0357	20.8577	9.63379	23.028	21.3422	23.4238
ENSRNOT00000004046	Nmt1	Nmt1-201	chr10:91126689-91160720	+	protein_coding	0.00863098	1.006	0.891076	0.993676	5.31998	5.31135	36.4425	38.1887	41.6682	37.8519	39.167	39.8453
ENSRNOT00000004058	Smg6	Smg6-001	chr10:61772449-62007030	+	protein_coding	0.0274134	1.01918	0.610366	0.984742	2.77474	2.74733	5.29505	6.03749	5.83392	5.77678	5.79521	5.96013
ENSRNOT00000004074	Cox18	Cox18-201	chr14:19434753-19446376	+	protein_coding	-0.100529	0.932691	0.563666	0.984742	3.11339	3.21392	7.84775	7.58139	9.52129	6.23137	8.69771	8.24237
ENSRNOT00000004078	Atp2b4	Atp2b4-201	chr13:50103189-50149839	+	protein_coding	-0.0890046	0.940171	0.22538	0.984742	0.651065	0.740069	0.54618	0.776933	0.69597	0.589739	0.593858	0.528251
ENSRNOT00000004081	Ttyh2	Ttyh2-201	chr10:103206014-103248862	+	protein_coding	-0.0632226	0.957124	0.496979	0.984742	5.64815	5.71138	54.7721	51.7791	47.8662	52.9149	49.5811	45.2482
ENSRNOT00000004083	Tiprl	Tiprl-201	chr13:83478974-83504494	-	protein_coding	0.136425	1.09918	0.232226	0.984742	4.76236	4.62593	21.7889	23.7124	25.7298	23.6378	27.1098	27.8654
ENSRNOT00000004091	Calr	Calr-201	chr19:25956771-25961666	-	protein_coding	-0.0482968	0.967077	0.244585	0.984742	7.9836	8.0319	260.765	256.855	264.609	257.005	258.95	240.765
ENSRNOT00000004104	Gpr161	Gpr161-201	chr13:83531018-83571505	+	protein_coding	0.11212	1.08082	0.630306	0.984742	2.10047	1.98835	2.43194	4.1139	2.5593	2.83307	3.12884	3.98352
ENSRNOT00000004111	RGD1564036	RGD1564036-201	chr10:35680658-35704776	+	protein_coding	-0.136561	0.909685	0.306071	0.984742	2.2281	2.36466	3.61529	4.01091	4.90722	3.3977	3.97051	3.70484
ENSRNOT00000004113	Pigl	Pigl-201	chr10:48773828-48831855	+	protein_coding	0.0588717	1.04165	0.400702	0.984742	2.23596	2.17709	3.61281	3.55848	3.39871	4.06098	3.70452	3.39063
ENSRNOT00000004117	Olfml2b	Olfml2b-201	chr13:88995316-89032487	+	protein_coding	-0.0259123	0.982199	0.864	0.992193	2.95808	2.98399	6.29241	8.16242	6.41196	7.72425	5.9584	6.72994
ENSRNOT00000004121	Cd38	Cd38-201	chr14:71715269-71754672	-	protein_coding	0.154165	1.11278	0.240186	0.984742	4.88144	4.72727	28.9059	22.2763	25.6983	26.9199	29.5549	29.018
ENSRNOT00000004127	Cenpv	Cenpv-201	chr10:48846728-48860902	-	protein_coding	0.10591	1.07617	0.31145	0.984742	3.30374	3.19783	7.89594	9.26216	7.4625	8.40365	9.28328	8.95743
ENSRNOT00000004138	Arhgap31	Arhgap31-201	chr11:64601029-64714252	+	protein_coding	0.0240226	1.01679	0.85277	0.992193	2.95951	2.93549	7.39405	7.11159	5.5756	6.693	7.31027	6.36201
ENSRNOT00000004140	Plcd3	Plcd3-201	chr10:91164812-91186054	-	protein_coding	0.269716	1.20557	0.0109252	0.984742	2.23438	1.96467	3.04458	3.03274	2.64583	3.57118	3.9341	3.61969
ENSRNOT00000004141	Kif19	Kif19-201	chr10:103308392-103334466	+	protein_coding	-0.0236404	0.983747	0.91463	0.996306	2.81037	2.83401	5.45812	7.35579	5.71849	7.0291	6.77158	4.53146
ENSRNOT00000004143	Hic1	Hic1-201	chr10:62007150-62009582	-	protein_coding	0.120975	1.08747	0.516804	0.984742	1.03475	0.913773	0.979987	1.09094	0.615157	1.3931	1.03744	0.763699
ENSRNOT00000004159	Glyr1	Glyr1-201	chr10:10725819-10761279	+	protein_coding	0.0594977	1.0421	0.389376	0.984742	5.83611	5.77661	50.0617	55.9249	55.6761	53.5884	56.7341	58.1556
ENSRNOT00000004161	Dph1	Dph1-201	chr10:62020320-62032400	-	protein_coding	-0.211239	0.863795	0.641632	0.984742	0.44602	0.657258	0.719116	1.2817	0	0.460747	0	0.730696
ENSRNOT00000004163	Acbd4	Acbd4-201	chr10:91187593-91196572	+	protein_coding	-0.0544452	0.962965	0.615251	0.984742	3.77356	3.82801	11.3921	14.2481	14.1591	12.4926	13.0279	12.5138
ENSRNOT00000004172	Slc9a3r2	Slc9a3r2-201	chr10:14003320-14013870	-	protein_coding	-0.0463685	0.968371	0.446006	0.984742	5.24228	5.28865	40.1516	36.1785	38.0342	37.7512	35.0579	37.8118
ENSRNOT00000004173	Spryd4	Spryd4-201	chr7:2621961-2623781	-	protein_coding	0.170828	1.1257	0.0242822	0.984742	3.17981	3.00898	7.51249	6.67804	6.98131	8.00535	7.86413	8.32218
ENSRNOT00000004176	Rogdi	Rogdi-201	chr10:10761477-10766095	+	protein_coding	0.0514573	1.03631	0.485902	0.984742	6.46294	6.41148	79.7683	84.9368	87.8632	81.0402	89.2131	91.7505
ENSRNOT00000004179	Dusp12	Dusp12-201	chr13:89258310-89267402	-	protein_coding	-0.013337	0.990798	0.957464	0.997432	2.87392	2.88725	5.18185	7.24292	6.94785	4.72771	6.52669	8.13734
ENSRNOT00000004183	Fcrla	Fcrla-201	chr13:89296573-89306219	-	protein_coding	0.0578217	1.04089	0.866217	0.992193	1.01823	0.960408	0.415684	1.12971	1.44371	1.24651	1.46087	0.50299
ENSRNOT00000004184	Ribc1	Ribc1-201	chrX:21699368-21710678	-	protein_coding	0.603923	1.51984	0.522172	0.984742	1.27879	0.674867	0.092553	0.054181	2.53271	0.000298	3.14849	2.44225
ENSRNOT00000004187	Cask	Cask-201	chrX:9436707-9467884	+	protein_coding	0.092818	1.06645	0.949969	0.99735	2.0104	1.91759	6.15506	0	6.53598	0	6.63868	7.56165
ENSRNOT00000004191	Btbd17	Btbd17-201	chr10:103334052-103340922	-	protein_coding	-0.0625848	0.957547	0.627695	0.984742	2.98149	3.04408	6.54497	8.67229	6.68931	7.17938	6.59066	6.93515
ENSRNOT00000004192	Traf7	Traf7-201	chr10:13874456-13892997	-	protein_coding	0.0941497	1.06744	0.223814	0.984742	3.95696	3.86281	13.8252	13.6783	13.151	13.6343	15.888	14.1544
ENSRNOT00000004193	RGD1310166	RGD1310166-201	chr10:72486152-72497041	+	protein_coding	-0.228647	0.853435	0.514941	0.984742	0.990789	1.21944	1.79877	1.47659	0.821536	0.395006	1.54794	1.20804
ENSRNOT00000004196	Cyth1	Cyth1-201	chr10:107197989-107281235	-	protein_coding	-0.0176466	0.987843	0.74686	0.987059	4.32755	4.3452	19.815	20.2395	17.9925	19.0888	19.3589	18.7905
ENSRNOT00000004199	Dcaf6	Dcaf6-201	chr13:83579036-83680207	-	protein_coding	0.0786231	1.05601	0.588445	0.984742	3.96557	3.88695	12.8004	16.0459	12.7642	13.0153	16.2325	14.7876
ENSRNOT00000004204	LOC103693683	LOC103693683-201	chr13:91168973-91198036	-	protein_coding	0.12657	1.09169	0.436242	0.984742	1.67679	1.55022	2.1103	2.09122	1.6125	2.08028	2.75319	1.82684
ENSRNOT00000004206	Mpc2	Mpc2-201	chr13:83681322-83700213	+	protein_coding	-0.0388869	0.973406	0.592992	0.984742	7.066	7.10488	140.855	125.088	144.824	130.836	136.505	131.702
ENSRNOT00000004217	Bfar	Bfar-201	chr10:1464699-1498752	+	protein_coding	0.102833	1.07388	0.225306	0.984742	3.82172	3.71888	11.529	12.0392	12.9739	12.1321	13.919	13.4305
ENSRNOT00000004218	Hexim2	Hexim2-201	chr10:91217079-91222840	+	protein_coding	-0.101706	0.93193	0.4473	0.984742	3.07491	3.17661	7.84825	8.42994	7.8593	8.72476	7.37602	6.34513
ENSRNOT00000004224	Hdac8	Hdac8-001	chrX:72163777-72370044	-	protein_coding	0.0728888	1.05182	0.592359	0.984742	3.30855	3.23566	8.05609	9.91409	7.45604	8.13071	9.16301	9.48078
ENSRNOT00000004228	Sdhc	Sdhc-201	chr13:89498048-89518939	-	protein_coding	-0.0505034	0.965599	0.223827	0.984742	7.14341	7.19391	145.662	141.125	149.578	138.545	137.301	145.42
ENSRNOT00000004231	Prom1	Prom1-201	chr14:71533063-71637393	+	protein_coding	0.27208	1.20755	0.51504	0.984742	3.12393	2.85185	5.63717	5.27695	8.03119	9.30818	4.44095	10.8122
ENSRNOT00000004232	Parp1	Parp1-201	chr13:98857177-98889716	+	protein_coding	0.00160996	1.00112	0.983809	0.999302	4.36697	4.36536	20.0168	18.8888	19.9479	21.6201	19.2456	18.1842
ENSRNOT00000004235	RragB	RragB-201	chrX:19101522-19134869	-	protein_coding	0.100434	1.0721	0.426204	0.984742	4.63747	4.53704	19.2979	23.1669	24.5082	22.8747	23.057	25.8456
ENSRNOT00000004238	Mageh1	Mageh1-201	chrX:19243759-19245007	+	protein_coding	0.12127	1.08769	0.087933	0.984742	5.08968	4.96841	28.8789	32.3122	29.8283	33.7367	31.7951	33.6607
ENSRNOT00000004241	Prelp	Prelp-002	chr13:50751648-50761355	-	protein_coding	-0.0593521	0.959695	0.713426	0.9857	1.21107	1.27042	1.37924	1.77674	1.12484	1.64744	1.2381	1.09409
ENSRNOT00000004243	Vamp4	Vamp4-201	chr13:80460890-80483471	+	protein_coding	0.17851	1.13171	0.450817	0.984742	3.85503	3.67652	10.9061	9.64013	15.5013	11.645	14.2027	14.7617
ENSRNOT00000004248	Trpv2	Trpv2-201	chr10:48903540-48925030	+	protein_coding	-0.0837232	0.943619	0.713577	0.9857	2.87164	2.95536	7.3076	5.20209	8.05619	7.37375	5.13048	6.63722
ENSRNOT00000004249	Rab26	Rab26-201	chr10:13893290-13898855	-	protein_coding	0.241581	1.18229	0.360767	0.984742	3.7851	3.54352	7.86941	13.0995	11.6769	10.8678	13.0238	14.7415
ENSRNOT00000004252	LOC102552920	LOC102552920-201	chrX:106253355-106255058	+	protein_coding	0.183183	1.13539	0.180695	0.984742	3.66164	3.47846	9.28085	10.7704	10.4431	10.0778	12.6303	12.4226
ENSRNOT00000004256	Gprc5c	Gprc5c-201	chr10:103395511-103417358	+	protein_coding	0.0591544	1.04185	0.827404	0.990929	0.814486	0.755332	1.04658	0.258244	0.867837	1.02338	0.825564	0.472586
ENSRNOT00000004260	Gprasp2	Gprasp2-201	chrX:106360393-106363300	+	protein_coding	0.186789	1.13823	0.455642	0.984742	6.1502	5.96341	47.7752	75.5542	64.0619	62.0497	66.8375	82.7586
ENSRNOT00000004263	Cited1	Cited1-001	chrX:72128994-72133692	-	protein_coding	0.164791	1.121	0.58838	0.984742	2.71532	2.55053	3.57548	5.6932	5.56574	4.37834	4.97894	7.80851
ENSRNOT00000004269	Mat2b	Mat2b-201	chr10:25832098-25845634	-	protein_coding	0.154681	1.11318	0.208931	0.984742	5.24406	5.08938	30.9648	30.5039	38.1859	37.5185	35.9232	37.2727
ENSRNOT00000004272	Hexim1	Hexim1-201	chr10:91200874-91202984	+	protein_coding	-0.0133758	0.990771	0.89175	0.993889	4.78926	4.80264	23.6277	28.6062	28.8131	26.2911	27.3948	26.282
ENSRNOT00000004274	Tapt1	Tapt1-201	chr14:71424083-71462618	+	protein_coding	-0.122947	0.91831	0.38635	0.984742	4.49194	4.61489	26.5547	20.2794	24.0903	23.5936	20.3826	20.6645
ENSRNOT00000004278	Rps4x	Rps4x-201	chrX:72074202-72077590	-	protein_coding	0.42846	1.3458	0.213021	0.984742	8.02774	7.59928	228.89	129.417	242.211	269.014	264.402	247.019
ENSRNOT00000004279	Mpz	Mpz-201	chr13:89524329-89530068	+	protein_coding	-0.0385762	0.973615	0.926945	0.996306	10.202	10.2405	959.523	1498.45	1228.36	1566.64	1430.25	727.316
ENSRNOT00000004280	Nlrp3	Nlrp3-201	chr10:45893018-45917287	+	protein_coding	0.328721	1.2559	0.0799929	0.984742	1.28143	0.952711	1.20608	0.605825	1.04675	1.52296	1.39708	1.37496
ENSRNOT00000004283	Psmd12	Psmd12-201	chr10:95706685-95725812	+	protein_coding	-0.0476333	0.967522	0.432151	0.984742	6.49645	6.54409	94.1979	86.3281	96.7505	89.8847	86.5016	91.55
ENSRNOT00000004289	B4galt4	B4galt4-201	chr11:64557977-64583994	-	protein_coding	0.0839866	1.05994	0.460232	0.984742	2.79994	2.71596	4.96864	6.20555	5.59491	6.33679	5.352	6.24742
ENSRNOT00000004290	Timp2	Timp2-201	chr10:107338465-107386072	-	protein_coding	0.120238	1.08691	0.26493	0.984742	7.45787	7.33763	142.594	173.628	167.768	167.869	181.413	175.409
ENSRNOT00000004291	Zfp287	Zfp287-201	chr10:49135277-49149479	-	protein_coding	0.129731	1.09409	0.289897	0.984742	2.32172	2.19199	3.10272	4.04709	3.60738	3.99015	3.64468	4.39083
ENSRNOT00000004293	Acbd3	Acbd3-201	chr13:99005142-99034361	+	protein_coding	-0.133284	0.911754	0.00752566	0.96642	1.84896	1.98225	2.93625	2.88965	3.0286	2.63357	2.67975	2.49645
ENSRNOT00000004294	Zfp286a	Zfp286a-201	chr10:49185812-49192693	-	protein_coding	0.0476202	1.03356	0.82037	0.989754	1.77653	1.72891	1.64214	3.009	2.43852	2.21804	2.8701	2.22891
ENSRNOT00000004295	Myh4	Myh4-202	chr10:53740841-53764610	+	protein_coding	-0.429031	0.742761	0.280039	0.984742	0.233236	0.662267	1.53412	0.197981	0.305599	0.239757	0.154777	0.134484
ENSRNOT00000004297	Srp9	Srp9-201	chr13:100551307-100559447	+	protein_coding	-0.0324265	0.977774	0.668017	0.984742	5.56526	5.59769	46.7939	46.8024	48.7045	43.0388	50.6888	45.634
ENSRNOT00000004298	Anks3	Anks3-201	chr10:10808823-10829490	+	protein_coding	-0.0101358	0.992999	0.972644	0.998743	1.13675	1.14688	1.06374	0.729372	2.04227	0.838123	1.55519	1.26355
ENSRNOT00000004305	Mid1ip1	Mid1ip1-201	chrX:13114569-13116743	-	protein_coding	-0.0363047	0.975149	0.470894	0.984742	6.72993	6.76623	113.727	106.111	103.958	105.095	108.271	102.164
ENSRNOT00000004308	Sqstm1	Sqstm1-201	chr10:35712615-35716260	-	protein_coding	0.118396	1.08553	0.104477	0.984742	2.75037	2.63197	5.14126	5.16148	5.29457	5.24377	5.87942	6.09304
ENSRNOT00000004313	Serpinf1	Serpinf1-201	chr10:62241756-62254287	-	protein_coding	-0.349579	0.784813	0.219045	0.984742	2.38782	2.7374	6.83597	6.32871	4.16414	4.96446	4.64929	3.25453
ENSRNOT00000004314	Nudt16l1	Nudt16l1-201	chr10:10829867-10831782	-	protein_coding	0.0555635	1.03926	0.428895	0.984742	4.66209	4.60653	21.5215	24.2599	24.4146	24.0873	25.275	23.6204
ENSRNOT00000004319	Degs1	Degs1-201	chr13:100666075-100672731	-	protein_coding	-0.011283	0.99221	0.878147	0.992244	6.47078	6.48206	88.5589	88.0959	88.5194	93.5682	90.3453	79.7723
ENSRNOT00000004320	Lgals3bp	Lgals3bp-201	chr10:107415326-107424710	-	protein_coding	0.252369	1.19116	0.259604	0.984742	3.96654	3.71417	12.3496	11.3519	12.7097	13.8905	18.9682	11.8498
ENSRNOT00000004323	Mgat4b	Mgat4b-201	chr10:35726544-35736338	+	protein_coding	0.189219	1.14015	0.0216907	0.984742	4.18765	3.99843	14.6691	15.2877	14.997	16.2923	17.0119	18.4272
ENSRNOT00000004329	H3f3a	H3f3a-201	chr13:99091763-99101208	-	protein_coding	-0.0253043	0.982613	0.806187	0.9895	7.65331	7.67861	207.577	223.111	182.971	194.605	214.401	192.641
ENSRNOT00000004330	Tp53bp2	Tp53bp2-201	chr13:100817359-100873890	+	protein_coding	-0.016593	0.988564	0.874585	0.992193	3.35926	3.37585	10.3765	9.80779	8.09808	9.47229	9.19529	9.12211
ENSRNOT00000004342	B3galt2	B3galt2-201	chr13:60435946-60444957	+	protein_coding	0.0662149	1.04697	0.666029	0.984742	2.64861	2.5824	4.00828	5.52731	5.57224	4.78928	5.39482	5.66011
ENSRNOT00000004346	RGD1305733	RGD1305733-201	chr10:3411380-3570688	+	protein_coding	0.111258	1.08017	0.502264	0.984742	6.55404	6.44278	70.9594	94.5331	94.7566	85.3927	94.6112	99.4384
ENSRNOT00000004347	Pcp4l1	Pcp4l1-201	chr13:89542378-89565813	-	protein_coding	-0.0691526	0.953198	0.666366	0.984742	7.00579	7.07494	120.452	149.938	132.693	108.491	142.267	134.312
ENSRNOT00000004350	Sde2	Sde2-201	chr13:99136921-99153181	+	protein_coding	0.101992	1.07325	0.293374	0.984742	3.2175	3.11551	7.97684	8.29847	6.79925	8.41198	8.61303	7.89517
ENSRNOT00000004351	Slc9a3r1	Slc9a3r1-201	chr10:103713045-103730145	+	protein_coding	0.00403427	1.0028	0.973953	0.998771	4.75585	4.75182	27.5153	27.8783	22.7504	27.9889	26.7318	23.5332
ENSRNOT00000004356	LOC100361655	LOC100361655-201	chr10:91281283-91291774	-	protein_coding	0.00306505	1.00213	0.986652	0.999302	1.22557	1.22251	1.15305	1.88736	1.04399	1.17039	1.58336	1.28076
ENSRNOT00000004357	Mprip	Mprip-201	chr10:46018659-46133571	+	protein_coding	0.321332	1.24948	0.485045	0.984742	5.04313	4.7218	34.9869	14.0271	32.9776	35.0566	33.3598	27.9313
ENSRNOT00000004359	Ltc4s	Ltc4s-201	chr10:35737664-35739625	-	protein_coding	0.827255	1.77431	0.014582	0.984742	3.08281	2.25555	3.29298	3.13105	5.13973	6.63602	7.51756	8.35129
ENSRNOT00000004361	Maml1	Maml1-201	chr10:35765719-35800120	-	protein_coding	0.11882	1.08585	0.0861829	0.984742	1.95037	1.83155	2.72738	2.57247	2.38596	2.69652	3.00244	2.90161
ENSRNOT00000004363	Il23a	Il23a-201	chr7:2710609-2712723	-	protein_coding	0.0683203	1.0485	0.305062	0.984742	0.853962	0.785642	0.844958	0.698222	0.635026	0.740951	0.841241	0.842077
ENSRNOT00000004364	Smc1a	Smc1a-201	chrX:21711019-21755525	+	protein_coding	0.059129	1.04184	0.383858	0.984742	4.93777	4.87864	26.8301	29.9428	28.5647	29.1851	28.445	31.3925
ENSRNOT00000004365	Wdr81	Wdr81-201	chr10:62273800-62287189	-	protein_coding	0.110577	1.07966	0.124546	0.984742	2.56131	2.45073	4.59222	4.69283	4.13236	5.02742	5.05438	4.63495
ENSRNOT00000004370	Farsa	Farsa-201	chr19:25969255-25978776	+	protein_coding	0.0529058	1.03735	0.207592	0.984742	4.149	4.0961	15.9422	16.6362	15.7406	17.4032	16.5239	16.3141
ENSRNOT00000004371	Spata32	Spata32-201	chr10:91291320-91302155	-	protein_coding	0.407267	1.32617	0.18273	0.984742	0.730733	0.323466	0.00405	0.439593	0.355575	0.394599	0.512386	1.16673
ENSRNOT00000004372	Nat9	Nat9-201	chr10:103732187-103736973	-	protein_coding	0.0376992	1.02648	0.594137	0.984742	3.87529	3.83759	13.3898	14.1584	12.3962	14.4197	13.6198	13.019
ENSRNOT00000004373	C1qtnf1	C1qtnf1-201	chr10:107455845-107476036	+	protein_coding	0.136066	1.0989	0.811042	0.9895	1.97293	1.83687	1.19714	4.66083	2.66538	4.15611	3.90607	1.39156
ENSRNOT00000004376	Mpzl1	Mpzl1-201	chr13:83805244-83842051	-	protein_coding	-0.0543372	0.963037	0.631721	0.984742	4.84644	4.90078	28.123	32.4723	26.3476	28.5856	29.3534	25.5145
ENSRNOT00000004379	Pycr2	Pycr2-201	chr13:99184564-99188431	+	protein_coding	0.0766904	1.0546	0.559024	0.984742	4.34726	4.27057	15.6167	19.846	19.7558	20.7186	18.1076	19.3202
ENSRNOT00000004382	Fmod	Fmod-201	chr13:50873605-50885563	+	protein_coding	-0.05514	0.962501	0.766091	0.987761	2.04118	2.09632	3.44151	3.87181	2.61366	2.87755	3.83391	2.71977
ENSRNOT00000004383	Cacng4	Cacng4-201	chr10:95951234-96015499	-	protein_coding	0.08771	1.06268	0.546833	0.984742	4.27953	4.19182	15.5285	19.9723	16.608	16.4081	20.3139	18.7417
ENSRNOT00000004384	Mpv17l	Mpv17l-201	chr10:3338827-3357087	+	protein_coding	0.326316	1.25381	0.0741043	0.984742	2.51285	2.18654	4.10206	3.72046	2.91659	4.35935	5.32755	4.48255
ENSRNOT00000004385	Qdpr	Qdpr-201	chr14:70164650-70178284	+	protein_coding	-0.297371	0.813734	0.102055	0.984742	7.95953	8.2569	361.085	260.299	301.533	250.687	236.435	257.086
ENSRNOT00000004386	Myoc	Myoc-001	chr13:80517536-80527928	+	protein_coding	-0.0323906	0.977799	0.942978	0.99735	5.13464	5.16703	34.2582	40.234	30.8993	53.0285	38.1854	19.4785
ENSRNOT00000004387	Rcsd1	Rcsd1-201	chr13:83854664-83917001	-	protein_coding	-0.227273	0.854248	0.663925	0.984742	1.67224	1.89952	3.05727	3.21052	2.03995	3.80802	2.96999	0.696021
ENSRNOT00000004391	Slc4a4	Slc4a4-201	chr14:20479323-20920286	-	protein_coding	0.0410562	1.02887	0.827431	0.990929	5.64499	5.60393	56.6945	46.9242	40.6067	47.6273	43.4904	56.9141
ENSRNOT00000004394	Creg1	Creg1-201	chr13:83972212-83984675	+	protein_coding	-0.00361817	0.997495	0.966008	0.998743	3.8352	3.83882	14.2066	13.4999	12.2862	12.6656	14.4178	12.8
ENSRNOT00000004400	Epn3	Epn3-201	chr10:82220762-82229140	-	protein_coding	-0.171068	0.888185	0.257758	0.984742	1.88204	2.05311	2.87264	2.96894	3.65011	3.02574	2.21513	2.86911
ENSRNOT00000004408	Btg2	Btg2-201	chr13:50913180-50916982	-	protein_coding	-0.0801729	0.945944	0.613116	0.984742	2.67643	2.7566	4.79171	6.24868	6.35175	4.60724	5.89588	5.75639
ENSRNOT00000004412	Flcn	Flcn-201	chr10:46153188-46172309	-	protein_coding	-0.0109321	0.992451	0.845128	0.992193	4.49138	4.50231	21.3711	21.0666	22.5815	22.0846	20.1777	22.2767
ENSRNOT00000004416	Mgrn1	Mgrn1-201	chr10:10833519-10881977	-	protein_coding	0.0578882	1.04094	0.765855	0.987761	5.8163	5.75841	50.1072	59.8139	50.0362	46.9231	52.4892	68.796
ENSRNOT00000004435	Chad	Chad-201	chr10:82292110-82296651	+	protein_coding	0.113203	1.08163	0.630658	0.984742	0.568299	0.455096	0.341605	0.157731	0.65867	0.483746	0.227089	0.790563
ENSRNOT00000004440	Dck	Dck-201	chr14:20935369-20953095	-	protein_coding	0.181001	1.13367	0.203185	0.984742	3.82204	3.64104	9.71332	12.4181	12.5073	12.288	13.4315	13.7527
ENSRNOT00000004443	Glra2	Glra2-201	chrX:30612903-30831483	-	protein_coding	0.370137	1.29248	0.332683	0.984742	2.8887	2.51856	2.81094	5.96492	6.0883	4.93616	6.97462	7.58108
ENSRNOT00000004448	Nt5m	Nt5m-201	chr10:46216884-46243077	+	protein_coding	-0.0630831	0.957216	0.0919026	0.984742	3.37865	3.44173	10.2039	9.58544	9.81714	9.21233	9.60461	9.38965
ENSRNOT00000004459	Rrn3	Rrn3-201	chr10:3170777-3214647	+	protein_coding	0.262897	1.19989	0.331157	0.984742	3.30103	3.03813	7.80978	7.36656	6.51959	7.24028	12.511	7.59996
ENSRNOT00000004463	Gulp1	Gulp1-201	chr9:51263622-51538063	+	protein_coding	0.129797	1.09414	0.127035	0.984742	2.98906	2.85927	5.73999	6.84853	6.22317	6.71246	7.14877	6.96359
ENSRNOT00000004475	Rasd1	Rasd1-201	chr10:46330368-46332172	-	protein_coding	-0.083448	0.943799	0.312374	0.984742	2.09086	2.17431	3.1966	3.83336	3.5337	3.02241	3.41478	3.35355
ENSRNOT00000004477	Grin2c	Grin2c-201	chr10:103798291-103816287	-	protein_coding	-0.0345868	0.976311	0.642262	0.984742	4.06035	4.09494	17.5771	16.0286	14.774	15.8929	15.6814	15.4789
ENSRNOT00000004494	Mospd2	Mospd2-201	chrX:31140978-31182816	+	protein_coding	-0.02084	0.985659	0.850021	0.992193	2.58859	2.60943	5.30492	5.03993	4.96814	5.73046	5.10694	4.29493
ENSRNOT00000004495	Cdc73	Cdc73-201	chr13:60403771-60496511	-	protein_coding	0.0075017	1.00521	0.909841	0.99626	3.05499	3.04749	7.66469	7.51513	6.65968	7.24277	7.07568	7.62338
ENSRNOT00000004499	Mcm9	Mcm9-201	chr20:34846804-34929965	-	protein_coding	-0.0889779	0.940189	0.579595	0.984742	1.78559	1.87456	2.65411	3.11325	2.28045	2.44373	2.0089	2.95466
ENSRNOT00000004508	Klhl21	Klhl21-201	chr5:169181418-169190073	+	protein_coding	0.0866566	1.06191	0.371378	0.984742	2.98112	2.89446	7.09389	6.24362	6.01211	7.5675	6.6291	6.5317
ENSRNOT00000004510	Col23a1	Col23a1-202	chr10:34903343-34933539	+	protein_coding	-0.166375	0.891079	0.60056	0.984742	2.18382	2.3502	4.60692	3.85367	3.87131	2.96783	5.70444	2.52593
ENSRNOT00000004516	Tmem220	Tmem220-201	chr10:53570989-53579321	+	protein_coding	0.590833	1.50612	0.264944	0.984742	0.981026	0.390193	0	0	1.25102	1.55744	1.06304	0.457612
ENSRNOT00000004519	Tmem63a	Tmem63a-201	chr13:99220510-99253176	+	protein_coding	-0.440908	0.736671	0.0597227	0.984742	3.83734	4.27825	15.9653	21.7505	17.9274	11.5336	13.0963	15.5304
ENSRNOT00000004520	Actr3	Actr3-201	chr13:41695521-41738622	-	protein_coding	0.0455964	1.03211	0.590477	0.984742	6.30524	6.25964	71.455	74.0515	81.7166	74.4059	84.0302	76.1292
ENSRNOT00000004524	Rbfox3	Rbfox3-201	chr10:107518744-107539465	-	protein_coding	-0.0926489	0.937799	0.734578	0.987051	3.79284	3.88549	10.7267	15.8954	15.293	10.0421	12.7728	16.5065
ENSRNOT00000004529	Ldoc1	Ldoc1-201	chrX:144807392-144807829	+	protein_coding	-0.222533	0.85706	0.564787	0.984742	0.938335	1.16087	1.56485	0.594909	1.73257	1.603	0.404981	0.924226
ENSRNOT00000004532	Map3k14	Map3k14-201	chr10:91303428-91353601	-	protein_coding	0.0928395	1.06647	0.491765	0.984742	1.39942	1.30658	1.18655	1.81161	1.46177	1.41384	1.7505	1.76493
ENSRNOT00000004540	Ppm1d	Ppm1d-201	chr10:72909550-72945884	+	protein_coding	0.0676026	1.04797	0.704663	0.984742	2.91161	2.84401	6.23206	7.41005	5.08604	6.25029	7.57194	5.85508
ENSRNOT00000004546	Hs3st3b1	Hs3st3b1-201	chr10:50366952-50402616	-	protein_coding	0.107786	1.07757	0.399941	0.984742	1.16843	1.06064	0.906296	1.19	1.17382	1.03408	1.54182	1.19627
ENSRNOT00000004551	Grsf1	Grsf1-201	chr14:21039990-21056407	+	protein_coding	-0.000640171	0.999556	0.993355	0.999394	5.70788	5.70852	48.5252	50.6439	54.9062	48.196	51.2126	54.5931
ENSRNOT00000004560	Adprm	Adprm-201	chr10:53583276-53595827	-	protein_coding	0.143104	1.10428	0.244962	0.984742	3.74513	3.60203	10.9171	10.6206	11.9288	10.9661	12.4269	14.0059
ENSRNOT00000004563	Ercc4	Ercc4-201	chr10:2010648-2037891	-	protein_coding	0.0911088	1.06519	0.326399	0.984742	3.23384	3.14273	7.61575	7.48431	8.42454	8.78345	7.58286	8.91574
ENSRNOT00000004570	Gcdh	Gcdh-201	chr19:26000497-26006970	-	protein_coding	0.0570858	1.04036	0.494761	0.984742	4.90801	4.85092	28.7653	29.6183	25.3709	30.5563	28.6898	27.8854
ENSRNOT00000004577	Fmo4	Fmo4-201	chr13:80685628-80702315	-	protein_coding	-0.567986	0.674558	0.116906	0.984742	0.245467	0.813453	0.996762	0.884507	0.442437	0.666013	0	0
ENSRNOT00000004578	Cacng5	Cacng5-201	chr10:96123397-96131880	-	protein_coding	0.363567	1.2866	0.242283	0.984742	3.20163	2.83806	4.55409	8.45883	5.95945	6.98002	7.7476	10.1549
ENSRNOT00000004581	Slc35f5	Slc35f5-201	chr13:41883137-41922339	+	protein_coding	0.0118438	1.00824	0.83551	0.991785	3.36923	3.35739	8.72151	9.50186	9.5444	9.87092	8.97794	9.17209
ENSRNOT00000004583	Gm8225	Gm8225-201	chr10:12871040-12871965	-	protein_coding	-0.146507	0.903435	0.527391	0.984742	0.931064	1.07757	1.65496	0.869178	0.89424	0.617086	0.931429	1.21934
ENSRNOT00000004589	Zfp13	Zfp13-201	chr10:12908643-12916784	-	protein_coding	0.122215	1.0884	0.202331	0.984742	2.34796	2.22574	3.50774	3.35623	4.21168	4.00605	4.12608	4.14208
ENSRNOT00000004590	Il15	Il15-201	chr19:23542889-23554594	-	protein_coding	-0.372583	0.772398	0.392035	0.984742	1.08989	1.46247	1.91137	3.09151	0.756967	1.45886	1.29106	0.711979
ENSRNOT00000004599	Fmo4	Fmo4-202	chr13:80685325-80703615	-	protein_coding	0.144759	1.10555	0.509497	0.984742	1.27358	1.12882	1.32709	1.06535	1.1758	0.901325	2.02563	1.45631
ENSRNOT00000004601	Klf1	Klf1-201	chr19:26016382-26019553	+	protein_coding	-0.275131	0.826375	0.108586	0.984742	0.558862	0.833993	0.731933	0.763226	0.854949	0.392183	0.758053	0.306095
ENSRNOT00000004602	Adora1	Adora1-201	chr13:51042248-51076165	-	protein_coding	-0.0742896	0.94981	0.115128	0.984742	5.82758	5.90187	60.817	56.3731	59.2703	55.0997	57.3257	54.9769
ENSRNOT00000004609	Myo1d	Myo1d-201	chr10:67866940-68142864	-	protein_coding	-0.191023	0.875984	0.192329	0.984742	4.39058	4.58161	24.5044	22.9508	21.4734	22.0021	21.2494	17.0305
ENSRNOT00000004613	Cadm3	Cadm3-201	chr13:91842333-91872954	-	protein_coding	0.00775076	1.00539	0.954327	0.99735	7.25409	7.24634	140.6	136.576	178.675	151.458	145.331	158.444
ENSRNOT00000004614	Zfp330	Zfp330-201	chr19:23936522-23946900	-	protein_coding	0.046356	1.03265	0.595598	0.984742	4.64017	4.59381	22.8405	24.6927	21.988	23.7364	26.0666	22.159
ENSRNOT00000004619	Gabrg2	Gabrg2-201	chr10:27093025-27179254	-	protein_coding	-0.122504	0.918592	0.884864	0.992244	1.91725	2.03976	1.00138	3.40561	6.88403	2.836	0.937759	6.24894
ENSRNOT00000004621	Rnf150	Rnf150-201	chr19:24044103-24265444	+	protein_coding	0.0429451	1.03021	0.802231	0.9895	2.53635	2.4934	3.80256	4.7838	5.42806	4.09756	4.86989	5.52466
ENSRNOT00000004632	Ptpn14	Ptpn14-201	chr13:108696336-108841482	-	protein_coding	-0.259125	0.835595	0.598538	0.984742	0.302037	0.561162	1.35198	0.114393	0.225484	0	0.873989	0
ENSRNOT00000004641	Tomm40l	Tomm40l-201	chr13:89591718-89594738	-	protein_coding	-0.0503171	0.965724	0.476745	0.984742	4.6399	4.69022	26.2458	23.5364	24.7383	22.638	23.7864	25.45
ENSRNOT00000004646	MAST1	MAST1-201	chr19:26026043-26053762	-	protein_coding	-0.047265	0.967769	0.718415	0.985752	4.76333	4.81059	27.4267	24.0694	30.012	25.4429	23.9649	29.3442
ENSRNOT00000004653	Atp6v0e1	Atp6v0e1-201	chr10:16769666-16792909	-	protein_coding	0.074656	1.05311	0.692358	0.984742	4.62145	4.54679	23.1951	21.7994	22.1479	29.029	24.06	18.8181
ENSRNOT00000004672	Thoc6	Thoc6-201	chr10:12989135-12994495	-	protein_coding	0.0331469	1.02324	0.845004	0.992193	3.47863	3.44549	8.59812	12.288	9.13773	10.3372	9.23866	10.9336
ENSRNOT00000004673	Acsf2	Acsf2-201	chr10:82284720-82326771	-	protein_coding	0.0753205	1.0536	0.252498	0.984742	4.78732	4.712	27.0324	25.2038	23.5094	26.3931	26.8599	26.5902
ENSRNOT00000004676	Fundc1	Fundc1-201	chrX:5549419-5566127	+	protein_coding	-0.0283305	0.980554	0.856888	0.992193	5.02179	5.05012	34.9766	26.6231	35.5947	29.9147	34.6339	30.1243
ENSRNOT00000004692	Ogt	Ogt-001	chrX:71540895-71585908	+	protein_coding	0.226566	1.17005	0.658948	0.984742	4.81519	4.58862	15.0493	31.7134	25.531	32.8014	16.061	37.6908
ENSRNOT00000004694	Mr1	Mr1-201	chr13:72770554-72789853	-	protein_coding	0.113773	1.08205	0.596516	0.984742	1.23537	1.12159	1.56413	0.959738	1.05004	1.76521	1.46973	0.911041
ENSRNOT00000004698	Tbx2	Tbx2-201	chr10:73279119-73289921	+	protein_coding	-0.0419667	0.97133	0.754867	0.987761	1.21716	1.25913	1.12248	1.75235	1.34725	1.52383	1.18329	1.28054
ENSRNOT00000004699	Prkca	Prkca-201	chr10:96191385-96584896	-	protein_coding	-0.095161	0.936168	0.391674	0.984742	4.18186	4.27702	17.8868	20.6024	16.8598	16.0986	18.543	16.8915
ENSRNOT00000004701	Trove2	Trove2-201	chr13:60546912-60567882	-	protein_coding	-0.0298291	0.979536	0.651312	0.984742	3.29814	3.32797	9.5018	9.239	8.41743	8.56846	8.58605	9.37608
ENSRNOT00000004702	Hcfc1r1	Hcfc1r1-201	chr10:12994683-12995457	+	protein_coding	-0.00996957	0.993113	0.928526	0.996306	6.60063	6.6106	93.7765	90.9386	106.096	86.0693	99.5323	103.423
ENSRNOT00000004703	Nptxr	Nptxr-201	chr7:121011680-121029754	-	protein_coding	0.140279	1.10212	0.545395	0.984742	4.95453	4.81425	20.9019	33.0196	28.8879	26.0614	32.0384	32.3442
ENSRNOT00000004704	RGD1304622	RGD1304622-201	chr13:72865719-72893187	-	protein_coding	-0.0290808	0.980044	0.851019	0.992193	1.67766	1.70674	2.27145	1.89736	2.6694	1.83384	2.15805	2.65832
ENSRNOT00000004713	Adamts4	Adamts4-201	chr13:89622632-89634419	+	protein_coding	-0.0620685	0.95789	0.714315	0.9857	4.64268	4.70475	27.0788	27.0662	21.5036	28.0128	23.447	20.9758
ENSRNOT00000004718	Hid1	Hid1-201	chr10:103899150-103919605	-	protein_coding	-0.0988096	0.933803	0.4971	0.984742	4.60154	4.70034	20.8982	26.4428	28.2413	22.5324	22.7351	24.6179
ENSRNOT00000004722	Elac2	Elac2-201	chr10:51478378-51501165	+	protein_coding	0.0227781	1.01591	0.339622	0.984742	3.7232	3.70042	12.3474	11.8818	11.7772	12.1172	12.358	12.1462
ENSRNOT00000004723	Pggt1b	Pggt1b-201	chr18:40175951-40218225	-	protein_coding	0.145779	1.10633	0.404188	0.984742	3.84954	3.70376	11.3029	14.2889	10.7611	13.0553	11.9097	15.5092
ENSRNOT00000004725	Gabra1	Gabra1-201	chr10:27310725-27366665	-	protein_coding	0.24742	1.18708	0.308927	0.984742	4.27819	4.03077	12.1265	14.6922	20.1989	17.6106	17.4484	20.275
ENSRNOT00000004735	B4galt3	B4galt3-201	chr13:89643881-89649906	+	protein_coding	0.165418	1.12149	0.113253	0.984742	3.77968	3.61426	10.1545	11.1762	12.5219	12.6082	13.0378	12.561
ENSRNOT00000004736	Tbx4	Tbx4-201	chr10:73333119-73362783	+	protein_coding	-0.0704791	0.952322	0.465173	0.984742	0.556544	0.627023	0.504203	0.667532	0.468512	0.386838	0.611666	0.423339
ENSRNOT00000004740	Rufy1	Rufy1-201	chr10:35882805-35927268	-	protein_coding	0.0481473	1.03394	0.444818	0.984742	4.01928	3.97113	14.8368	15.4748	13.7843	15.9347	15.1173	14.6207
ENSRNOT00000004741	Lypd1	Lypd1-201	chr13:42219887-42263024	-	protein_coding	-0.0341995	0.976573	0.854598	0.992193	4.85741	4.89161	23.5576	33.8579	29.5548	24.4379	29.7334	30.1595
ENSRNOT00000004742	Ccdc112	Ccdc112-201	chr18:40220855-40254845	-	protein_coding	-0.0798902	0.94613	0.544308	0.984742	2.81585	2.89574	6.134	7.5149	5.78582	6.25551	6.50069	5.41502
ENSRNOT00000004753	Srebf1	Srebf1-201	chr10:46570996-46582854	-	protein_coding	0.22582	1.16944	0.533044	0.984742	2.85915	2.63333	7.08122	3.10409	6.20177	6.16532	5.19954	7.59951
ENSRNOT00000004758	Gpr143	Gpr143-201	chrX:23668363-23693162	+	protein_coding	-0.00565079	0.996091	0.974555	0.998771	0.872136	0.877786	0.748723	0.583682	1.24043	0.716813	1.02784	0.761413
ENSRNOT00000004762	Fmo2	Fmo2-201	chr13:80755058-80775264	-	protein_coding	-0.0480703	0.967229	0.89924	0.995396	0.546666	0.594736	1.03847	0.157046	0.46031	0.010431	0.784166	0.728806
ENSRNOT00000004764	Efemp1	Efemp1-201	chr14:113202419-113295014	+	protein_coding	-0.181376	0.881861	0.511882	0.984742	2.27074	2.45211	4.65507	5.16748	3.6982	4.73424	4.5371	2.53932
ENSRNOT00000004770	Lap3	Lap3-201	chr14:70102814-70121797	-	protein_coding	-0.0549591	0.962622	0.578594	0.984742	6.01618	6.07114	69.8679	67.8054	61.3323	67.8969	66.0809	57.6617
ENSRNOT00000004772	Acbd6	Acbd6-201	chr13:73196571-73334076	+	protein_coding	0.143749	1.10477	0.00422472	0.96642	4.62711	4.48336	20.7701	21.6185	21.7278	23.2199	23.8943	24.0281
ENSRNOT00000004776	Rufy3	Rufy3-201	chr14:21070593-21128505	-	protein_coding	-0.0486999	0.966807	0.780976	0.988901	5.77422	5.82292	63.6348	47.4045	56.9781	62.1069	47.6823	52.3565
ENSRNOT00000004783	Smyd2	Smyd2-201	chr13:108642156-108686290	+	protein_coding	0.0423474	1.02979	0.641379	0.984742	6.05064	6.00829	59.7068	61.4859	69.3083	61.4784	64.6497	70.0079
ENSRNOT00000004784	Fem1c	Fem1c-201	chr18:40493156-40518988	-	protein_coding	0.0696362	1.04945	0.180185	0.984742	3.24201	3.17238	7.71947	8.44546	7.89673	8.13682	8.59094	8.6644
ENSRNOT00000004785	Sytl5	Sytl5-201	chrX:14019961-14109568	+	protein_coding	0.120726	1.08728	0.661005	0.984742	2.05685	1.93612	2.26243	4.06314	2.39256	2.57844	2.92676	4.12612
ENSRNOT00000004787	Utp3	Utp3-201	chr14:21154000-21155652	-	protein_coding	0.0320272	1.02245	0.608268	0.984742	4.47825	4.44622	20.0671	20.6262	21.738	20.7048	20.4304	22.8054
ENSRNOT00000004797	Tuba4a	Tuba4a-201	chr9:82415605-82419288	-	protein_coding	-0.0926926	0.937771	0.532845	0.984742	7.49983	7.59253	195.601	164.739	219.661	187.48	164.639	188.932
ENSRNOT00000004799	Prdx2	Prdx2-201	chr19:26084903-26090094	+	protein_coding	-0.0721629	0.951211	0.426234	0.984742	8.1767	8.24886	318.563	275.91	317.105	307.048	278.257	280.627
ENSRNOT00000004803	Grem2	Grem2-201	chr13:92894431-92988137	-	protein_coding	0.11584	1.08361	0.66032	0.984742	3.64956	3.53372	7.66998	12.7739	12.0073	9.71015	11.7912	13.4268
ENSRNOT00000004808	Dynlt3	Dynlt3-201	chrX:14633342-14642424	-	protein_coding	-0.161529	0.894077	0.399388	0.984742	6.37542	6.53695	102.919	72.5214	103.796	85.7392	79.9958	80.4516
ENSRNOT00000004810	Dstyk	Dstyk-201	chr13:49195325-49243316	+	protein_coding	-0.0509732	0.965285	0.0914495	0.984742	4.77733	4.8283	27.0734	28.0396	27.1258	26.966	25.8654	26.4494
ENSRNOT00000004829	Arhgap44	Arhgap44-201	chr10:51502894-51576376	-	protein_coding	0.144186	1.10511	0.436938	0.984742	2.79196	2.64778	4.55019	6.35301	5.03125	5.8393	5.06626	7.00681
ENSRNOT00000004834	Disp1	Disp1-201	chr13:101451932-101597570	-	protein_coding	-0.074278	0.949817	0.559764	0.984742	1.84843	1.92271	2.46661	3.25552	2.6942	2.7141	2.87702	2.243
ENSRNOT00000004836	Atp5h	Atp5h-201	chr10:103967312-103972668	-	protein_coding	-0.0295283	0.979741	0.452897	0.984742	7.94091	7.97043	245.522	245.152	258.992	238.852	242.72	252.815
ENSRNOT00000004842	Tnfrsf12a	Tnfrsf12a-201	chr10:12995904-12997930	-	protein_coding	-0.157317	0.896691	0.286915	0.984742	3.22098	3.3783	9.5061	9.15639	9.53721	7.40102	10.1076	7.68725
ENSRNOT00000004843	Armc7	Armc7-201	chr10:104036367-104052852	+	protein_coding	-0.0574479	0.960963	0.806522	0.9895	2.17894	2.23639	3.03576	4.43229	3.77254	2.57538	3.73394	4.48569
ENSRNOT00000004848	Cldn9	Cldn9-201	chr10:13003011-13004441	-	protein_coding	0.381592	1.30278	0.174828	0.984742	2.03101	1.64942	1.59532	2.18687	2.73265	2.21529	3.4655	3.75436
ENSRNOT00000004853	Nt5c	Nt5c-201	chr10:104052831-104054805	-	protein_coding	0.238883	1.18008	0.51248	0.984742	2.44307	2.20419	2.12806	5.86674	3.55573	4.71507	4.60614	4.01916
ENSRNOT00000004854	Tab3	Tab3-201	chrX:54062935-54086339	+	protein_coding	0.0902785	1.06458	0.444318	0.984742	2.24947	2.15919	3.46963	3.47374	3.45654	4.09091	3.10308	4.14713
ENSRNOT00000004862	Hn1	Hn1-201	chr10:104057697-104075777	-	protein_coding	0.214178	1.16004	0.0120139	0.984742	5.37032	5.15614	36.3649	32.8322	34.8646	41.4053	40.7919	38.9363
ENSRNOT00000004864	Fmo3	Fmo3-201	chr13:80837420-80862963	-	protein_coding	-0.0345396	0.976343	0.84893	0.992193	0.536807	0.571347	0.721145	0.194849	0.595317	0.400077	0.568478	0.390448
ENSRNOT00000004866	Jchain	Jchain-201	chr14:21177237-21183542	+	protein_coding	0.411239	1.32983	0.427162	0.984742	1.54754	1.1363	0.745747	0.554307	2.9144	2.68318	1.99504	1.26435
ENSRNOT00000004867	Sumo2	Sumo2-201	chr10:104086002-104097812	-	protein_coding	0.0344762	1.02418	0.830372	0.990991	6.58222	6.54774	80.9774	109.809	89.1431	84.8615	100.512	99.9306
ENSRNOT00000004878	Ubxn4	Ubxn4-201	chr13:44957014-44990535	+	protein_coding	-0.00401752	0.997219	0.906503	0.995787	5.34304	5.34705	39.5575	40.7128	38.8593	38.7546	41.0621	38.9913
ENSRNOT00000004881	Uchl5	Uchl5-201	chr13:60568146-60603811	+	protein_coding	0.0743647	1.0529	0.608443	0.984742	3.5738	3.49943	9.4579	9.54213	12.1199	11.5576	11.6218	9.65204
ENSRNOT00000004884	Pir	Pir-201	chrX:31852323-31968152	-	protein_coding	-0.0868489	0.941577	0.657927	0.984742	3.90342	3.99027	15.8868	15.7709	13.1732	16.8089	14.5113	11.1298
ENSRNOT00000004885	Hnrnpab	Hnrnpab-201	chr10:34956052-34961349	-	protein_coding	-0.0032354	0.99776	0.979545	0.999302	4.35539	4.35863	22.5404	18.8481	17.4799	20.5643	20.0217	17.9194
ENSRNOT00000004891	Ddx49	Ddx49-201	chr16:20873642-20881439	+	protein_coding	0.0573752	1.04057	0.508899	0.984742	3.77239	3.71502	12.1885	12.3104	11.9006	13.8798	12.8743	11.3596
ENSRNOT00000004895	Cnpy2	Cnpy2-201	chr7:2737765-2742369	+	protein_coding	0.0947861	1.06791	0.540648	0.984742	5.62457	5.52978	41.6886	52.4683	42.1998	43.7903	54.9321	46.9342
ENSRNOT00000004896	Ppox	Ppox-201	chr13:89650094-89654244	-	protein_coding	0.0486804	1.03432	0.450618	0.984742	3.15086	3.10218	7.21068	7.78221	7.7814	7.8429	8.43387	7.39895
ENSRNOT00000004902	Zfp354b	Zfp354b-201	chr10:36411963-36419926	-	protein_coding	-0.272091	0.828118	0.135719	0.984742	1.57237	1.84446	2.6032	2.96809	2.23923	2.4893	1.84388	1.65056
ENSRNOT00000004905	Prox1	Prox1-201	chr13:108382399-108443294	+	protein_coding	-0.121524	0.919216	0.207624	0.984742	2.79508	2.9166	6.23017	7.16454	6.29243	6.52123	5.67215	5.66271
ENSRNOT00000004909	Sytl4	Sytl4-201	chrX:104765294-104814145	-	protein_coding	-0.228974	0.853242	0.270766	0.984742	0.472243	0.701217	0.483163	0.54057	0.881013	0.558843	0.506765	0.136659
ENSRNOT00000004911	Nono	Nono-001	chrX:71324365-71342225	+	protein_coding	0.0952654	1.06826	0.104724	0.984742	5.82417	5.7289	49.6216	54.6377	51.9674	55.0689	57.4545	54.4891
ENSRNOT00000004912	Med28	Med28-201	chr14:70089225-70098021	-	protein_coding	-0.0255884	0.98242	0.716472	0.985752	4.40059	4.42618	19.0997	21.808	20.675	20.95	20.4005	19.0572
ENSRNOT00000004917	Fh	Fh-201	chr13:93651484-93677377	-	protein_coding	0.0352196	1.02471	0.72137	0.986312	5.76742	5.7322	49.7394	49.6781	57.4155	49.2393	54.318	57.1554
ENSRNOT00000004919	Pnpt1	Pnpt1-201	chr14:113530470-113561645	+	protein_coding	-0.04686	0.968041	0.68022	0.984742	3.29154	3.3384	9.91646	8.10354	9.41319	9.73262	8.63465	8.07853
ENSRNOT00000004921	Sytl4	Sytl4-202	chrX:104765492-104791210	-	protein_coding	0.503586	1.41773	0.168899	0.984742	0.648713	0.145127	0	0.287424	0.050368	0.586133	0.115402	1.17809
ENSRNOT00000004923	Fam184b	Fam184b-201	chr14:70015754-70086143	+	protein_coding	0.0826188	1.05894	0.165817	0.984742	1.19676	1.11414	1.23687	1.10049	1.15877	1.41961	1.26641	1.19632
ENSRNOT00000004927	Nvl	Nvl-201	chr13:99410026-99468778	-	protein_coding	-0.0292911	0.979902	0.7971	0.9895	2.34562	2.37491	3.93109	4.96874	3.74166	3.93259	4.04079	4.28116
ENSRNOT00000004938	Ufc1	Ufc1-201	chr13:89661763-89668473	-	protein_coding	0.0268909	1.01881	0.44675	0.984742	6.32396	6.29707	80.1544	77.411	75.4063	78.1708	77.9009	81.3107
ENSRNOT00000004939	Cnih4	Cnih4-201	chr13:99473044-99489263	+	protein_coding	0.0731023	1.05198	0.181227	0.984742	4.19487	4.12177	16.8164	16.1817	16.2361	17.9054	17.8031	16.2795
ENSRNOT00000004941	Lrrc59	Lrrc59-201	chr10:82352390-82367047	+	protein_coding	0.00397365	1.00276	0.93402	0.996306	5.10333	5.09936	31.9837	32.7424	35.1996	34.299	32.6789	33.1701
ENSRNOT00000004942	Tmed7	Tmed7-201	chr18:40579182-40586260	-	protein_coding	0.035741	1.02508	0.37283	0.984742	5.79213	5.75639	54.6611	52.3036	52.2387	55.412	55.6376	52.252
ENSRNOT00000004947	Mrpl27	Mrpl27-201	chr10:82375572-82381332	+	protein_coding	0.0136377	1.0095	0.854618	0.992193	5.90158	5.88795	56.3895	57.6267	60.7189	57.428	64.0033	55.2478
ENSRNOT00000004948	Atpaf2	Atpaf2-201	chr10:46768539-46783889	-	protein_coding	0.0754858	1.05372	0.279973	0.984742	4.05459	3.97911	14.1776	14.327	15.859	14.8212	15.8648	16.1966
ENSRNOT00000004950	Prrx1	Prrx1-201	chr13:81147348-81214494	-	protein_coding	0.284839	1.21827	0.370281	0.984742	1.8358	1.55096	2.56636	2.21836	1.19178	3.29859	1.79304	2.78868
ENSRNOT00000004955	Flrt2	Flrt2-201	chr6:119519714-119609296	+	protein_coding	0.0904606	1.06471	0.489098	0.984742	2.30299	2.21253	3.99885	3.42396	3.50227	3.40602	3.82179	4.65657
ENSRNOT00000004956	Col3a1	Col3a1-201	chr9:52023295-52059217	+	protein_coding	-0.140671	0.907097	0.702489	0.984742	4.77539	4.91606	27.7989	35.4857	25.1906	29.8424	35.9858	17.0062
ENSRNOT00000004958	Cxxc5	Cxxc5-201	chrX:134539398-134541531	+	protein_coding	-0.111731	0.925477	0.048422	0.984742	2.57453	2.68626	5.21299	5.47166	5.63166	4.85003	4.8283	5.19919
ENSRNOT00000004962	Batf3	Batf3-201	chr13:109713489-109724863	+	protein_coding	0.23583	1.17758	0.588528	0.984742	0.682216	0.446386	0.211437	1.08846	0	0.295196	1.24348	0.421816
ENSRNOT00000004966	Endov	Endov-201	chr10:108630840-108646666	+	protein_coding	-0.142842	0.905733	0.696204	0.984742	2.18489	2.32773	3.49227	5.19003	3.54981	1.97987	4.63139	4.60195
ENSRNOT00000004968	Scml2	Scml2-201	chrX:35305236-35431164	-	protein_coding	-0.00171149	0.998814	0.985846	0.999302	0.609367	0.611078	0.425687	0.723103	0.450518	0.578475	0.503407	0.496231
ENSRNOT00000004969	Mcm6	Mcm6-201	chr13:45042882-45068077	-	protein_coding	0.228776	1.17184	0.101827	0.984742	1.97394	1.74517	2.09679	2.50935	2.4666	2.58508	2.80999	3.4384
ENSRNOT00000004970	Gabrb2	Gabrb2-201	chr10:27973681-28187565	+	protein_coding	0.0573907	1.04058	0.734281	0.987051	2.62461	2.56722	4.25743	4.68399	5.96632	4.55785	4.98956	6.04624
ENSRNOT00000004972	Zmym3	Zmym3-201	chrX:71299966-71313513	-	protein_coding	-0.15713	0.896807	0.00845538	0.96642	0.693668	0.850798	0.789325	0.834023	0.78753	0.657192	0.551406	0.645683
ENSRNOT00000004977	RGD1565785	RGD1565785-201	chrX:54390733-54409466	+	protein_coding	0.131917	1.09575	0.675634	0.984742	0.875562	0.743646	0.342209	0.900613	0.8402	1.05459	1.28826	0.313658
ENSRNOT00000004995	Mgat5	Mgat5-201	chr13:43850751-44157924	+	protein_coding	-0.060763	0.958757	0.273255	0.984742	3.28803	3.34879	9.44199	8.97041	9.15699	8.68423	8.31235	9.33386
ENSRNOT00000004999	Cdip1	Cdip1-201	chr10:10967658-10989936	+	protein_coding	-0.0929231	0.937621	0.202714	0.984742	6.3756	6.46852	87.2456	83.595	92.0295	76.9531	83.7674	85.632
ENSRNOT00000005005	Kmo	Kmo-201	chr13:93684437-93716227	+	protein_coding	0.0958168	1.06867	0.694766	0.984742	0.57022	0.474403	0.595651	0.305372	0.287528	0.405794	0.940047	0.200124
ENSRNOT00000005006	Tmem163	Tmem163-201	chr13:44166306-44345735	-	protein_coding	0.182923	1.13518	0.130128	0.984742	4.63519	4.45226	19.3862	22.4146	20.9771	21.3603	25.5531	24.8462
ENSRNOT00000005014	Prdx4	Prdx4-201	chrX:43497763-43512991	+	protein_coding	-0.00226494	0.998431	0.971494	0.998743	4.52118	4.52345	21.4714	23.7338	20.8857	22.7012	21.9378	21.2697
ENSRNOT00000005015	Galc	Galc-201	chr6:122178602-122239614	-	protein_coding	0.0589207	1.04169	0.58828	0.984742	3.02828	2.96936	6.89101	7.66543	6.02548	7.45791	7.42037	6.62458
ENSRNOT00000005016	Prpf8	Prpf8-201	chr10:63635251-63658360	+	protein_coding	-3.23615	0.106126	0.11614	0.984742	0	3.23615	0	27.1861	28.6823	0	0	0
ENSRNOT00000005031	Hmox2	Hmox2-201	chr10:10990034-11005952	-	protein_coding	0.0311185	1.0218	0.960646	0.997874	0.798807	0.767688	1.61487	0.887306	0	0.890724	0	1.78462
ENSRNOT00000005033	Acot9	Acot9-201	chrX:43543070-43592200	-	protein_coding	-0.0316578	0.978296	0.658458	0.984742	4.71245	4.74411	23.7369	26.8188	26.9687	24.0557	25.7895	25.847
ENSRNOT00000005035	Nup85	Nup85-201	chr10:104118945-104137319	+	protein_coding	0.103824	1.07462	0.260206	0.984742	3.11104	3.00721	6.99478	6.83634	7.29588	7.11569	8.58608	7.29045
ENSRNOT00000005039	Rilp	Rilp-201	chr10:63659085-63662050	+	protein_coding	-0.126185	0.916251	0.619806	0.984742	1.42287	1.54906	1.28393	2.78924	1.89538	1.90499	1.85564	1.32346
ENSRNOT00000005042	Lancl3	Lancl3-201	chrX:14358224-14490340	+	protein_coding	-0.117408	0.921842	0.277894	0.984742	1.07121	1.18862	1.56689	1.12005	1.17608	1.04269	1.20826	1.05659
ENSRNOT00000005046	Gosr2	Gosr2-201	chr10:91736780-91756081	-	protein_coding	-0.0440847	0.969905	0.622439	0.984742	5.23078	5.27486	37.0027	39.6182	36.596	32.8551	38.8681	38.2297
ENSRNOT00000005048	Clk4	Clk4-201	chr10:36715565-36733133	+	protein_coding	0.156808	1.11482	0.11829	0.984742	4.18741	4.03061	15.1106	16.7265	14.2849	16.3232	18.4108	16.9862
ENSRNOT00000005052	Qsox1	Qsox1-201	chr13:73423396-73460890	-	protein_coding	0.111844	1.08061	0.504224	0.984742	3.18808	3.07623	7.41037	7.9268	6.99106	9.09508	9.06623	6.44979
ENSRNOT00000005059	Wdr26	Wdr26-201	chr13:99493120-99531959	-	protein_coding	0.0115287	1.00802	0.862551	0.992193	4.83813	4.8266	26.2265	29.4273	26.5803	26.4019	28.9157	27.5486
ENSRNOT00000005061	Cdkl5	Cdkl5-201	chrX:35599291-35771711	+	protein_coding	0.122193	1.08839	0.621605	0.984742	2.36577	2.24358	4.58261	4.42103	2.50942	4.68831	4.02754	3.78814
ENSRNOT00000005064	Rnft1	Rnft1-201	chr10:73809157-73817982	+	protein_coding	0.284773	1.21822	0.0454635	0.984742	2.94934	2.66457	6.04456	5.20643	4.82975	6.24889	6.63576	7.32526
ENSRNOT00000005066	Cfap52	Cfap52-201	chr10:54470835-54512169	-	protein_coding	-0.0943194	0.936714	0.689829	0.984742	1.68928	1.7836	2.97237	2.22971	2.18082	2.64467	1.4658	2.73214
ENSRNOT00000005067	Nptx1	Nptx1-201	chr10:108682638-108691367	-	protein_coding	0.188384	1.13949	0.462759	0.984742	5.62875	5.44036	32.3453	50.015	47.1287	40.3216	52.2994	54.0005
ENSRNOT00000005070	Pttg1	Pttg1-201	chr10:29020049-29026002	-	protein_coding	-0.276627	0.825519	0.235504	0.984742	0.828376	1.105	1.29067	0.698224	1.55834	1.00504	0.714754	0.628446
ENSRNOT00000005071	Clgn	Clgn-201	chr19:24545318-24576798	+	protein_coding	-0.28773	0.81919	0.080197	0.984742	1.96005	2.24778	3.87908	3.09758	4.35902	2.66166	3.11464	2.90927
ENSRNOT00000005072	Opn3	Opn3-201	chr13:93716481-93746994	-	protein_coding	-0.256334	0.837213	0.273119	0.984742	2.15554	2.41187	5.34618	3.82705	3.91975	4.38296	3.44724	2.69431
ENSRNOT00000005073	Col5a2	Col5a2-201	chr9:52092511-52238564	-	protein_coding	0.0480508	1.03387	0.774626	0.987765	3.5535	3.50545	9.621	12.7252	9.04727	10.7128	11.8385	9.76356
ENSRNOT00000005076	Rgs9	Rgs9-201	chr10:97509971-97582188	-	protein_coding	0.25325	1.19189	0.375974	0.984742	1.70478	1.45153	1.0185	2.38278	1.99614	1.77787	2.65854	2.40841
ENSRNOT00000005077	Nlgn3	Nlgn3-001	chrX:71199516-71222006	+	protein_coding	0.0314998	1.02207	0.741094	0.987051	4.16578	4.13428	15.1032	17.8625	16.8285	15.5447	17.6601	17.7284
ENSRNOT00000005078	Zdhhc17	Zdhhc17-201	chr7:53653116-53714879	-	protein_coding	0.0835866	1.05965	0.164752	0.984742	5.02426	4.94068	28.8458	31.807	28.5819	31.5979	31.0568	31.9801
ENSRNOT00000005084	Angel2	Angel2-201	chr13:109505697-109520419	+	protein_coding	0.0641135	1.04544	0.674711	0.984742	3.70055	3.63643	9.55305	12.9625	12.0523	10.7546	12.7547	12.5915
ENSRNOT00000005085	Atf3	Atf3-201	chr13:109817895-109849632	-	protein_coding	1.00975	2.01356	0.00714367	0.96642	2.1591	1.14936	0.938801	1.67031	1.10804	3.17558	2.92813	4.43202
ENSRNOT00000005089	Mrps7	Mrps7-201	chr10:104155805-104158839	+	protein_coding	-0.135984	0.910049	0.12777	0.984742	5.90718	6.04317	63.0373	61.529	70.6158	62.0485	58.3415	56.7677
ENSRNOT00000005090	Tada1	Tada1-201	chr13:84588351-84602424	+	protein_coding	-0.131787	0.9127	0.0771515	0.984742	2.37251	2.5043	4.44949	4.97328	4.61099	4.42706	3.93364	4.18634
ENSRNOT00000005095	Vash2	Vash2-201	chr13:109521190-109552589	-	protein_coding	0.166905	1.12265	0.408634	0.984742	2.27282	2.10592	3.12482	3.20792	3.59578	2.8002	4.31979	4.58291
ENSRNOT00000005100	Slc43a2	Slc43a2-201	chr10:63677396-63719283	+	protein_coding	-0.0501266	0.965852	0.528038	0.984742	4.25259	4.30272	17.405	18.2579	20.6869	17.7855	17.8925	18.5145
ENSRNOT00000005102	Nlgn3	Nlgn3-002	chrX:71199532-71222732	+	protein_coding	-0.0347133	0.976226	0.747855	0.987059	3.77068	3.8054	11.8691	13.5109	13.6343	11.302	12.8524	13.9198
ENSRNOT00000005124	Scoc	Scoc-201	chr19:24584455-24614019	-	protein_coding	-0.0630137	0.957262	0.260257	0.984742	7.18387	7.24688	144.434	151.325	157.179	137.92	147.429	148.071
ENSRNOT00000005125	Blmh	Blmh-001	chr10:63197364-63240332	-	protein_coding	0.13009	1.09436	0.119761	0.984742	4.95563	4.82554	26.4771	29.7852	25.9514	28.9559	30.1733	30.9972
ENSRNOT00000005126	Dhx15	Dhx15-201	chr14:61136746-61174880	+	protein_coding	0.0164095	1.01144	0.868589	0.992193	4.80702	4.79061	23.819	29.9769	26.576	26.679	26.8802	27.4267
ENSRNOT00000005127	Dars	Dars-001	chr13:45074072-45127815	-	protein_coding	0.00207803	1.00144	0.978304	0.999302	5.1413	5.13922	35.1054	36.1505	31.632	33.3502	36.5081	33.1195
ENSRNOT00000005132	Slu7	Slu7-201	chr10:29029590-29044583	+	protein_coding	-0.018632	0.987168	0.745915	0.987059	4.8451	4.86373	27.9561	28.7859	27.6176	25.7858	28.7769	28.7697
ENSRNOT00000005138	Atp6ap2	Atp6ap2-201	chrX:11136939-11164915	-	protein_coding	0.0653814	1.04636	0.301655	0.984742	6.91623	6.85085	107.017	114.819	121.931	120.215	117.916	121.231
ENSRNOT00000005143	Cxcr4	Cxcr4-201	chr13:45314933-45318878	-	protein_coding	-0.0654171	0.955669	0.772363	0.987761	2.35481	2.42023	4.63333	3.13931	5.57646	3.90279	3.79207	4.69694
ENSRNOT00000005144	Slc25a11	Slc25a11-201	chr10:57265704-57268081	-	protein_coding	0.0149237	1.0104	0.873865	0.992193	6.11212	6.0972	63.7693	63.5517	75.7434	65.2473	70.0661	69.3015
ENSRNOT00000005147	Dedd	Dedd-201	chr13:89718066-89721454	+	protein_coding	0.0946071	1.06777	0.424836	0.984742	4.08678	3.99217	14.7114	13.1553	17.1199	15.692	15.6758	16.6252
ENSRNOT00000005148	Gorab	Gorab-201	chr13:81682018-81698833	-	protein_coding	0.0745006	1.053	0.43232	0.984742	3.0105	2.936	6.15757	7.27717	6.56534	7.25656	7.52576	6.43402
ENSRNOT00000005153	LOC317456	LOC317456-201	chrX:43881246-43882204	+	protein_coding	0.135532	1.0985	0.406484	0.984742	1.99755	1.86202	2.15553	2.9573	2.84679	2.45723	3.26935	3.31397
ENSRNOT00000005155	Sod3	Sod3-201	chr14:60958592-60964324	-	protein_coding	-0.111847	0.925402	0.636447	0.984742	4.38943	4.50128	28.1479	17.12	20.9935	22.4124	17.808	19.9055
ENSRNOT00000005156	Rgs2	Rgs2-201	chr13:60846308-60849094	-	protein_coding	-0.01335	0.990789	0.901853	0.995396	4.67985	4.6932	23.3548	23.7024	27.7781	23.9926	27.0211	23.0455
ENSRNOT00000005157	Tph2	Tph2-201	chr7:58042281-58149061	-	protein_coding	-0.0862068	0.941996	0.573616	0.984742	0.596065	0.682272	0.810878	0.33708	0.706501	0.60515	0.456203	0.477621
ENSRNOT00000005161	C1qtnf2	C1qtnf2-201	chr10:29067102-29084035	+	protein_coding	-0.233741	0.850427	0.252929	0.984742	1.69397	1.92771	2.9334	2.87491	2.61301	2.24555	2.96667	1.63085
ENSRNOT00000005162	Dio2	Dio2-201	chr6:114476142-114476723	-	protein_coding	-0.605613	0.657192	0.174169	0.984742	2.40587	3.01149	6.61381	8.15206	6.5253	2.23855	5.83754	5.72156
ENSRNOT00000005165	Tspan6	Tspan6-201	chrX:104719940-104726816	-	protein_coding	0.00467484	1.00325	0.959958	0.997874	4.89884	4.89417	28.967	30.7574	26.6303	28.5134	31.4226	26.7477
ENSRNOT00000005167	Tdp1	Tdp1-201	chr6:123897956-123963675	+	protein_coding	-0.16295	0.893197	0.112652	0.984742	1.53101	1.69396	2.15719	2.52514	2.04316	1.7	1.99287	1.98669
ENSRNOT00000005168	Lgi2	Lgi2-201	chr14:60764409-60796116	+	protein_coding	0.00233154	1.00162	0.978699	0.999302	5.45938	5.45705	39.2755	45.6013	44.1611	41.6055	41.3141	46.2453
ENSRNOT00000005170	Ppp4r3b	Ppp4r3b-201	chr14:113570150-113618138	+	protein_coding	0.0914024	1.06541	0.290666	0.984742	4.07304	3.98164	14.4714	16.2307	13.7893	15.3604	16.7153	15.4506
ENSRNOT00000005171	Ccnjl	Ccnjl-201	chr10:29123273-29182568	+	protein_coding	-0.144008	0.905002	0.15892	0.984742	1.78763	1.93164	3.10549	2.7448	2.61118	2.23571	2.74819	2.39313
ENSRNOT00000005172	Wipi1	Wipi1-201	chr10:97859727-97896525	-	protein_coding	-0.0512282	0.965114	0.659778	0.984742	4.87935	4.93058	33.1831	29.4642	26.237	30.1565	28.7208	26.5351
ENSRNOT00000005175	Kcnk10	Kcnk10-201	chr6:122419046-122545899	-	protein_coding	0.0952801	1.06827	0.55766	0.984742	1.87362	1.77834	1.89486	2.64649	2.82383	2.52891	2.39938	3.10212
ENSRNOT00000005176	Wnt3	Wnt3-201	chr10:91830654-91874793	+	protein_coding	0.103951	1.07471	0.312526	0.984742	0.831927	0.727977	0.490364	0.770202	0.722318	0.81802	0.670581	0.857116
ENSRNOT00000005190	Nenf	Nenf-201	chr13:109990294-109997092	-	protein_coding	0.120876	1.0874	0.363574	0.984742	6.15225	6.03138	56.5151	74.9404	63.0651	70.2444	68.59	71.5673
ENSRNOT00000005194	Nit1	Nit1-201	chr13:89722374-89725806	-	protein_coding	-0.01237	0.991462	0.907412	0.99591	4.77067	4.78304	23.2164	28.5668	28.1477	25.1873	27.6099	26.1481
ENSRNOT00000005195	Cep350	Cep350-201	chr13:73582349-73615660	-	protein_coding	-0.187924	0.877868	0.398428	0.984742	1.84918	2.0371	3.52577	3.68672	2.25931	2.95244	2.1051	2.81096
ENSRNOT00000005198	Mif4gd	Mif4gd-201	chr10:104159173-104163634	-	protein_coding	-0.113651	0.924246	0.506975	0.984742	3.12605	3.2397	8.98114	8.41218	7.97158	6.95742	9.73919	6.78679
ENSRNOT00000005204	Stx8	Stx8-201	chr10:54512983-54753302	+	protein_coding	0.0638801	1.04527	0.394204	0.984742	4.7821	4.71822	23.9611	26.1821	25.8801	24.504	27.6263	27.5294
ENSRNOT00000005212	Thsd7b	Thsd7b-201	chr13:46169963-46930858	+	protein_coding	0.000639952	1.00044	0.988168	0.999321	1.35453	1.35389	1.56051	1.57317	1.53451	1.55087	1.44021	1.68627
ENSRNOT00000005213	Uck2	Uck2-201	chr13:85376716-85443976	-	protein_coding	-0.358917	0.77975	0.513382	0.984742	2.57052	2.92943	10.6117	3.35785	7.73722	3.49606	4.4665	7.52838
ENSRNOT00000005220	Paqr4	Paqr4-201	chr10:13070146-13075864	-	protein_coding	-0.112811	0.924784	0.352588	0.984742	4.18124	4.29405	18.3101	16.7454	21.0316	18.3476	15.8757	17.2872
ENSRNOT00000005226	Rps6kb1	Rps6kb1-201	chr10:73824202-73865364	-	protein_coding	0.00411469	1.00286	0.937865	0.99636	4.27545	4.27134	18.8885	18.5504	17.5201	17.5498	19.3443	18.2457
ENSRNOT00000005228	Slc40a1	Slc40a1-201	chr9:52894365-52912293	-	protein_coding	0.016839	1.01174	0.671357	0.984742	2.31658	2.29974	3.96537	4.09018	3.72263	4.06806	4.02153	3.85733
ENSRNOT00000005235	Cep350	Cep350-202	chr13:73499753-73622211	-	protein_coding	0.0889689	1.06361	0.294515	0.984742	2.72927	2.6403	5.0808	5.73316	4.91902	5.62355	5.26832	6.02318
ENSRNOT00000005237	Gid4	Gid4-201	chr10:46783979-46810524	+	protein_coding	-0.000438693	0.999696	0.992622	0.999394	4.89742	4.89786	28.9187	29.6149	27.9291	28.0693	27.999	30.4048
ENSRNOT00000005242	Rnf167	Rnf167-201	chr10:57268375-57272660	+	protein_coding	0.0841151	1.06004	0.470932	0.984742	5.4034	5.31928	33.9558	41.7468	41.5961	41.8898	43.2972	38.9049
ENSRNOT00000005251	Rgs1	Rgs1-201	chr13:61066153-61070599	-	protein_coding	0.0364204	1.02557	0.831874	0.991103	0.789131	0.752711	0.770186	0.974429	0.368691	0.815015	0.674714	0.697602
ENSRNOT00000005255	Ntn1	Ntn1-201	chr10:54761871-54967585	-	protein_coding	-0.161937	0.893824	0.404771	0.984742	2.35283	2.51477	5.79648	3.63422	4.92653	3.75015	4.54204	4.06337
ENSRNOT00000005257	Arsg	Arsg-201	chr10:97771264-97863311	+	protein_coding	0.0659549	1.04678	0.496108	0.984742	1.64997	1.58401	1.70676	2.12579	2.1849	2.14379	1.96082	2.32051
ENSRNOT00000005258	Rab21	Rab21-201	chr7:58261992-58286770	-	protein_coding	0.00713953	1.00496	0.879972	0.992244	6.34198	6.33484	80.2992	77.3811	81.5336	82.6921	75.9278	81.9102
ENSRNOT00000005260	Commd10	Commd10-201	chr18:41022552-41154932	+	protein_coding	0.0235378	1.01645	0.860194	0.992193	4.1812	4.15766	14.9719	15.8596	20.1125	17.4034	17.4566	16.5772
ENSRNOT00000005262	Cpd	Cpd-201	chr10:63325199-63389817	+	protein_coding	-0.067335	0.954399	0.804931	0.9895	5.38337	5.45071	52.494	48.5581	30.5544	45.2704	41.4057	36.0631
ENSRNOT00000005267	Ocrl	Ocrl-201	chrX:134742356-134792618	+	protein_coding	-0.0019878	0.998623	0.989157	0.999394	3.12842	3.13041	6.59126	8.49349	8.31755	6.75176	8.00438	8.58058
ENSRNOT00000005270	RGD1564093	RGD1564093-201	chr19:26142720-26146136	+	protein_coding	0.0465435	1.03279	0.231439	0.984742	5.88585	5.8393	55.8643	57.1758	55.7328	60.4375	57.9905	56.0471
ENSRNOT00000005272	Tmem183a	Tmem183a-201	chr13:51186097-51201331	-	protein_coding	0.0280408	1.01963	0.673792	0.984742	5.11991	5.09187	33.4718	31.9981	33.8712	31.7916	36.481	33.2113
ENSRNOT00000005273	Ergic1	Ergic1-201	chr10:16821880-16910641	-	protein_coding	0.0800806	1.05708	0.303337	0.984742	3.80521	3.72513	12.0166	12.1671	12.4939	11.7577	13.7118	13.5548
ENSRNOT00000005277	Tmco1	Tmco1-201	chr13:85465933-85488680	+	protein_coding	0.125576	1.09094	0.641253	0.984742	2.9789	2.85332	6.00279	6.43922	6.24445	6.25174	9.97624	5.15623
ENSRNOT00000005280	Tor1aip1	Tor1aip1-201	chr13:73670141-73704678	-	protein_coding	-0.0655611	0.955574	0.631937	0.984742	3.48128	3.54684	11.2798	10.0763	10.7364	12.1352	9.57209	9.03031
ENSRNOT00000005284	Cd55	Cd55-201	chr13:47126741-47154292	-	protein_coding	-0.15721	0.896757	0.276213	0.984742	1.34588	1.50309	1.98354	1.88983	1.64133	1.97177	1.37863	1.32332
ENSRNOT00000005286	Nap1l1	Nap1l1-201	chr7:54213319-54236625	+	protein_coding	0.0101511	1.00706	0.677156	0.984742	6.4654	6.45525	86.6839	88.9515	84.6531	88.568	86.6414	86.8976
ENSRNOT00000005292	Slc25a19	Slc25a19-201	chr10:104166598-104179523	-	protein_coding	0.01512	1.01054	0.770545	0.987761	3.39229	3.37717	8.74663	9.7539	9.70203	9.7148	9.40474	9.38308
ENSRNOT00000005293	Map2k4	Map2k4-201	chr10:52196124-52290657	-	protein_coding	-0.026125	0.982054	0.736417	0.987051	5.98456	6.01069	63.6594	59.5195	67.496	59.7407	60.5466	66.9071
ENSRNOT00000005296	Tor1aip1	Tor1aip1-202	chr13:73671412-73704480	-	protein_coding	0.155572	1.11386	0.114367	0.984742	1.46211	1.30654	1.44334	1.72819	1.27017	1.75965	1.77187	1.73393
ENSRNOT00000005297	Spata7	Spata7-201	chr6:122603269-122648699	+	protein_coding	0.130166	1.09442	0.504716	0.984742	3.37043	3.24027	6.93848	10.1296	8.55073	8.74663	8.45208	11.0067
ENSRNOT00000005304	Ttc1	Ttc1-201	chr10:29342495-29367865	-	protein_coding	-0.0718526	0.951415	0.555404	0.984742	6.1492	6.22105	78.9889	64.7083	77.9804	73.7671	63.9797	72.5853
ENSRNOT00000005306	Cfap36	Cfap36-201	chr14:113618964-113644779	-	protein_coding	-0.047553	0.967576	0.137499	0.984742	7.04408	7.09164	134.057	135.508	136.629	128.59	135.512	128.927
ENSRNOT00000005310	Tmem19	Tmem19-201	chr7:58316584-58343137	-	protein_coding	0.142899	1.10412	0.233494	0.984742	3.77639	3.63349	10.9638	10.4189	12.992	12.3308	13.6839	12.1439
ENSRNOT00000005311	Col1a1	Col1a1-201	chr10:82745801-82762789	+	protein_coding	-0.234551	0.849949	0.492464	0.984742	4.77159	5.00614	24.6695	36.7466	33.2533	28.3734	34.852	18.3513
ENSRNOT00000005317	Dnajc27	Dnajc27-201	chr6:28515076-28544756	+	protein_coding	0.0412307	1.02899	0.606292	0.984742	5.20793	5.1667	33.5603	34.455	36.8216	33.0515	36.5353	38.5051
ENSRNOT00000005324	Rgs18	Rgs18-201	chr13:61565483-61591139	-	protein_coding	-0.0762055	0.948549	0.864172	0.992193	0.696757	0.772963	0.425502	1.05109	0.706482	0	1.54321	0.674371
ENSRNOT00000005325	Tefm	Tefm-201	chr10:67476007-67478848	-	protein_coding	0.147601	1.10773	0.214087	0.984742	2.6456	2.498	4.1249	4.62863	5.24931	4.82879	5.30326	5.6692
ENSRNOT00000005329	Psmc1	Psmc1-201	chr6:124123228-124135658	+	protein_coding	-0.0833258	0.943879	0.142637	0.984742	7.40802	7.49135	188.034	171.086	178.092	164.771	167.709	174.171
ENSRNOT00000005331	Apln	Apln-201	chrX:134856726-134866210	-	protein_coding	-0.188231	0.877681	0.0995854	0.984742	4.09394	4.28217	20.7043	17.8852	16.9688	15.7001	15.67	16.8872
ENSRNOT00000005332	Pld5	Pld5-201	chr13:94025696-94355219	-	protein_coding	-0.289343	0.818274	0.142425	0.984742	2.77941	3.06875	7.27405	7.85991	7.05776	7.25642	4.71234	5.86203
ENSRNOT00000005337	Rptor	Rptor-201	chr10:108750620-109058691	+	protein_coding	-0.0454493	0.968988	0.558117	0.984742	3.68868	3.73413	11.616	13.2616	12.0967	11.1139	12.0272	12.5854
ENSRNOT00000005346	Pfdn2	Pfdn2-201	chr13:89725869-89743848	+	protein_coding	-0.0767835	0.948169	0.0862349	0.984742	6.17552	6.25231	75.06	72.887	77.8264	70.0295	70.5097	73.3446
ENSRNOT00000005347	Grb2	Grb2-201	chr10:104193955-104263071	-	protein_coding	0.0943441	1.06758	0.17705	0.984742	6.0453	5.95096	58.073	59.9045	64.7978	62.2743	67.7023	65.2602
ENSRNOT00000005349	Pi4k2b	Pi4k2b-201	chr14:60567967-60594844	-	protein_coding	0.000620629	1.00043	0.996786	0.999807	2.14671	2.14609	3.56746	4.05077	2.75904	3.89806	3.17883	3.2422
ENSRNOT00000005352	Klhdc9	Klhdc9-201	chr13:89742750-89745835	-	protein_coding	0.220057	1.16478	0.226706	0.984742	1.72185	1.5018	1.79492	1.73128	1.97524	1.803	2.20084	3.00038
ENSRNOT00000005355	Zranb3	Zranb3-201	chr13:44661398-44798543	-	protein_coding	0.0507135	1.03578	0.386504	0.984742	1.49466	1.44394	1.73262	1.60107	1.83322	1.83332	1.94106	1.68541
ENSRNOT00000005361	Phlda1	Phlda1-201	chr7:54247460-54249664	+	protein_coding	-0.257178	0.836723	0.0266612	0.984742	3.13583	3.39301	9.4443	8.77963	10.3498	7.76542	8.25824	7.36825
ENSRNOT00000005363	Dnajb9	Dnajb9-201	chr6:64165914-64170122	-	protein_coding	0.00249071	1.00173	0.960567	0.997874	5.13228	5.12978	34.3417	34.8291	32.8948	32.2467	35.5982	34.4567
ENSRNOT00000005366	Llgl1	Llgl1-201	chr10:46940965-46954674	+	protein_coding	-0.053127	0.963845	0.498501	0.984742	4.7501	4.80322	28.7002	27.2159	24.9711	25.889	27.3777	24.5395
ENSRNOT00000005367	Fam20a	Fam20a-201	chr10:97962693-98018014	-	protein_coding	-0.00414182	0.997133	0.981911	0.999302	2.83615	2.8403	7.20268	6.87707	4.6849	6.52085	5.89913	6.01845
ENSRNOT00000005368	Pitpna	Pitpna-201	chr10:63731767-63772049	+	protein_coding	-0.00236638	0.998361	0.96621	0.998743	7.15667	7.15903	137.663	136.738	151.84	137.777	143.377	143.977
ENSRNOT00000005369	Nrde2	Nrde2-201	chr6:124142395-124177404	-	protein_coding	0.0477761	1.03367	0.598221	0.984742	2.08759	2.03982	2.79616	3.19498	3.36579	3.01921	3.15608	3.59683
ENSRNOT00000005370	Pfn1	Pfn1-201	chr10:57273005-57275708	-	protein_coding	0.119633	1.08646	0.26176	0.984742	7.47042	7.35078	172.03	159.017	156.083	186.877	186.309	157.498
ENSRNOT00000005372	R3hdm1	R3hdm1-201	chr13:44812567-44950762	+	protein_coding	-0.0614312	0.958313	0.432325	0.984742	3.90012	3.96155	13.1801	15.1723	15.4887	14.0126	13.5965	14.1863
ENSRNOT00000005374	Gipc1	Gipc1-201	chr19:24786628-24798233	+	protein_coding	-0.0627969	0.957406	0.238534	0.984742	5.16793	5.23073	37.1012	36.6045	35.9519	37.015	34.659	33.2752
ENSRNOT00000005376	Nsmce2	Nsmce2-201	chr7:99677335-99900764	+	protein_coding	-0.138551	0.908431	0.227562	0.984742	3.17786	3.31641	9.03212	9.64746	8.25512	9.00835	7.89476	7.3253
ENSRNOT00000005379	Chmp6	Chmp6-201	chr10:109073678-109079348	+	protein_coding	-0.0323839	0.977803	0.728252	0.986664	4.3637	4.39608	19.726	19.3904	21.086	17.446	20.9049	20.5958
ENSRNOT00000005381	Sgca	Sgca-201	chr10:82770905-82785142	-	protein_coding	-0.223695	0.856369	0.278269	0.984742	2.7672	2.9909	8.93171	5.69292	6.55805	5.56307	5.50696	6.38834
ENSRNOT00000005383	Dusp1	Dusp1-201	chr10:16970626-16973418	+	protein_coding	-0.672575	0.627386	0.0310778	0.984742	3.53575	4.20832	21.3051	14.2306	17.594	11.9236	8.6756	11.4749
ENSRNOT00000005387	Tmem206	Tmem206-201	chr13:110007010-110031895	+	protein_coding	0.0925458	1.06625	0.110898	0.984742	3.54004	3.4475	9.87153	10.2495	9.61638	11.1745	10.1042	10.6423
ENSRNOT00000005389	Adcy3	Adcy3-201	chr6:28571351-28650148	+	protein_coding	0.113817	1.08209	0.484182	0.984742	3.8729	3.75908	10.3605	13.7908	13.7707	12.5644	13.2995	15.2126
ENSRNOT00000005399	Glipr1	Glipr1-201	chr7:54767827-54778848	-	protein_coding	0.397524	1.31724	0.271085	0.984742	1.79717	1.39964	1.29638	1.84906	1.80711	2.85517	3.64798	1.34259
ENSRNOT00000005400	Dusp10	Dusp10-201	chr13:104284660-104321455	+	protein_coding	-0.0383789	0.973748	0.42302	0.984742	2.34986	2.38824	3.96241	4.33966	4.4149	3.9978	4.07981	4.21808
ENSRNOT00000005402	Ptrhd1	Ptrhd1-201	chr6:28663602-28666987	+	protein_coding	-0.16864	0.889681	0.202667	0.984742	3.12492	3.29356	8.9493	8.62917	8.84019	6.5064	8.20019	8.61301
ENSRNOT00000005405	Pik3r6	Pik3r6-201	chr10:55085259-55135092	+	protein_coding	0.0152803	1.01065	0.897728	0.995303	1.16635	1.15107	1.50172	1.24894	0.946724	1.36606	1.17592	1.1961
ENSRNOT00000005408	Osgepl1	Osgepl1-201	chr9:53084045-53097979	-	protein_coding	-0.0206984	0.985755	0.841386	0.992193	3.0361	3.0568	6.80534	7.29944	7.89461	7.18127	6.45948	8.04369
ENSRNOT00000005422	Snrk	Snrk-201	chr8:130762674-130803597	+	protein_coding	0.00780353	1.00542	0.958835	0.99773	4.23006	4.22226	15.4372	17.8116	20.0292	15.5316	18.1583	19.8666
ENSRNOT00000005426	Cwc25	Cwc25-201	chr10:85684898-85709568	-	protein_coding	0.0620161	1.04392	0.629908	0.984742	3.05017	2.98815	7.53635	7.6831	5.73945	7.12495	7.28603	7.44132
ENSRNOT00000005428	Rhot1	Rhot1-201	chr10:67532030-67580010	+	protein_coding	0.0381205	1.02678	0.762498	0.987761	1.40815	1.37003	1.41737	1.85669	1.50068	1.57763	1.99894	1.41825
ENSRNOT00000005432	LOC100361025	LOC100361025-201	chr14:93040982-93042182	-	protein_coding	8.86303e-05	1.00006	0.999171	0.999956	4.03584	4.03575	15.5258	14.3847	16.3537	14.735	14.6822	16.8833
ENSRNOT00000005438	Lrrk2	Lrrk2-201	chr7:132857628-133018584	+	protein_coding	-0.10228	0.93156	0.309614	0.984742	2.38577	2.48805	4.35912	5.22815	4.29024	4.22844	4.51537	3.9501
ENSRNOT00000005439	Pnn	Pnn-201	chr6:80159364-80167677	+	protein_coding	0.227562	1.17085	0.0442726	0.984742	5.45361	5.22605	33.2273	40.204	36.1774	43.0382	42.0419	43.3996
ENSRNOT00000005440	Tcaim	Tcaim-201	chr8:131845696-131875786	+	protein_coding	0.0772258	1.05499	0.245739	0.984742	3.79091	3.71369	11.4456	12.3835	12.5584	12.2287	13.6102	12.7203
ENSRNOT00000005443	Thap2	Thap2-201	chr7:58354582-58365313	-	protein_coding	-0.0647926	0.956083	0.45038	0.984742	2.04256	2.10736	3.36938	3.40703	3.15495	3.52929	3.04995	2.81188
ENSRNOT00000005446	Sema6a	Sema6a-201	chr18:41360931-41389510	-	protein_coding	0.279986	1.21418	0.157791	0.984742	2.40639	2.12641	4.1393	2.60055	3.49846	4.70201	4.2954	3.93471
ENSRNOT00000005459	Marc1	Marc1-201	chr13:102698546-102721218	-	protein_coding	0.200403	1.14902	0.212261	0.984742	0.7104	0.509997	0.575407	0.428948	0.282815	0.883295	0.572555	0.479215
ENSRNOT00000005463	Nedd1	Nedd1-201	chr7:33543828-33584564	-	protein_coding	-0.0827804	0.944236	0.565172	0.984742	2.11871	2.20149	3.70847	3.90508	3.21325	3.30905	4.00376	2.79933
ENSRNOT00000005467	AABR07021840.1	AABR07021840.1-202	chr13:94832307-94859390	-	protein_coding	-0.388248	0.764057	0.586745	0.984742	1.85524	2.24349	1.39159	5.28116	6.06878	1.04081	4.6284	3.12346
ENSRNOT00000005471	Rpl23	Rpl23-201	chr10:85721394-85725429	-	protein_coding	0.00622299	1.00432	0.916044	0.996306	8.31882	8.3126	308.86	338.257	304.726	319.657	328.938	306.733
ENSRNOT00000005476	Sema6a	Sema6a-202	chr18:41333551-41389510	-	protein_coding	-0.135216	0.910534	0.117744	0.984742	3.86821	4.00342	15.9892	14.7255	14.4409	12.6901	13.6199	14.5592
ENSRNOT00000005477	Slit2	Slit2-201	chr14:66831848-67170361	-	protein_coding	-0.191869	0.875471	0.356289	0.984742	2.46558	2.65745	4.56752	6.42823	5.07251	3.98407	4.06454	5.676
ENSRNOT00000005478	Sh3pxd2b	Sh3pxd2b-201	chr10:17261541-17291876	+	protein_coding	-0.060996	0.958602	0.613877	0.984742	2.35421	2.41521	4.53389	3.77673	4.741	4.56864	3.6369	4.1771
ENSRNOT00000005486	Ubtd2	Ubtd2-201	chr10:17327275-17392185	+	protein_coding	0.187206	1.13856	0.153784	0.984742	3.23687	3.04966	6.90524	8.37418	6.66076	7.72812	8.69356	8.90329
ENSRNOT00000005489	Abca8	Abca8-201	chr10:98237141-98294522	-	protein_coding	0.235698	1.17748	0.298755	0.984742	1.34701	1.11131	0.748722	1.70703	1.1301	1.63404	1.29312	1.72533
ENSRNOT00000005490	Vasn	Vasn-201	chr10:11121041-11131548	-	protein_coding	-0.167848	0.890169	0.164807	0.984742	2.46892	2.63677	4.46871	5.77021	5.49755	4.69916	4.32148	4.59515
ENSRNOT00000005492	Cfap54	Cfap54-201	chr7:33858440-33916338	-	protein_coding	0.0776912	1.05533	0.468301	0.984742	0.61067	0.532979	0.280867	0.503174	0.57331	0.487467	0.606091	0.490295
ENSRNOT00000005502	RGD1311745	RGD1311745-201	chr8:132029621-132032971	-	protein_coding	-0.00750247	0.994813	0.854766	0.992193	4.0767	4.0842	16.0411	15.7907	16.0543	15.0449	16.5174	16.0932
ENSRNOT00000005504	Prorsd1	Prorsd1-201	chr14:113938061-113940330	-	protein_coding	0.220418	1.16507	0.234342	0.984742	2.28859	2.06818	3.6896	2.5202	3.46731	3.34495	3.96095	4.41074
ENSRNOT00000005516	Dusp18	Dusp18-201	chr14:84150908-84157528	+	protein_coding	-0.0288987	0.980168	0.723469	0.986409	3.36207	3.39097	9.63084	9.37051	9.47091	10.1891	9.39569	8.3456
ENSRNOT00000005518	Zfp18	Zfp18-201	chr10:52334240-52348692	+	protein_coding	-0.101996	0.931743	0.463562	0.984742	2.62263	2.72463	5.60538	6.0983	5.15932	4.61441	6.17785	4.79662
ENSRNOT00000005519	Samd14	Samd14-201	chr10:82823918-82833867	+	protein_coding	0.148061	1.10808	0.456905	0.984742	4.26933	4.12127	13.997	17.8153	17.6795	16.9945	15.9653	22.4904
ENSRNOT00000005521	Hdac9	Hdac9-201	chr6:53488883-54059119	-	protein_coding	0.158916	1.11645	0.593886	0.984742	1.51761	1.35869	2.00079	0.789897	2.14021	1.5836	1.84556	2.19261
ENSRNOT00000005522	Lasp1	Lasp1-201	chr10:85744568-85785133	+	protein_coding	0.103629	1.07447	0.227459	0.984742	5.40774	5.30411	36.4297	40.8957	38.3278	39.0768	44.6647	40.8022
ENSRNOT00000005523	Mgat4c	Mgat4c-201	chr7:44009069-44024456	+	protein_coding	-0.0124506	0.991407	0.927307	0.996306	2.64997	2.66242	5.1041	5.95285	4.97889	4.52824	6.17335	5.23522
ENSRNOT00000005532	AABR07020860.1	AABR07020860.1-201	chr13:43818010-43845101	+	protein_coding	0.0358495	1.02516	0.630216	0.984742	3.14161	3.10576	7.82841	7.88155	7.13601	7.62896	7.37387	8.51204
ENSRNOT00000005535	LOC100911625	LOC100911625-201	chr9:20251521-20260505	+	protein_coding	0.0348894	1.02448	0.790883	0.9895	7.65193	7.61704	171.528	198.578	218.737	184.146	199.755	217.878
ENSRNOT00000005537	Fam19a2	Fam19a2-201	chr7:66017086-66172360	-	protein_coding	0.111704	1.0805	0.648087	0.984742	4.09503	3.98332	11.5659	18.0464	15.5307	13.0898	18.5549	17.114
ENSRNOT00000005539	Grip1	Grip1-201	chr7:64672722-64864227	+	protein_coding	-0.258405	0.836012	0.69992	0.984742	1.06786	1.32626	1.01201	1.0738	2.77868	1.6037	0	2.53819
ENSRNOT00000005550	Nectin4	Nectin4-201	chr13:89755845-89774378	+	protein_coding	0.0740689	1.05268	0.608844	0.984742	0.937793	0.863724	0.816544	0.771261	0.872801	0.750023	0.747248	1.29886
ENSRNOT00000005551	Adipor1	Adipor1-201	chr13:51240911-51260228	+	protein_coding	-0.0485305	0.966921	0.488889	0.984742	5.95241	6.00094	63.1542	61.1529	64.872	63.5377	63.4747	56.0633
ENSRNOT00000005556	Kcnv1	Kcnv1-201	chr7:84015207-84023316	-	protein_coding	-0.172911	0.887051	0.421323	0.984742	0.758454	0.931365	0.922469	0.915805	0.883198	0.297565	0.87441	0.990484
ENSRNOT00000005559	Grpr	Grpr-201	chrX:32745873-32786359	+	protein_coding	0.067309	1.04776	0.594524	0.984742	0.601672	0.534363	0.450907	0.473744	0.420745	0.306867	0.555497	0.71895
ENSRNOT00000005561	Enpp2	Enpp2-201	chr7:94480396-94563001	-	protein_coding	-0.00104036	0.999279	0.994588	0.999615	3.16593	3.16697	7.53741	9.00572	7.48172	8.5408	6.6006	8.9698
ENSRNOT00000005568	Trappc6b	Trappc6b-201	chr6:80142122-80153231	-	protein_coding	0.000487569	1.00034	0.984022	0.999302	5.47566	5.47518	44.1802	42.2179	44.078	42.9732	43.9819	43.5441
ENSRNOT00000005571	Tnpo2	Tnpo2-201	chr19:26151900-26171808	+	protein_coding	-0.00148165	0.998974	0.977897	0.999302	5.302	5.30348	38.5754	36.9607	39.9981	37.0533	37.8125	40.5739
ENSRNOT00000005574	Ndel1	Ndel1-201	chr10:55411901-55444722	-	protein_coding	-0.0237116	0.983699	0.848438	0.992193	4.72734	4.75105	28.847	22.0637	27.3659	24.7268	26.2794	25.4845
ENSRNOT00000005577	Rps29	Rps29-201	chr6:91455333-91456696	-	protein_coding	-0.0563971	0.961663	0.230057	0.984742	9.10652	9.16292	585.009	565.788	566.04	560.117	568.271	523.366
ENSRNOT00000005581	Fbxw9	Fbxw9-201	chr19:26173771-26180675	+	protein_coding	0.042132	1.02963	0.65127	0.984742	2.89209	2.84996	5.89832	5.93527	6.83359	6.16469	7.08898	6.05872
ENSRNOT00000005583	Dnah9	Dnah9-201	chr10:52351192-52710862	-	protein_coding	0.182486	1.13484	0.22406	0.984742	1.2092	1.02672	0.939461	1.01093	1.1684	1.07146	1.20009	1.71207
ENSRNOT00000005584	Sybu	Sybu-201	chr7:83600617-83670356	-	protein_coding	0.152021	1.11112	0.183736	0.984742	4.0059	3.85388	12.1454	13.8211	14.5149	14.11	14.7146	16.4631
ENSRNOT00000005587	Pacrgl	Pacrgl-201	chr14:66749809-66771750	-	protein_coding	0.202907	1.15101	0.119347	0.984742	2.38276	2.17986	3.63197	3.59	3.37549	3.71354	4.9497	4.05832
ENSRNOT00000005588	Rpl26	Rpl26-201	chr10:55492404-55495561	+	protein_coding	0.0256271	1.01792	0.678502	0.984742	8.68494	8.65931	404.491	429.605	377.512	414.625	417.959	399.323
ENSRNOT00000005601	Eno2	Eno2-201	chr4:157285179-157294047	-	protein_coding	0.0591266	1.04183	0.703782	0.984742	7.98634	7.92721	206.761	247.97	277.788	230.597	252.711	276.53
ENSRNOT00000005608	Mgat2	Mgat2-201	chr6:91476698-91479183	+	protein_coding	0.101479	1.07287	0.332105	0.984742	3.83164	3.73016	11.4494	13.7325	11.7421	12.6026	14.2854	12.8808
ENSRNOT00000005611	Aldh9a1	Aldh9a1-201	chr13:85580828-85597493	+	protein_coding	-0.0715642	0.951606	0.649849	0.984742	4.78277	4.85433	32.2637	29.0039	23.2523	28.5038	24.6878	26.5211
ENSRNOT00000005612	Eno3	Eno3-201	chr10:57278307-57283653	+	protein_coding	-0.14027	0.907349	0.6393	0.984742	2.34028	2.48055	7.08528	4.02978	3.27478	4.01611	4.24537	3.93559
ENSRNOT00000005615	Prps2	Prps2-201	chrX:28435507-28472880	+	protein_coding	0.111133	1.08008	0.0608056	0.984742	3.65502	3.54388	10.3214	10.4304	11.2598	11.9811	11.5288	11.2911
ENSRNOT00000005618	Stxbp6	Stxbp6-201	chr6:65089318-65319527	-	protein_coding	0.089132	1.06373	0.351625	0.984742	4.02722	3.93809	14.9188	14.0556	14.0258	16.0011	13.6064	16.455
ENSRNOT00000005619	Arhgap30	Arhgap30-201	chr13:89774764-89796113	+	protein_coding	0.286782	1.21992	0.254033	0.984742	1.48515	1.19837	0.980729	1.76745	1.2046	1.70261	2.45195	1.35167
ENSRNOT00000005620	Tlr7	Tlr7-201	chrX:28486869-28512957	+	protein_coding	0.552521	1.46665	0.0246188	0.984742	2.0197	1.46718	2.02873	1.91634	1.39273	2.95183	3.7171	2.57681
ENSRNOT00000005623	Slc9a7	Slc9a7-201	chrX:2435305-2614770	+	protein_coding	0.0572226	1.04046	0.709493	0.984882	3.34436	3.28714	8.62266	8.64002	9.02789	8.7696	7.76559	11.2349
ENSRNOT00000005624	Fzr1	Fzr1-201	chr7:11201690-11213613	+	protein_coding	0.12971	1.09407	0.154676	0.984742	4.39411	4.2644	18.5702	17.0126	19.1358	20.6869	18.4606	21.0256
ENSRNOT00000005630	Chst7	Chst7-201	chrX:2623024-2657155	-	protein_coding	-0.249011	0.841473	0.0657303	0.984742	1.70256	1.95157	2.81224	3.12457	2.68033	1.96405	2.63798	2.19758
ENSRNOT00000005640	Dohh	Dohh-201	chr7:11191131-11195866	-	protein_coding	0.0560325	1.0396	0.514105	0.984742	4.55633	4.5003	22.8304	19.4564	22.78	21.7346	23.3573	22.5211
ENSRNOT00000005641	Pdk2	Pdk2-201	chr10:82839153-82852660	-	protein_coding	-0.0281341	0.980688	0.798245	0.9895	5.21778	5.24591	41.0016	32.7016	37.6023	34.9372	35.1985	38.6176
ENSRNOT00000005644	Itga3	Itga3-201	chr10:82855613-82887497	-	protein_coding	-0.0331347	0.977295	0.791348	0.9895	3.36039	3.39352	9.8194	8.23109	10.6198	9.6353	8.40386	9.83118
ENSRNOT00000005645	Ifitm1	Ifitm1-201	chr1:213766758-213767815	+	protein_coding	-0.140981	0.906902	0.533439	0.984742	2.42161	2.56259	3.98592	5.74115	5.13433	5.34523	4.59925	3.32863
ENSRNOT00000005646	Slc35e4	Slc35e4-201	chr14:84163972-84170835	-	protein_coding	0.0644365	1.04568	0.401257	0.984742	4.17548	4.11105	17.0815	16.4886	15.3175	18.0417	17.4065	15.8329
ENSRNOT00000005647	Sdccag8	Sdccag8-201	chr13:94888174-95076568	+	protein_coding	-0.0169071	0.988349	0.900941	0.995396	2.57533	2.59224	5.48825	5.09743	4.54308	4.15149	5.63815	5.19125
ENSRNOT00000005648	Zfp386	Zfp386-201	chr6:143901320-143915944	+	protein_coding	0.417867	1.33595	0.181286	0.984742	2.78168	2.36381	4.56397	5.15708	2.98082	4.39536	6.83628	6.69083
ENSRNOT00000005653	Spag7	Spag7-201	chr10:57284989-57291146	-	protein_coding	0.107662	1.07748	0.418062	0.984742	5.22014	5.11248	28.3984	36.3318	36.7245	35.2166	36.9744	36.6578
ENSRNOT00000005654	Mon2	Mon2-201	chr7:66717267-66792294	+	protein_coding	-0.0260612	0.982098	0.866413	0.992193	3.26158	3.28764	10.2686	8.71232	7.50821	9.68703	8.48901	7.69799
ENSRNOT00000005656	Dhps	Dhps-201	chr19:26184545-26188832	+	protein_coding	-0.0364616	0.975043	0.621848	0.984742	4.79741	4.83387	26.6627	26.1517	29.8836	25.4488	27.4736	27.5524
ENSRNOT00000005658	Vmp1	Vmp1-201	chr10:73902837-74001895	-	protein_coding	0.0423609	1.0298	0.372413	0.984742	6.50029	6.45793	88.2786	83.4061	89.1502	93.3739	87.8979	87.4301
ENSRNOT00000005659	RGD1559731	RGD1559731-201	chrX:4691172-4739890	+	protein_coding	-0.125709	0.916553	0.283488	0.984742	0.723169	0.848878	0.667376	0.993949	0.757379	0.547136	0.805425	0.610566
ENSRNOT00000005661	Ptrh2	Ptrh2-201	chr10:74002151-74012159	+	protein_coding	0.103907	1.07468	0.0228395	0.984742	2.93646	2.83255	6.22628	5.86142	6.28982	6.7546	6.58558	6.62667
ENSRNOT00000005664	Pkdcc	Pkdcc-201	chr6:6427657-6436974	+	protein_coding	0.00555604	1.00386	0.983049	0.999302	2.77366	2.7681	4.67661	7.54522	5.51677	6.50146	6.92155	4.38154
ENSRNOT00000005665	Abca8a	Abca8a-201	chr10:98319487-98388637	-	protein_coding	1.35118	2.55121	0.37465	0.984742	1.35354	0.00235591	0	0.004911	0	15.6866	0	0
ENSRNOT00000005666	Osr1	Osr1-201	chr6:35314444-35321667	+	protein_coding	0.251586	1.19051	0.445849	0.984742	1.02211	0.770523	0.955446	0.947699	0.303418	1.39291	1.3572	0.485021
ENSRNOT00000005668	Lrp12	Lrp12-201	chr7:78859784-78930832	-	protein_coding	0.0617229	1.04371	0.621512	0.984742	4.23076	4.16903	17.7201	15.3145	18.0603	18.9659	15.5444	19.0361
ENSRNOT00000005670	G2e3	G2e3-201	chr6:72092194-72122497	+	protein_coding	0.0658197	1.04668	0.474213	0.984742	1.88284	1.81702	2.37009	2.81065	2.40639	2.70102	2.96194	2.42095
ENSRNOT00000005674	Ascl1	Ascl1-201	chr7:28038662-28040510	-	protein_coding	0.148247	1.10822	0.580014	0.984742	1.30088	1.15263	1.66847	0.766969	1.33044	1.44065	2.0486	1.01004
ENSRNOT00000005677	Soat1	Soat1-201	chr13:74035080-74077783	-	protein_coding	0.23744	1.1789	0.00324118	0.943834	3.17105	2.93361	6.48393	6.94292	6.5024	7.75582	8.29813	7.97527
ENSRNOT00000005679	Tac3	Tac3-201	chr7:71023976-71030582	+	protein_coding	0.260386	1.1978	0.533251	0.984742	5.29017	5.02979	19.5841	41.016	39.309	29.6907	39.8759	46.7559
ENSRNOT00000005684	Tmem94	Tmem94-201	chr10:104320743-104343396	+	protein_coding	0.040874	1.02874	0.419993	0.984742	4.04167	4.00079	14.376	15.4008	15.2692	14.8327	15.3944	16.2082
ENSRNOT00000005685	Zbtb39	Zbtb39-201	chr7:71036565-71044045	+	protein_coding	-0.12472	0.917182	0.135393	0.984742	2.27543	2.40015	3.89866	4.48547	4.47346	3.59884	4.04954	3.88674
ENSRNOT00000005686	Irak3	Irak3-201	chr7:64923615-64982281	-	protein_coding	0.302816	1.23355	0.254256	0.984742	2.22146	1.91865	3.48226	2.27614	2.68004	4.41198	2.61023	4.19146
ENSRNOT00000005687	Baiap2	Baiap2-201	chr10:109107450-109187115	+	protein_coding	0.353705	1.27784	0.218111	0.984742	1.53327	1.17957	1.10862	1.55864	1.154	1.13657	2.15642	2.59558
ENSRNOT00000005690	Kcnc2	Kcnc2-201	chr7:54980120-55159351	+	protein_coding	0.0627888	1.04448	0.684459	0.984742	3.71267	3.64988	9.45986	13.2566	12.2626	11.2842	12.3168	12.7761
ENSRNOT00000005693	Gpr182	Gpr182-201	chr7:71045543-71048383	-	protein_coding	-0.352023	0.783485	0.364171	0.984742	0.553202	0.905225	0.410326	1.67999	0.737986	0.429427	0.910662	0.156765
ENSRNOT00000005694	Tmbim4	Tmbim4-201	chr7:64987859-65002455	+	protein_coding	0.151803	1.11096	0.0762643	0.984742	5.32779	5.17598	36.2099	34.9118	34.3577	42.5545	38.201	36.9438
ENSRNOT00000005705	Ebag9	Ebag9-201	chr7:83564563-83582508	+	protein_coding	0.00245194	1.0017	0.972924	0.998743	4.64241	4.63996	22.2035	23.9239	25.7999	25.0757	23.6305	23.2554
ENSRNOT00000005706	Nts	Nts-201	chr7:44111151-44121130	-	protein_coding	0.0470489	1.03315	0.888502	0.993277	4.43579	4.38874	14.0952	29.6214	18.8867	17.7512	22.7814	21.7327
ENSRNOT00000005715	Ints7	Ints7-201	chr13:110257571-110310413	+	protein_coding	0.00950381	1.00661	0.910917	0.99626	2.5772	2.56769	4.41963	5.32389	5.07999	5.31113	4.68867	4.92
ENSRNOT00000005719	Mgst3	Mgst3-201	chr13:85601499-85622314	-	protein_coding	-0.181875	0.881557	0.29758	0.984742	6.77681	6.95869	134.186	99.9213	140.06	109.339	109.06	107.57
ENSRNOT00000005722	Deptor	Deptor-201	chr7:94795214-94995809	+	protein_coding	-0.00511296	0.996462	0.968435	0.998743	3.14089	3.146	7.26753	9.03257	7.36249	7.22854	7.46019	8.85833
ENSRNOT00000005726	Tor3a	Tor3a-201	chr13:74252405-74276964	-	protein_coding	-0.0360326	0.975333	0.867549	0.992193	2.62581	2.66184	4.04724	6.18748	5.9864	4.27906	6.00308	5.36059
ENSRNOT00000005740	Ccdc59	Ccdc59-201	chr7:47928060-47934929	+	protein_coding	0.104007	1.07475	0.135966	0.984742	3.16191	3.05791	6.98247	7.69754	7.31822	7.52608	8.44697	7.90122
ENSRNOT00000005743	Yy1	Yy1-201	chr6:132702448-132727046	+	protein_coding	0.138865	1.10104	0.128419	0.984742	4.45361	4.31475	18.7391	18.7475	19.2193	21.7345	22.3016	18.8582
ENSRNOT00000005746	Timp3	Timp3-201	chr7:23544215-23594133	-	protein_coding	0.0646208	1.04581	0.691627	0.984742	5.21663	5.15201	39.1581	35.6703	29.524	41.4955	33.3212	34.2519
ENSRNOT00000005753	Slc25a29	Slc25a29-201	chr6:132735883-132747828	-	protein_coding	-0.0404898	0.972325	0.733684	0.987051	2.74204	2.78253	6.45823	5.95228	5.28219	6.3663	5.75597	5.01689
ENSRNOT00000005762	Cdk17	Cdk17-201	chr7:34001506-34079616	+	protein_coding	0.0578277	1.0409	0.732565	0.987051	4.41142	4.35359	16.4951	23.4269	18.9942	18.2968	21.8461	20.8582
ENSRNOT00000005770	Pkn1	Pkn1-201	chr19:24803524-24831500	-	protein_coding	0.125968	1.09124	0.309611	0.984742	3.90348	3.77751	12.9299	14.2521	11.1382	14.7192	12.9809	14.2486
ENSRNOT00000005773	Kcnc2	Kcnc2-202	chr7:54980163-55156819	+	protein_coding	0.304404	1.23491	0.265992	0.984742	3.70212	3.39771	6.94094	10.6375	11.668	10.2244	12.45	13.6036
ENSRNOT00000005774	Trib2	Trib2-201	chr6:41016730-41039437	-	protein_coding	0.0372639	1.02617	0.530544	0.984742	4.58745	4.55019	21.2878	22.0503	24.0313	23.0331	22.4229	23.6848
ENSRNOT00000005781	Glrx5	Glrx5-201	chr6:128750795-128760880	+	protein_coding	-0.17768	0.884124	0.0645395	0.984742	4.66087	4.83855	28.1595	25.2033	29.6556	25.0278	24.1381	23.7408
ENSRNOT00000005786	LOC100911110	LOC100911110-201	chr6:10151729-10236695	+	protein_coding	0.00841045	1.00585	0.941035	0.997035	6.07751	6.0691	60.8287	69.8668	68.0731	58.8771	72.0493	69.4142
ENSRNOT00000005794	Llph	Llph-201	chr7:65005791-65008823	+	protein_coding	0.092294	1.06606	0.46326	0.984742	4.52881	4.43651	22.2663	22.1648	17.8372	23.3912	20.5079	22.4472
ENSRNOT00000005798	Ppm1h	Ppm1h-201	chr7:66843865-67116980	-	protein_coding	-0.21319	0.862628	0.0873117	0.984742	3.81792	4.03111	15.2721	14.0148	16.8851	13.6878	11.9728	13.7209
ENSRNOT00000005800	Arl4a	Arl4a-201	chr6:59948577-59950586	-	protein_coding	-0.0489725	0.966625	0.642251	0.984742	3.88979	3.93876	15.4878	14.0083	13.5736	12.3026	14.2131	15.0945
ENSRNOT00000005803	Dcaf13	Dcaf13-201	chr7:78005232-78040214	+	protein_coding	-0.0186583	0.98715	0.843427	0.992193	4.07915	4.09781	14.3839	17.9228	16.2441	15.4631	16.2184	16.035
ENSRNOT00000005811	Usf1	Usf1-201	chr13:89797800-89805558	+	protein_coding	0.0105935	1.00737	0.866865	0.992193	5.24435	5.23376	34.8943	39.3839	35.7554	35.5282	37.1415	38.0927
ENSRNOT00000005814	Lgr5	Lgr5-201	chr7:58448277-58587787	-	protein_coding	-0.0663703	0.955038	0.686301	0.984742	1.91406	1.98044	2.61171	2.53049	3.81908	2.95313	2.8404	2.52578
ENSRNOT00000005815	Mrpl13	Mrpl13-201	chr7:95288376-95310005	-	protein_coding	-0.0620062	0.957931	0.179021	0.984742	5.94031	6.00232	61.9668	61.4918	65.9417	59.2728	59.7383	62.2484
ENSRNOT00000005817	Zdhhc3	Zdhhc3-201	chr8:132167247-132189388	-	protein_coding	-0.112188	0.925184	0.257498	0.984742	5.07578	5.18797	35.4139	32.003	39.3069	33.3023	32.9323	31.957
ENSRNOT00000005821	Klhl28	Klhl28-201	chr6:86684413-86713370	-	protein_coding	-0.118488	0.921152	0.234978	0.984742	2.75065	2.86914	6.0382	6.31521	6.57531	6.33545	5.0785	5.83692
ENSRNOT00000005825	Sptssa	Sptssa-201	chr6:75540174-75551625	-	protein_coding	-0.035295	0.975832	0.827769	0.990929	5.73671	5.772	55.4545	56.1245	49.5962	61.7768	52.9915	43.7343
ENSRNOT00000005828	Utp23	Utp23-201	chr7:91384187-91389598	+	protein_coding	0.0636848	1.04513	0.656718	0.984742	3.09011	3.02643	5.84218	7.99631	7.78777	7.52415	7.94097	7.10242
ENSRNOT00000005829	Avpr1a	Avpr1a-201	chr7:67341080-67345308	-	protein_coding	0.452754	1.36865	0.261093	0.984742	1.275	0.822244	0.749529	0.882544	0.678396	1.92301	2.2125	0.509263
ENSRNOT00000005832	Klhl12	Klhl12-201	chr13:51282684-51314797	+	protein_coding	0.125824	1.09113	0.416425	0.984742	4.22499	4.09917	13.3259	18.4832	17.0358	16.7068	18.271	18.1647
ENSRNOT00000005834	Mtif2	Mtif2-201	chr14:113945843-113965745	+	protein_coding	-0.0047822	0.996691	0.967677	0.998743	3.09007	3.09485	6.41829	8.47667	7.87092	7.12637	7.77317	7.66077
ENSRNOT00000005837	Phf5a	Phf5a-201	chr7:123095288-123101869	-	protein_coding	0.0993128	1.07126	0.459464	0.984742	4.854	4.75468	29.6906	26.691	22.1507	28.0434	28.7352	27.0077
ENSRNOT00000005839	Aatk	Aatk-201	chr10:109188112-109224370	-	protein_coding	-0.0300362	0.979396	0.788706	0.9895	6.13613	6.16617	74.6895	73.1273	65.0072	74.2329	72.9386	61.5462
ENSRNOT00000005845	RGD1563962	RGD1563962-201	chr13:51317460-51331705	+	protein_coding	0.102162	1.07338	0.261225	0.984742	3.62368	3.52152	9.42547	10.8737	11.234	11.7525	11.4447	10.8013
ENSRNOT00000005846	Daam1	Daam1-201	chr6:94636222-94739026	+	protein_coding	0.0260633	1.01823	0.433661	0.984742	4.44729	4.42123	19.745	21.1721	20.3819	21.0193	20.9546	20.4772
ENSRNOT00000005848	Abca5	Abca5-201	chr10:98576039-98644800	-	protein_coding	0.191836	1.14222	0.533204	0.984742	0.734699	0.542862	0.295464	0.409816	0.693034	0.421218	0.364368	1.37633
ENSRNOT00000005849	Zfp238	Zfp238-201	chr13:95589668-95591236	+	protein_coding	-0.0223722	0.984612	0.792777	0.9895	4.2983	4.32067	18.9984	18.451	19.5124	16.6947	19.7665	19.7273
ENSRNOT00000005851	Ddc	Ddc-201	chr14:91905919-91996774	-	protein_coding	-0.0945369	0.936573	0.642646	0.984742	0.469019	0.563556	0.854019	0.211273	0.437425	0.302713	0.502447	0.354934
ENSRNOT00000005855	Bre	Bre-201	chr6:25666655-26051229	-	protein_coding	0.0848532	1.06058	0.330124	0.984742	5.02435	4.9395	30.5507	26.868	31.8622	30.3435	31.9982	32.3276
ENSRNOT00000005858	Kidins220	Kidins220-201	chr6:44230985-44321203	+	protein_coding	0.183169	1.13538	0.237737	0.984742	2.45429	2.27112	3.70088	3.65358	4.14115	3.61589	5.00211	4.94136
ENSRNOT00000005861	Fam179b	Fam179b-201	chr6:86713803-86779242	+	protein_coding	0.118649	1.08572	0.571809	0.984742	1.4432	1.32455	1.00119	1.93484	1.67494	1.37924	1.96271	1.8524
ENSRNOT00000005862	Ppfia2	Ppfia2-201	chr7:48867664-49042455	+	protein_coding	0.0621339	1.04401	0.75077	0.987059	3.02616	2.96403	5.27657	8.38206	7.06797	6.77587	6.75804	7.96181
ENSRNOT00000005863	Lpin1	Lpin1-201	chr6:41799749-41870046	-	protein_coding	0.0408986	1.02875	0.443055	0.984742	3.80025	3.75935	12.6909	11.951	13.0053	12.6377	12.5681	13.6119
ENSRNOT00000005866	Cbln4	Cbln4-201	chr3:170033166-170040953	-	protein_coding	0.0783578	1.05582	0.65063	0.984742	2.5818	2.50344	3.68716	4.99733	5.48579	4.43118	5.07092	5.50799
ENSRNOT00000005872	Rps27a	Rps27a-201	chr14:113966611-113968268	-	protein_coding	0.0153815	1.01072	0.764825	0.987761	8.65123	8.63584	379.491	412.951	398.623	384.299	415.17	404.291
ENSRNOT00000005873	Gtf2a1	Gtf2a1-001	chr6:115320467-115352681	-	protein_coding	0.0849821	1.06067	0.233759	0.984742	4.01006	3.92507	14.4453	13.9104	14.2198	16.2995	15.096	14.0207
ENSRNOT00000005876	Vipr2	Vipr2-201	chr6:143938040-144008072	+	protein_coding	-0.0817078	0.944938	0.682934	0.984742	1.07516	1.15687	1.36944	0.795877	1.60516	1.3921	0.940941	1.01454
ENSRNOT00000005879	Flywch1	Flywch1-201	chr10:13087914-13107771	-	protein_coding	0.0298515	1.02091	0.740934	0.987051	6.9728	6.94295	119.758	114.593	132.433	120.219	119.157	135.066
ENSRNOT00000005881	Ston2	Ston2-201	chr6:115399326-115513354	-	protein_coding	-0.222559	0.857044	0.00750798	0.96642	2.44354	2.6661	5.64426	5.29773	5.11077	4.64644	4.31586	4.36274
ENSRNOT00000005882	Pax6	Pax6-201	chr3:95707386-95728382	+	protein_coding	0.0271945	1.01903	0.903282	0.995396	1.13985	1.11265	1.70515	0.805068	1.07081	1.16554	0.922297	1.57038
ENSRNOT00000005885	Trib1	Trib1-201	chr7:99954492-99961026	+	protein_coding	0.113828	1.0821	0.372791	0.984742	1.72433	1.6105	2.27312	1.69285	2.23036	2.60386	2.2673	2.06385
ENSRNOT00000005887	Mtbp	Mtbp-201	chr7:95309928-95387680	+	protein_coding	-0.145919	0.903804	0.0677542	0.984742	0.523005	0.668923	0.599517	0.672926	0.50187	0.408355	0.392394	0.513025
ENSRNOT00000005894	Adgra3	Adgra3-201	chr14:64686793-64739694	+	protein_coding	-0.113993	0.924027	0.379537	0.984742	2.08312	2.19712	3.60763	3.11047	4.09127	3.16014	2.92134	3.66343
ENSRNOT00000005899	Flywch2	Flywch2-201	chr10:13112212-13115294	-	protein_coding	0.149213	1.10896	0.262585	0.984742	4.39538	4.24617	16.7622	18.5452	18.6851	18.5428	18.6175	23.3107
ENSRNOT00000005901	Fam210b	Fam210b-201	chr3:170354141-170362513	+	protein_coding	0.0292338	1.02047	0.809634	0.9895	3.18765	3.15841	7.97516	8.1212	7.69438	8.89997	8.78955	6.80435
ENSRNOT00000005902	Ikzf1	Ikzf1-201	chr14:91782354-91867424	+	protein_coding	0.108067	1.07778	0.663097	0.984742	0.787122	0.679055	0.711284	0.970387	0.217235	0.605904	0.987875	0.609658
ENSRNOT00000005903	RGD1311756	RGD1311756-201	chr6:124786097-124872277	+	protein_coding	-0.0468243	0.968065	0.747662	0.987059	1.68158	1.7284	2.52373	1.79564	2.69335	2.3597	1.97386	2.30366
ENSRNOT00000005905	Myt1l	Myt1l-201	chr6:48708368-48843296	+	protein_coding	0.258445	1.19619	0.321089	0.984742	1.86277	1.60432	1.89812	2.42674	1.83043	1.74257	2.91446	3.48145
ENSRNOT00000005908	Ccdc88c	Ccdc88c-201	chr6:124905808-125027553	-	protein_coding	-0.125236	0.916854	0.33967	0.984742	3.21196	3.3372	10.0871	9.3203	8.02156	9.14099	8.28363	7.45073
ENSRNOT00000005909	Tspan8	Tspan8-201	chr7:58814805-58847563	+	protein_coding	0.0178816	1.01247	0.967983	0.998743	2.51892	2.50103	7.27772	3.36033	4.02608	6.14818	6.07194	2.72455
ENSRNOT00000005910	Btg1	Btg1-201	chr7:37812831-37815088	+	protein_coding	0.112782	1.08131	0.556008	0.984742	5.23811	5.12532	27.4493	39.859	35.5822	34.5208	41.3874	34.7077
ENSRNOT00000005911	Elk3	Elk3-201	chr7:34086220-34121694	-	protein_coding	0.0722786	1.05138	0.0570994	0.984742	2.73963	2.66735	5.42698	5.26554	5.36633	5.4517	5.81676	5.77449
ENSRNOT00000005917	Wdr83	Wdr83-201	chr19:26188638-26194198	-	protein_coding	0.174983	1.12895	0.0716578	0.984742	4.12492	3.94993	14.4932	13.2034	15.7731	16.0133	16.5378	16.7994
ENSRNOT00000005919	Sdr9c7	Sdr9c7-201	chr7:71157664-71170511	+	protein_coding	-0.13369	0.911497	0.22677	0.984742	1.09119	1.22487	1.53126	1.12157	1.37782	1.21405	1.2178	0.969376
ENSRNOT00000005925	Commd5	Commd5-201	chr7:118502676-118504097	+	protein_coding	0.188256	1.13939	0.264843	0.984742	3.35241	3.16416	8.38276	9.30733	6.44803	9.43406	8.64832	9.58341
ENSRNOT00000005930	Lta4h	Lta4h-201	chr7:34288365-34320235	+	protein_coding	-0.0526696	0.964151	0.626492	0.984742	4.72392	4.77659	24.9724	29.5215	24.976	27.6007	25.2472	23.5848
ENSRNOT00000005933	Gpr135	Gpr135-201	chr6:94816976-94818349	-	protein_coding	0.055123	1.03895	0.746753	0.987059	1.54236	1.48724	1.36275	2.11862	1.99042	1.89859	1.59207	2.28897
ENSRNOT00000005934	Tcn2	Tcn2-201	chr14:84174138-84189266	-	protein_coding	0.0527318	1.03723	0.733561	0.987051	4.6297	4.57697	24.3065	24.7002	19.905	26.1065	25.2331	20.3361
ENSRNOT00000005939	Fam117a	Fam117a-201	chr10:83154423-83198679	+	protein_coding	0.0504814	1.03561	0.578247	0.984742	1.59449	1.54401	2.24406	1.68501	1.84674	2.11091	1.9886	1.96221
ENSRNOT00000005942	Caskin2	Caskin2-201	chr10:104344099-104358253	-	protein_coding	0.0407119	1.02862	0.776748	0.988268	3.91667	3.87596	13.12	15.3278	12.727	16.0166	14.432	12.1162
ENSRNOT00000005943	Polr3h	Polr3h-201	chr7:123146249-123156558	-	protein_coding	-0.0369893	0.974687	0.766551	0.987761	4.36859	4.40558	19.9639	18.377	22.4356	18.8653	22.1922	18.1335
ENSRNOT00000005961	Adss	Adss-201	chr13:95913426-95943761	-	protein_coding	-0.0227199	0.984375	0.811394	0.9895	5.49507	5.51779	43.6888	40.8324	50.4457	44.4864	43.223	44.6049
ENSRNOT00000005967	Desi2	Desi2-201	chr13:96111800-96154685	+	protein_coding	0.0219902	1.01536	0.830066	0.990929	3.49429	3.4723	10.6976	9.89893	9.72305	10.8205	8.98449	11.1253
ENSRNOT00000005977	Cep131	Cep131-201	chr10:109243039-109267500	-	protein_coding	0.0320586	1.02247	0.913928	0.996306	4.00547	3.97341	17.5254	17.547	10.28	12.2009	16.2275	17.217
ENSRNOT00000005981	Tceanc	Tceanc-201	chrX:29504349-29505425	+	protein_coding	0.176717	1.13031	0.426604	0.984742	1.10641	0.92969	0.859151	0.667634	1.22935	1.17418	1.59035	0.772279
ENSRNOT00000005983	Crim1	Crim1-201	chr6:788548-960703	+	protein_coding	0.0611376	1.04329	0.614762	0.984742	3.72025	3.65911	10.1428	13.1446	11.7915	11.9601	11.518	13.1115
ENSRNOT00000005987	Cltc	Cltc-201	chr10:74014562-74070266	-	protein_coding	0.0011179	1.00078	0.983446	0.999302	7.25291	7.25179	150.718	149.039	154.517	153.614	142.134	159.339
ENSRNOT00000005996	Pes1	Pes1-201	chr14:84211600-84227978	+	protein_coding	-0.00211613	0.998534	0.922478	0.996306	4.74444	4.74655	25.5486	26.4338	25.5605	26.275	25.6958	25.4512
ENSRNOT00000005997	Apool	Apool-201	chrX:83678339-83750549	+	protein_coding	0.0458736	1.03231	0.708233	0.984742	3.04296	2.99708	7.59686	7.43468	6.01825	7.77421	7.45836	6.54347
ENSRNOT00000006005	Dcaf5	Dcaf5-201	chr6:103516586-103605256	-	protein_coding	0.0238062	1.01664	0.688151	0.984742	3.82217	3.79837	12.5371	13.1052	13.1045	12.4301	12.9122	14.1457
ENSRNOT00000006006	Trappc2b	Trappc2b-201	chr10:37130499-37130921	-	protein_coding	0.184426	1.13637	0.0720188	0.984742	3.90775	3.72333	12.0199	13.0604	11.5862	14.9876	14.223	12.8922
ENSRNOT00000006008	Chrdl1	Chrdl1-201	chrX:114554359-114658931	-	protein_coding	0.158865	1.11641	0.461928	0.984742	1.6799	1.52104	1.48772	2.5418	1.68292	2.2732	2.65305	1.7509
ENSRNOT00000006018	Fam20b	Fam20b-201	chr13:74280173-74331214	-	protein_coding	0.057408	1.04059	0.468807	0.984742	4.55446	4.49706	20.0589	22.5224	22.2449	21.1216	24.0003	22.46
ENSRNOT00000006020	Rdh14	Rdh14-001	chr6:36107147-36112064	+	protein_coding	-0.02915	0.979998	0.869404	0.992193	4.21784	4.24699	18.5945	21.6696	14.4114	16.9131	17.4295	18.5167
ENSRNOT00000006029	Slc25a32	Slc25a32-201	chr7:77987212-78004975	-	protein_coding	-0.0279138	0.980838	0.615549	0.984742	2.76101	2.78893	5.96092	5.58059	6.20641	5.71953	5.53829	6.08989
ENSRNOT00000006030	Eapp	Eapp-201	chr6:75567511-75589257	-	protein_coding	-0.106579	0.928788	0.283407	0.984742	5.02978	5.13635	34.938	33.4199	34.1744	32.9061	34.2887	28.1357
ENSRNOT00000006034	Brd1	Brd1-201	chr7:129676120-129724303	-	protein_coding	0.0585302	1.0414	0.621488	0.984742	3.86439	3.80586	12.6784	15.0609	11.4517	13.2957	13.3844	14.0243
ENSRNOT00000006035	Sash3	Sash3-201	chrX:134979646-134994349	+	protein_coding	0.315517	1.24446	0.103395	0.984742	1.57294	1.25742	1.27174	1.70382	1.22447	1.71107	2.51568	1.76282
ENSRNOT00000006044	Zfp472	Zfp472-201	chr7:15247681-15250411	+	protein_coding	0.075104	1.05344	0.675542	0.984742	1.28177	1.20667	1.13338	1.29565	1.51048	1.0673	1.34615	1.96345
ENSRNOT00000006050	Zbed4	Zbed4-201	chr7:129749714-129787093	+	protein_coding	-0.0550854	0.962537	0.56152	0.984742	1.65759	1.71267	2.06141	2.61685	2.18013	2.36179	2.10771	2.00566
ENSRNOT00000006051	Tmem5	Tmem5-201	chr7:64326465-64341207	-	protein_coding	-0.110017	0.926577	0.255084	0.984742	2.97536	3.08537	6.73185	7.83194	7.95429	7.15466	7.1066	6.35819
ENSRNOT00000006055	Clec3b	Clec3b-201	chr8:132241134-132246694	+	protein_coding	-0.26618	0.831518	0.479426	0.984742	3.22569	3.49187	10.6374	14.1677	7.06673	10.8405	8.7714	6.07559
ENSRNOT00000006063	Ublcp1	Ublcp1-201	chr10:30103613-30118873	-	protein_coding	0.0504317	1.03557	0.585719	0.984742	5.97338	5.92295	56.7185	56.1393	66.7189	60.8576	60.1684	64.5517
ENSRNOT00000006067	Coro7	Coro7-201	chr10:11100917-11143881	+	protein_coding	0.0812133	1.05791	0.204839	0.984742	3.8314	3.75019	11.789	13.2343	12.384	12.8841	13.0128	13.8272
ENSRNOT00000006070	Dcn	Dcn-201	chr7:38742051-38782323	+	protein_coding	0.0668813	1.04745	0.899568	0.995396	5.84999	5.78311	51.5189	68.6072	44.6769	87.8882	69.2189	29.7445
ENSRNOT00000006071	Ppargc1a	Ppargc1a-201	chr14:63095720-63187009	+	protein_coding	0.102816	1.07387	0.560682	0.984742	3.08334	2.98052	6.87232	6.62891	7.18684	7.08307	6.1983	9.46472
ENSRNOT00000006073	Spdya	Spdya-201	chr6:23498543-23543172	-	protein_coding	0.656937	1.57673	0.534314	0.984742	1.35523	0.698293	0	0	3.2719	2.98182	3.15634	0.011818
ENSRNOT00000006074	Ofd1	Ofd1-201	chrX:29562165-29602925	+	protein_coding	0.176347	1.13002	0.0340017	0.984742	2.50099	2.32464	3.93309	4.19202	3.90799	5.01365	4.34261	4.64579
ENSRNOT00000006083	Lin7a	Lin7a-201	chr7:49385705-49627836	+	protein_coding	0.355578	1.2795	0.197705	0.984742	1.53416	1.17859	0.866619	1.60028	1.38942	2.69513	1.44232	1.69189
ENSRNOT00000006086	Tmtc2	Tmtc2-201	chr7:47181981-47586137	-	protein_coding	-0.0150405	0.989629	0.920256	0.996306	2.58011	2.59515	6.02145	4.14989	5.10139	4.85621	4.65982	5.45137
ENSRNOT00000006087	Egfr	Egfr-201	chr14:99919485-100098796	+	protein_coding	-0.0887825	0.940316	0.486148	0.984742	1.43461	1.52339	1.89328	2.15254	1.60441	2.03718	1.54515	1.55504
ENSRNOT00000006093	Anapc4	Anapc4-201	chr14:60471962-60503803	-	protein_coding	0.145633	1.10622	0.0118379	0.984742	4.4334	4.28777	18.9877	18.6947	17.929	19.9845	20.6502	21.2023
ENSRNOT00000006095	Pou6f1	Pou6f1-201	chr7:142204036-142210738	-	protein_coding	0.0735583	1.05231	0.667536	0.984742	2.99521	2.92165	5.94899	6.35425	7.5125	6.03946	6.5455	8.54376
ENSRNOT00000006098	Cacnb1	Cacnb1-201	chr10:85954138-85974644	-	protein_coding	0.0989965	1.07103	0.455621	0.984742	4.07424	3.97525	12.7463	14.5445	17.2072	15.4191	16.4072	15.7237
ENSRNOT00000006109	Lum	Lum-201	chr7:38819771-38826862	+	protein_coding	-0.121906	0.918973	0.739955	0.987051	3.62674	3.74864	12.847	15.8601	9.40269	14.2634	13.6573	7.4249
ENSRNOT00000006111	Rnd3	Rnd3-201	chr3:36642587-36660758	-	protein_coding	-0.0292776	0.979911	0.718505	0.985752	4.10626	4.13554	17.0614	16.4942	16.1839	14.8582	16.0729	17.8697
ENSRNOT00000006117	Rxrg	Rxrg-201	chr13:85818473-85868543	+	protein_coding	0.196438	1.14587	0.311788	0.984742	2.41138	2.21494	2.87218	4.45602	3.73649	4.8285	4.47814	3.7152
ENSRNOT00000006118	Zfp128	Zfp128-201	chr1:65691947-65701867	-	protein_coding	0.236697	1.17829	0.0349013	0.984742	2.37835	2.14165	3.50434	3.52649	3.21413	3.74856	4.32857	4.55504
ENSRNOT00000006128	Wars	Wars-201	chr6:132771021-132797675	-	protein_coding	-0.473266	0.720332	0.371672	0.984742	0.00157639	0.474843	0.00071	0.00489	1.66931	0	0.002197	0.001084
ENSRNOT00000006131	Atg2b	Atg2b-201	chr6:129449449-129509720	-	protein_coding	0.0965326	1.0692	0.452535	0.984742	3.73363	3.63709	10.7698	12.038	11.55	14.265	12.0623	10.8055
ENSRNOT00000006137	Gemin2	Gemin2-201	chr6:80108655-80122365	+	protein_coding	0.233624	1.17579	0.0648541	0.984742	3.41825	3.18463	8.50111	7.94706	7.842	9.24753	8.90563	11.0362
ENSRNOT00000006141	F11r	F11r-201	chr13:89826254-89850612	+	protein_coding	-0.0541645	0.963152	0.651183	0.984742	2.45835	2.51251	4.50893	5.48154	4.20333	4.83009	4.59004	4.09356
ENSRNOT00000006142	Cthrc1	Cthrc1-201	chr7:77966722-77977004	+	protein_coding	-0.0433012	0.970432	0.8851	0.992244	1.29332	1.33662	1.13525	2.17449	1.37664	1.17714	2.33173	1.02967
ENSRNOT00000006144	Wdr60	Wdr60-201	chr6:144069077-144123596	-	protein_coding	0.0796264	1.05674	0.806084	0.9895	2.40266	2.32303	2.92715	5.74266	3.7315	3.02505	4.81955	5.31186
ENSRNOT00000006148	Traf6	Traf6-201	chr3:91252829-91271607	+	protein_coding	-0.0456897	0.968827	0.665662	0.984742	2.28425	2.32994	4.49201	3.66349	3.96253	4.30256	3.48242	3.86279
ENSRNOT00000006152	Adgre5	Adgre5-201	chr19:24855299-24875137	-	protein_coding	-0.0925872	0.937839	0.512985	0.984742	2.29605	2.38863	3.94726	5.22366	3.66381	3.8438	3.8203	4.07314
ENSRNOT00000006154	Cox20	Cox20-201	chr13:96219853-96224023	+	protein_coding	0.00174935	1.00121	0.983334	0.999302	4.29371	4.29196	17.4228	19.1058	19.2932	18.7157	20.1454	17.0959
ENSRNOT00000006157	Meis1	Meis1-201	chr14:103181281-103321270	-	protein_coding	0.100254	1.07196	0.327495	0.984742	3.29329	3.19303	7.42203	9.0084	8.07433	8.25627	9.51337	8.68181
ENSRNOT00000006160	Mtfp1	Mtfp1-201	chr14:84330218-84334066	-	protein_coding	0.179862	1.13278	0.335687	0.984742	3.02171	2.84185	6.11544	5.06619	7.5374	6.56591	6.78648	8.09228
ENSRNOT00000006162	Cacna1b	Cacna1b-201	chr3:1742627-1924827	-	protein_coding	1.19255	2.28556	0.106953	0.984742	3.0476	1.85505	1.31523	6.92651	1.5799	6.36589	7.29803	8.24819
ENSRNOT00000006168	Nfic	Nfic-201	chr7:11152038-11177664	+	protein_coding	-0.0591743	0.959813	0.719391	0.985752	5.18499	5.24416	39.6672	30.7053	41.2256	35.1965	32.0536	39.2372
ENSRNOT00000006172	Rbm43	Rbm43-201	chr3:37434620-37445907	-	protein_coding	0.325443	1.25305	0.0960308	0.984742	1.78767	1.46223	1.63558	1.99795	1.64742	3.1426	2.30455	2.00637
ENSRNOT00000006175	Fign	Fign-201	chr3:49992397-50120392	-	protein_coding	0.0741821	1.05276	0.404296	0.984742	1.29399	1.21981	1.22788	1.27196	1.49634	1.29254	1.42375	1.65329
ENSRNOT00000006177	RGD1563680	RGD1563680-201	chr3:107142762-107348650	+	protein_coding	0.134828	1.09796	0.461149	0.984742	1.26953	1.1347	0.903204	1.34496	1.37199	1.04041	1.77488	1.47477
ENSRNOT00000006179	Slc35b1	Slc35b1-201	chr10:83201311-83208605	+	protein_coding	0.0731218	1.05199	0.475113	0.984742	5.16451	5.09139	29.2835	34.2751	36.0946	33.455	35.8873	35.2987
ENSRNOT00000006180	Srgap1	Srgap1-201	chr7:63973279-64251110	-	protein_coding	0.0706315	1.05018	0.257091	0.984742	2.4277	2.35707	4.10401	3.95141	4.32114	4.40422	4.66021	4.09175
ENSRNOT00000006181	Sstr4	Sstr4-201	chr3:142739781-142741644	+	protein_coding	0.019126	1.01335	0.92524	0.996306	0.737571	0.718445	0.485139	1.08038	0.441819	0.500391	0.663863	0.856825
ENSRNOT00000006184	Mb	Mb-201	chr7:118101634-118108864	-	protein_coding	-0.650263	0.637164	0.336345	0.984742	0.183051	0.833314	3.05901	0.173557	0.1875	0.104377	0.095511	0.209422
ENSRNOT00000006185	Mterf3	Mterf3-201	chr7:71273275-71293823	-	protein_coding	-0.00240294	0.998336	0.981809	0.999302	2.51625	2.51865	5.35732	4.824	4.08249	4.95176	4.69846	4.52076
ENSRNOT00000006186	Fam69b	Fam69b-201	chr3:4083864-4092289	+	protein_coding	0.0720999	1.05125	0.655891	0.984742	4.60687	4.53477	23.1126	18.4609	25.5398	21.3306	23.4893	25.4569
ENSRNOT00000006188	Myc	Myc-001	chr7:102586313-102591240	+	protein_coding	0.0120022	1.00835	0.949461	0.99735	1.40476	1.39276	1.33279	1.32138	2.34322	1.52059	1.69302	1.73455
ENSRNOT00000006190	Ppp1cb	Ppp1cb-201	chr6:23549317-23581052	-	protein_coding	0.0107971	1.00751	0.635799	0.984742	7.19486	7.18406	144.564	147.146	141.597	143.922	148.342	144.309
ENSRNOT00000006191	Fance	Fance-201	chr20:7895083-7906142	+	protein_coding	0.0474861	1.03346	0.702552	0.984742	3.05936	3.01187	7.60583	7.8471	5.89282	7.23443	7.20875	7.56968
ENSRNOT00000006195	Fzd6	Fzd6-201	chr7:77899322-77931029	+	protein_coding	0.0619748	1.04389	0.739178	0.987051	1.71356	1.65158	2.2471	1.78523	2.42901	2.379	1.70825	2.85495
ENSRNOT00000006200	Thbd	Thbd-201	chr3:142748674-142752325	-	protein_coding	-0.0671414	0.954527	0.850473	0.992193	2.01427	2.08142	3.92829	3.83463	2.18161	3.14567	4.46327	1.91088
ENSRNOT00000006203	Fibin	Fibin-201	chr3:101545208-101547478	-	protein_coding	0.108198	1.07788	0.549689	0.984742	3.57843	3.47023	8.79411	12.3806	9.38705	12.5194	10.5211	9.94447
ENSRNOT00000006205	Nxt1	Nxt1-201	chr3:142993658-142996578	+	protein_coding	-0.0645346	0.956254	0.494757	0.984742	2.91993	2.98446	6.84501	6.54122	7.37922	6.53196	7.28716	5.94456
ENSRNOT00000006209	Rad21	Rad21-201	chr7:91511756-91538673	-	protein_coding	0.00652665	1.00453	0.936798	0.996306	5.57852	5.57199	46.4244	49.1164	44.2924	47.0502	50.5023	43.094
ENSRNOT00000006217	Map2k6	Map2k6-201	chr10:98706960-98823287	+	protein_coding	0.125317	1.09075	0.182326	0.984742	3.74373	3.61841	10.1053	12.2059	11.6314	12.0185	12.5534	12.6244
ENSRNOT00000006218	Rhot1	Rhot1-202	chr10:67559420-67640555	+	protein_coding	-0.238966	0.847352	0.453606	0.984742	4.1501	4.38907	21.501	23.4726	15.7047	23.4805	13.4517	14.8189
ENSRNOT00000006219	Cntn1	Cntn1-201	chr7:133400485-133585959	+	protein_coding	0.0415626	1.02923	0.526811	0.984742	1.32446	1.2829	1.60161	1.4327	1.27638	1.54971	1.42745	1.53786
ENSRNOT00000006223	Klhdc2	Klhdc2-201	chr6:91595823-91610799	+	protein_coding	0.190407	1.14109	0.0576138	0.984742	6.37617	6.18576	67.3854	73.4242	74.7916	82.1139	76.6587	87.7951
ENSRNOT00000006225	Slc38a10	Slc38a10-201	chr10:109284957-109333899	-	protein_coding	0.137173	1.09975	0.102848	0.984742	3.90236	3.76518	12.203	12.79	12.8058	15.273	13.473	13.1955
ENSRNOT00000006230	Spop	Spop-201	chr10:83231409-83311592	+	protein_coding	-0.0969804	0.934988	0.13127	0.984742	5.82424	5.92122	61.803	60.4413	56.671	56.2921	57.7388	53.05
ENSRNOT00000006233	Otud5	Otud5-201	chrX:15471211-15504165	-	protein_coding	0.101436	1.07284	0.146	0.984742	5.25686	5.15542	32.44	36.9253	34.6955	36.166	37.7079	37.857
ENSRNOT00000006235	Nek2	Nek2-201	chr13:110511668-110522769	+	protein_coding	-0.00957424	0.993386	0.926817	0.996306	0.572013	0.581587	0.562655	0.31861	0.62647	0.511081	0.526703	0.424088
ENSRNOT00000006238	Kcnj16	Kcnj16-201	chr10:99388130-99389898	+	protein_coding	-0.0513027	0.965065	0.685227	0.984742	5.56184	5.61314	53.8156	47.7601	42.8738	46.2564	42.3002	50.5101
ENSRNOT00000006239	Dazap2	Dazap2-201	chr7:142239035-142243241	+	protein_coding	0.0186182	1.01299	0.890006	0.993371	6.73099	6.71237	121.087	95.4725	96.9045	99.4327	114.669	102.18
ENSRNOT00000006240	Arel1	Arel1-201	chr6:108635220-108660063	-	protein_coding	0.0398125	1.02798	0.50623	0.984742	4.40718	4.36737	18.4314	19.5853	20.9818	19.8056	20.1259	20.7313
ENSRNOT00000006254	Kcnj2	Kcnj2-201	chr10:99437436-99439114	+	protein_coding	-0.055286	0.962404	0.282145	0.984742	2.26584	2.32112	3.95496	4.08022	3.95746	3.81547	4.06025	3.56501
ENSRNOT00000006257	Aard	Aard-201	chr7:91588458-91593297	+	protein_coding	0.270457	1.20619	0.135372	0.984742	3.91295	3.64249	10.0749	13.3775	11.2313	12.9836	16.1678	13.2367
ENSRNOT00000006264	Itgbl1	Itgbl1-201	chr15:110114148-110378969	+	protein_coding	-0.00456358	0.996842	0.993231	0.999394	2.17723	2.18179	4.0751	4.44466	2.38018	4.70664	5.71573	1.41412
ENSRNOT00000006279	Fam84b	Fam84b-201	chr7:101139376-101140308	-	protein_coding	-0.267552	0.830728	0.363299	0.984742	0.483802	0.751354	0.432654	1.24557	0.482761	0.275941	0.737483	0.233574
ENSRNOT00000006281	Wdr25	Wdr25-201	chr6:132805794-132932242	+	protein_coding	0.219399	1.16425	0.167047	0.984742	2.13827	1.91888	2.32558	2.95437	3.11124	3.55448	2.90115	3.802
ENSRNOT00000006284	L3hypdh	L3hypdh-201	chr6:94824112-94834908	-	protein_coding	0.0105634	1.00735	0.950504	0.99735	1.0501	1.03953	1.48727	0.829526	0.908671	0.865242	1.11481	1.25074
ENSRNOT00000006287	Gzf1	Gzf1-201	chr3:143003796-143015904	+	protein_coding	0.0353433	1.0248	0.340343	0.984742	2.66442	2.62908	5.3138	4.99639	5.25334	5.39943	5.48185	5.14286
ENSRNOT00000006291	Prr5l	Prr5l-201	chr3:91291875-91370167	-	protein_coding	-0.0507099	0.965461	0.858218	0.992193	3.64334	3.69405	13.0354	12.8368	10.1633	14.2503	13.3289	7.92831
ENSRNOT00000006297	Fcf1	Fcf1-201	chr6:108796182-108808048	+	protein_coding	0.115174	1.08311	0.19181	0.984742	5.21573	5.10055	34.6157	30.8557	34.5983	35.9209	38.5898	34.1086
ENSRNOT00000006300	Tmem158	Tmem158-201	chr8:132344710-132345708	-	protein_coding	0.380088	1.30142	0.258084	0.984742	3.68137	3.30128	5.79623	11.5118	10.266	10.2229	12.8245	12.61
ENSRNOT00000006302	Pax6	Pax6-202	chr3:95711555-95728624	+	protein_coding	0.236173	1.17786	0.202152	0.984742	1.03009	0.793916	0.81858	0.719691	0.66646	1.48039	0.73533	0.978611
ENSRNOT00000006306	Cd48	Cd48-201	chr13:90116843-90140371	+	protein_coding	0.218044	1.16316	0.440589	0.984742	4.88423	4.66618	20.595	31.0305	22.6628	29.1496	35.616	22.3316
ENSRNOT00000006307	Gskip	Gskip-201	chr6:129519709-129536221	+	protein_coding	0.00413908	1.00287	0.972852	0.998743	4.29951	4.29538	20.605	16.1435	19.4388	19.2006	19.6726	17.2848
ENSRNOT00000006308	Il1b	Il1b-201	chr3:121876263-121882726	-	protein_coding	0.355629	1.27954	0.0837339	0.984742	0.632178	0.276549	0	0.417463	0.253825	0.469925	0.649825	0.535255
ENSRNOT00000006311	Plec	Plec-201	chr7:117230321-117254765	-	protein_coding	-0.619111	0.651072	0.391736	0.984742	0.103296	0.722408	0.121003	0	3.00675	0.055543	0	0.174383
ENSRNOT00000006314	Pam16	Pam16-201	chr10:11146359-11153936	+	protein_coding	0.0133066	1.00927	0.841416	0.992193	6.15441	6.14111	64.7287	73.7542	70.5454	73.2426	69.1913	68.351
ENSRNOT00000006321	Jkamp	Jkamp-201	chr6:94835845-94849784	+	protein_coding	-0.0663979	0.95502	0.461652	0.984742	5.12227	5.18867	35.3203	33.122	38.1427	34.5411	35.8932	31.225
ENSRNOT00000006327	Tsen54	Tsen54-201	chr10:104359342-104366926	+	protein_coding	-0.0555887	0.962202	0.693506	0.984742	2.35529	2.41088	3.65198	4.24466	5.1643	4.49372	3.78019	4.10183
ENSRNOT00000006329	Napb	Napb-201	chr3:143020454-143063983	-	protein_coding	0.0823362	1.05873	0.499416	0.984742	6.52866	6.44632	77.3394	94.451	87.684	85.6197	87.9782	101.109
ENSRNOT00000006339	Dlk1	Dlk1-201	chr6:133552821-133583498	+	protein_coding	0.0786344	1.05602	0.756247	0.987761	2.76758	2.68895	4.09719	5.79255	6.74454	4.96329	5.28095	7.43067
ENSRNOT00000006340	Slc30a1	Slc30a1-201	chr13:110677810-110681683	+	protein_coding	-0.0600565	0.959227	0.366817	0.984742	3.60044	3.66049	12.3544	11.3027	11.3063	11.8888	10.8303	10.7033
ENSRNOT00000006341	Kif5c	Kif5c-201	chr3:35014538-35239888	+	protein_coding	0.101494	1.07288	0.552993	0.984742	3.22754	3.12605	7.66201	6.58248	9.13142	8.62284	7.21344	9.39753
ENSRNOT00000006345	Nrn1l	Nrn1l-201	chr19:37852833-37866355	+	protein_coding	-0.0173091	0.988074	0.896861	0.995235	0.673754	0.691063	0.760416	0.467544	0.628868	0.429825	0.566304	0.812599
ENSRNOT00000006349	Ano3	Ano3-201	chr3:101840630-102151489	-	protein_coding	-0.0756772	0.948897	0.463644	0.984742	3.88611	3.96179	13.1463	14.2833	16.4982	14.3217	13.4115	13.6383
ENSRNOT00000006350	Zeb2	Zeb2-201	chr3:29862473-29984201	-	protein_coding	-0.00710864	0.995085	0.948845	0.99735	4.83397	4.84107	29.273	27.7906	26.0159	28.9186	29.8755	24.116
ENSRNOT00000006355	Arf6	Arf6-201	chr6:91697109-91698255	+	protein_coding	0.0081171	1.00564	0.937492	0.996335	5.04958	5.04146	32.2074	29.8977	33.8123	33.2556	34.837	28.5911
ENSRNOT00000006357	Creld2	Creld2-201	chr7:129812789-129819634	+	protein_coding	-0.0509029	0.965332	0.671042	0.984742	3.50064	3.55154	11.5601	10.8555	9.8255	11.0929	11.0366	8.96221
ENSRNOT00000006359	Rpl19	Rpl19-201	chr10:85978691-85981979	+	protein_coding	-0.128571	0.914737	0.312415	0.984742	8.44958	8.57815	375.298	371.203	397.595	323.478	404.518	323.741
ENSRNOT00000006360	Vit	Vit-201	chr6:1147012-1208392	+	protein_coding	-0.0144777	0.990015	0.957276	0.997432	0.657632	0.67211	0.639052	1.11834	0.165167	0.554672	0.676745	0.505897
ENSRNOT00000006361	Nsf	Nsf-201	chr10:91878633-92008082	-	protein_coding	0.0547686	1.03869	0.685045	0.984742	7.98474	7.92998	219.884	239.724	271.771	225.732	254.395	279.684
ENSRNOT00000006365	Ftsj1	Ftsj1-201	chrX:14994016-15002074	+	protein_coding	0.0746967	1.05314	0.262775	0.984742	2.76722	2.69253	5.76453	5.37177	5.26751	6.25983	5.6307	5.55488
ENSRNOT00000006366	Fbxo7	Fbxo7-201	chr7:23815263-23843505	-	protein_coding	-0.015042	0.989628	0.786583	0.9895	4.83816	4.8532	28.1034	28.2601	27.3568	28.6653	28.5617	25.6878
ENSRNOT00000006369	Sec23a	Sec23a-201	chr6:80060916-80107236	-	protein_coding	-0.0907348	0.939044	0.487982	0.984742	5.07632	5.16706	34.8553	30.8893	39.5617	34.6483	29.9006	33.8633
ENSRNOT00000006371	Tc2n	Tc2n-201	chr6:125437775-125590049	-	protein_coding	-0.0671627	0.954513	0.788306	0.9895	0.768964	0.836127	0.499315	1.17438	0.7453	0.466667	1.16532	0.558079
ENSRNOT00000006373	Rtn1	Rtn1-201	chr6:94951020-94980004	-	protein_coding	0.0475309	1.03349	0.743532	0.987051	8.60685	8.55932	334.229	369.46	431.264	349.954	392.915	427.651
ENSRNOT00000006374	Cdkl1	Cdkl1-201	chr6:92077416-92121351	-	protein_coding	0.00700925	1.00487	0.97151	0.998743	3.29608	3.28907	8.11254	7.47456	11.094	8.20891	8.1514	10.2451
ENSRNOT00000006376	Parp10	Parp10-201	chr7:117291877-117300662	-	protein_coding	0.211143	1.1576	0.194836	0.984742	1.51943	1.30829	1.6799	1.44773	1.31536	2.01061	2.21459	1.43446
ENSRNOT00000006385	AABR07053185.1	AABR07053185.1-201	chr3:95838262-95954983	-	protein_coding	-0.112608	0.924915	0.348411	0.984742	2.46221	2.57482	4.51185	4.75619	5.66589	4.03044	4.81637	4.71922
ENSRNOT00000006387	Cytip	Cytip-201	chr3:44150992-44177689	-	protein_coding	0.352711	1.27696	0.0878428	0.984742	0.924831	0.572121	0.315197	0.374192	0.818186	0.988815	0.959215	0.75602
ENSRNOT00000006389	Plcb1	Plcb1-201	chr3:128155117-128419545	+	protein_coding	-0.0902127	0.939384	0.60607	0.984742	3.61452	3.70474	13.1	9.96745	13.3346	9.81677	11.2895	12.8232
ENSRNOT00000006393	Rims2	Rims2-201	chr7:78558701-78592521	+	protein_coding	0.170225	1.12523	0.321511	0.984742	1.59342	1.4232	1.56099	1.76765	1.72118	2.33767	2.34365	1.46231
ENSRNOT00000006395	Diexf	Diexf-201	chr13:111828043-111849653	-	protein_coding	-0.0819938	0.944751	0.560618	0.984742	2.78641	2.86841	5.23072	6.8108	7.00195	6.32423	5.37617	6.0317
ENSRNOT00000006401	Ptprr	Ptprr-201	chr7:59039720-59325947	+	protein_coding	-0.0272678	0.981277	0.921918	0.996306	1.41307	1.44034	1.29845	2.14942	1.76117	2.62386	1.39303	1.17778
ENSRNOT00000006402	Eny2	Eny2-201	chr7:83348694-83357492	+	protein_coding	0.0777458	1.05537	0.410029	0.984742	4.78718	4.70944	23.0119	27.8298	24.8689	25.271	27.2916	27.322
ENSRNOT00000006403	Rock2	Rock2-201	chr6:42180894-42286970	+	protein_coding	-0.140944	0.906926	0.443828	0.984742	0.474105	0.615049	0.774724	0.318624	0.535298	0.573847	0.207838	0.409901
ENSRNOT00000006406	Immp1l	Immp1l-201	chr3:95959703-96024836	+	protein_coding	-0.0736974	0.9502	0.679082	0.984742	3.94518	4.01888	17.3301	15.0895	13.4444	14.2355	17.1493	12.2171
ENSRNOT00000006407	Crk	Crk-201	chr10:63829807-63852780	+	protein_coding	0.0121383	1.00845	0.854812	0.992193	5.24261	5.23047	37.4517	37.3702	34.8656	37.9111	34.2157	38.6041
ENSRNOT00000006408	Sirpa	Sirpa-201	chr3:122114754-122152477	+	protein_coding	0.190688	1.14131	0.0859089	0.984742	5.34507	5.15439	34.7096	33.4442	35.726	35.8645	43.6329	39.8149
ENSRNOT00000006411	Baalc	Baalc-201	chr7:77763512-77837453	+	protein_coding	0.085313	1.06092	0.00829167	0.96642	5.44328	5.35796	40.0812	40.8081	39.1624	42.5806	42.2103	42.7409
ENSRNOT00000006412	Ndufaf5	Ndufaf5-201	chr3:133232432-133261973	+	protein_coding	0.0783057	1.05578	0.394565	0.984742	4.86319	4.78488	24.8084	29.1896	25.8881	26.2923	29.1836	28.9284
ENSRNOT00000006416	Pole3	Pole3-201	chr7:118816218-118816655	-	protein_coding	-0.132241	0.912413	0.0575788	0.984742	4.06436	4.1966	17.9966	17.5431	16.5006	15.7323	15.0264	16.4619
ENSRNOT00000006423	Sntb1	Sntb1-201	chr7:95397113-95669809	-	protein_coding	-0.0239355	0.983546	0.902199	0.995396	1.93638	1.96032	2.41301	3.89179	2.5297	2.86162	3.18129	2.47254
ENSRNOT00000006425	Sos2	Sos2-201	chr6:91885298-92007917	-	protein_coding	0.0654124	1.04638	0.558015	0.984742	3.70147	3.63605	10.8782	13.0617	10.5052	11.6274	12.9282	11.5184
ENSRNOT00000006426	Wif1	Wif1-201	chr7:63094911-63165159	+	protein_coding	-0.0095002	0.993437	0.948848	0.99735	2.06274	2.07224	2.64489	3.50808	3.52629	2.79143	3.72311	3.07199
ENSRNOT00000006429	Ube2e3	Ube2e3-201	chr3:65815080-65871363	+	protein_coding	-0.0594381	0.959638	0.642924	0.984742	5.66458	5.72402	48.8745	60.5448	47.1101	46.8147	51.4033	51.0843
ENSRNOT00000006431	Dnajc24	Dnajc24-201	chr3:96025396-96065711	-	protein_coding	-0.0846145	0.943036	0.175943	0.984742	3.60951	3.69413	12.615	11.6048	11.635	11.489	11.5453	10.6066
ENSRNOT00000006436	Rnf145	Rnf145-201	chr10:30169257-30207498	+	protein_coding	0.0143753	1.01001	0.885164	0.992244	5.09905	5.08468	29.2458	36.1055	33.819	32.7061	34.8932	32.2798
ENSRNOT00000006438	Sh3kbp1	Sh3kbp1-201	chrX:37790586-38196204	-	protein_coding	0.051319	1.03621	0.663816	0.984742	4.53905	4.48773	19.8602	24.6003	20.1478	21.692	24.0178	21.1336
ENSRNOT00000006443	Rtn4	Rtn4-201	chr14:114126966-114174458	+	protein_coding	-0.0937092	0.93711	0.350111	0.984742	7.02781	7.12152	150.202	129.117	136.242	140.775	121.796	126.634
ENSRNOT00000006452	Rbks	Rbks-201	chr6:26051396-26128906	+	protein_coding	0.073469	1.05224	0.374788	0.984742	2.92861	2.85514	5.81708	6.31712	6.59464	6.48694	7.21617	6.17499
ENSRNOT00000006454	Flrt3	Flrt3-201	chr3:134683065-134696654	-	protein_coding	0.152667	1.11162	0.336802	0.984742	2.90744	2.75477	4.71453	5.97039	6.71912	5.93417	6.91866	6.69185
ENSRNOT00000006459	Pak3	Pak3-201	chrX:114929029-115036669	+	protein_coding	-0.219393	0.858927	0.666464	0.984742	3.53919	3.75858	13.2769	15.5238	9.50974	14.496	5.39339	14.8582
ENSRNOT00000006460	Galnt16	Galnt16-201	chr6:104068547-104250174	+	protein_coding	0.201434	1.14984	0.0822134	0.984742	5.50255	5.30111	34.9771	41.3658	39.2105	41.457	44.5532	47.1755
ENSRNOT00000006473	L2hgdh	L2hgdh-201	chr6:92016622-92057816	-	protein_coding	0.018261	1.01274	0.912795	0.996306	2.07227	2.05401	4.0325	3.00542	2.55239	2.9766	3.15015	3.50678
ENSRNOT00000006481	Arl14ep	Arl14ep-201	chr3:97983686-97993684	-	protein_coding	0.20842	1.15542	0.0828707	0.984742	4.59347	4.38505	19.0543	20.9845	19.6906	22.4621	21.2689	25.9309
ENSRNOT00000006483	Arf2	Arf2-201	chr10:92018562-92040333	+	protein_coding	-0.109419	0.926962	0.359194	0.984742	4.12858	4.238	15.3566	18.7816	19.7654	16.2337	16.7307	16.5136
ENSRNOT00000006484	Zdhhc9	Zdhhc9-201	chrX:135005123-135041027	-	protein_coding	0.00331591	1.0023	0.9655	0.998646	5.25314	5.24982	39.2498	36.1283	35.8632	38.5008	38.9751	34.1286
ENSRNOT00000006491	Porcn	Porcn-201	chrX:15035569-15048440	+	protein_coding	0.0769594	1.05479	0.32773	0.984742	4.23127	4.15431	15.2529	17.1817	18.1049	17.695	17.7944	17.8564
ENSRNOT00000006492	Ylpm1	Ylpm1-201	chr6:108820920-108896469	+	protein_coding	-0.143341	0.90542	0.718616	0.985752	0.418133	0.561474	0.643116	0.956109	0	0	0.373569	0.736845
ENSRNOT00000006499	Kcns3	Kcns3-201	chr6:36764044-36819821	-	protein_coding	-0.107273	0.928341	0.416312	0.984742	3.20103	3.3083	8.98093	7.6209	10.2972	8.15377	8.62657	7.82566
ENSRNOT00000006502	Dyrk3	Dyrk3-201	chr13:47906231-47916877	-	protein_coding	0.507817	1.4219	0.615731	0.984742	1.21965	0.711831	3.37622	0	0.004032	0.005275	2.30095	2.80652
ENSRNOT00000006504	Fam171b	Fam171b-201	chr3:71210301-71262615	+	protein_coding	0.0308017	1.02158	0.796929	0.9895	5.12464	5.09384	30.4968	38.6964	30.8551	32.6678	34.1331	34.899
ENSRNOT00000006505	Ttc27	Ttc27-201	chr6:21735834-21880003	-	protein_coding	-0.0193216	0.986697	0.855591	0.992193	3.04863	3.06795	7.11014	7.52884	7.52547	6.88299	6.60833	8.44511
ENSRNOT00000006509	Atp5s	Atp5s-201	chr6:92057807-92076021	+	protein_coding	0.125033	1.09053	0.140305	0.984742	3.21733	3.0923	8.15636	6.82415	7.65894	8.11281	8.43988	8.35238
ENSRNOT00000006521	Mta1	Mta1-201	chr6:137924293-137950075	+	protein_coding	-0.407628	0.753862	0.39916	0.984742	3.61505	4.02268	8.1079	21.8119	19.6661	9.67518	12.5839	11.6857
ENSRNOT00000006524	Kcna4	Kcna4-201	chr3:98297554-98300680	+	protein_coding	0.124361	1.09002	0.672747	0.984742	2.15395	2.02959	1.98372	3.96499	3.59438	2.81922	4.42732	3.25257
ENSRNOT00000006525	Slc4a1ap	Slc4a1ap-201	chr6:26214335-26241337	-	protein_coding	0.0640729	1.04541	0.206137	0.984742	4.1551	4.09102	15.2038	16.1166	16.8455	16.913	16.4954	17.0441
ENSRNOT00000006527	Strn	Strn-201	chr6:1237758-1319541	-	protein_coding	0.0162182	1.01131	0.847808	0.992193	4.93592	4.9197	31.5861	30.3001	26.1866	29.6124	29.6034	29.6135
ENSRNOT00000006531	Fkbp3	Fkbp3-001	chr6:86810809-86822094	-	protein_coding	-0.349165	0.785038	0.261061	0.984742	6.86016	7.20933	146.261	135.181	160.61	138.168	80.3243	137.543
ENSRNOT00000006533	Cyp4f1	Cyp4f1-201	chr7:15179467-15190796	-	protein_coding	0.0331159	1.02322	0.834068	0.991495	1.87324	1.84012	2.50887	2.46941	2.77029	2.01586	2.89963	3.18088
ENSRNOT00000006542	Sec14l2	Sec14l2-201	chr14:84335597-84355528	-	protein_coding	-0.031262	0.978564	0.648619	0.984742	4.49235	4.52362	23.4205	20.9399	21.7113	21.1915	20.5231	22.8731
ENSRNOT00000006543	Supt7l	Supt7l-201	chr6:26241672-26251809	+	protein_coding	-0.157712	0.896446	0.407094	0.984742	2.55127	2.70898	5.109	6.63972	4.98972	3.91924	5.55107	5.24908
ENSRNOT00000006549	Prpf40a	Prpf40a-201	chr3:38682146-38741113	-	protein_coding	0.121524	1.08788	0.207689	0.984742	4.16829	4.04676	15.1441	17.3784	14.215	17.1977	16.8401	16.903
ENSRNOT00000006554	Limd1	Limd1-201	chr8:132553218-132598812	+	protein_coding	0.0520496	1.03674	0.789762	0.9895	2.3058	2.25375	3.69402	4.82098	2.97008	4.33505	4.17296	3.37994
ENSRNOT00000006562	Akap6	Akap6-201	chr6:73553210-73990534	+	protein_coding	0.0066612	1.00463	0.942341	0.99735	4.68196	4.67529	25.0902	22.1238	26.6487	24.3619	23.596	26.1131
ENSRNOT00000006566	Gns	Gns-201	chr7:65616177-65653052	+	protein_coding	0.199933	1.14865	0.07581	0.984742	4.3196	4.11967	14.7653	17.6456	16.8712	18.4895	20.1589	18.3062
ENSRNOT00000006567	Sar1b	Sar1b-201	chr10:37215937-37245658	+	protein_coding	0.0355213	1.02493	0.549351	0.984742	5.82892	5.7934	56.7888	53.3254	53.3391	54.5107	53.6759	59.5153
ENSRNOT00000006570	Rtcb	Rtcb-201	chr7:23913830-23933191	+	protein_coding	0.00777358	1.0054	0.917769	0.996306	5.23828	5.23051	34.714	34.9558	40.2108	36.976	35.6802	37.6099
ENSRNOT00000006573	Spred2	Spred2-201	chr14:104191517-104290207	+	protein_coding	-0.0128629	0.991124	0.942958	0.99735	3.43059	3.44345	8.90797	11.0016	9.82732	10.838	11.0674	7.77479
ENSRNOT00000006574	Fancm	Fancm-002	chr6:86823688-86852282	+	protein_coding	0.610595	1.52689	0.4319	0.984742	1.33417	0.723578	1.85331	0.406801	0.121695	0.16904	2.16378	3.33354
ENSRNOT00000006578	Pa2g4	Pa2g4-201	chr7:2979588-2987055	-	protein_coding	0.0943438	1.06758	0.367355	0.984742	5.35014	5.2558	37.9431	40.7159	33.3344	37.5264	41.6349	40.3179
ENSRNOT00000006582	Esyt2	Esyt2-201	chr6:144156175-144245545	+	protein_coding	0.12525	1.0907	0.386589	0.984742	3.92748	3.80223	14.6195	11.6541	12.7358	15.7519	12.4388	14.6473
ENSRNOT00000006584	Syap1	Syap1-201	chrX:33528081-33562589	+	protein_coding	0.00708303	1.00492	0.904713	0.995396	4.68043	4.67335	23.7638	25.7881	24.0435	24.5702	26.0311	23.3923
ENSRNOT00000006591	Npm1	Npm1-201	chr10:18080950-18090950	-	protein_coding	0.123481	1.08936	0.340791	0.984742	7.33646	7.21298	130.508	157.947	155.23	146.935	175.617	160.578
ENSRNOT00000006597	Slc25a35	Slc25a35-201	chr10:55555089-55559082	+	protein_coding	-0.208165	0.865637	0.159949	0.984742	1.68847	1.89664	2.52656	3.17533	2.50583	2.10531	2.63169	1.96912
ENSRNOT00000006599	Gpn1	Gpn1-201	chr6:26255083-26272755	-	protein_coding	0.0722627	1.05136	0.481496	0.984742	4.08923	4.01697	15.3059	15.4638	14.8055	14.0928	17.7204	16.4525
ENSRNOT00000006604	Foxn3	Foxn3-201	chr6:123187726-123577695	-	protein_coding	0.00618355	1.0043	0.927504	0.996306	4.21757	4.21139	18.9519	16.4437	17.2657	18.2179	16.9315	17.6864
ENSRNOT00000006607	Actr2	Actr2-201	chr14:104340434-104375649	-	protein_coding	0.068055	1.0483	0.142063	0.984742	6.60497	6.53692	88.3015	92.6615	94.72	95.4384	94.2794	99.3767
ENSRNOT00000006610	Sel1l3	Sel1l3-201	chr14:60123169-60229734	+	protein_coding	-0.13961	0.907765	0.318741	0.984742	3.24668	3.38629	10.8803	8.3781	9.26082	9.37215	8.44473	7.72943
ENSRNOT00000006618	Ahr	Ahr-201	chr6:54963990-55001464	-	protein_coding	-0.01931	0.986705	0.932591	0.996306	1.26794	1.28725	1.07887	2.17354	1.20357	1.29193	1.75306	1.21331
ENSRNOT00000006621	Yaf2	Yaf2-201	chr7:134505737-134560713	-	protein_coding	-0.0479142	0.967334	0.127089	0.984742	5.44697	5.49488	44.8044	43.9899	43.4992	42.2433	43.9225	41.7288
ENSRNOT00000006628	Commd9	Commd9-201	chr3:91463663-91478095	+	protein_coding	-0.0790509	0.94668	0.562003	0.984742	5.37145	5.4505	44.8347	45.0142	38.6464	43.2878	43.6484	34.8764
ENSRNOT00000006637	Syt2	Syt2-201	chr13:51534025-51578052	+	protein_coding	-0.0397049	0.972854	0.755527	0.987761	6.57674	6.61645	93.0342	87.3488	112.701	93.561	89.7102	100.397
ENSRNOT00000006638	Capn6	Capn6-201	chrX:115049154-115073890	-	protein_coding	-0.0631752	0.957155	0.557637	0.984742	1.93704	2.00021	2.87827	3.49194	2.67536	2.902	2.5898	3.00831
ENSRNOT00000006641	Zfp3	Zfp3-201	chr10:57386228-57394471	+	protein_coding	-0.0259728	0.982158	0.87338	0.992193	1.92692	1.9529	2.69376	3.04357	2.88515	2.27249	3.62818	2.62992
ENSRNOT00000006642	Ddx56	Ddx56-201	chr14:86379010-86387608	-	protein_coding	0.095856	1.0687	0.591388	0.984742	1.5487	1.45284	1.52675	2.10659	1.61338	1.66379	2.53335	1.66028
ENSRNOT00000006646	Scn3a	Scn3a-201	chr3:51532627-51643140	-	protein_coding	-0.32339	0.79919	0.560225	0.984742	1.05882	1.38221	0.871395	0.843009	4.13533	0.95327	0.828723	1.53105
ENSRNOT00000006658	Zfp512	Zfp512-201	chr6:26284748-26314844	-	protein_coding	0.0669192	1.04748	0.126955	0.984742	4.47546	4.40854	19.5618	20.9562	20.2174	20.5959	21.5042	21.6521
ENSRNOT00000006662	RGD1566369	RGD1566369-201	chr17:88139962-88140588	-	protein_coding	-0.0386836	0.973543	0.657291	0.984742	1.72199	1.76067	2.49644	2.04754	2.65148	2.31764	2.36309	2.21767
ENSRNOT00000006668	Ubxn2a	Ubxn2a-201	chr6:28973025-28994519	-	protein_coding	-0.147139	0.903039	0.285206	0.984742	4.63457	4.78171	25.8033	25.7064	28.0745	26.745	20.3699	24.8493
ENSRNOT00000006670	Mettl15	Mettl15-201	chr3:100183405-100364400	-	protein_coding	-0.0154079	0.989377	0.831165	0.991103	0.84125	0.856658	0.897678	0.8797	0.664671	0.776468	0.863179	0.737452
ENSRNOT00000006676	Tlx3	Tlx3-201	chr10:18129408-18131562	-	protein_coding	0.136994	1.09961	0.64155	0.984742	1.95266	1.81566	2.30509	3.56025	1.89424	2.21387	3.99772	2.61098
ENSRNOT00000006680	Glis2	Glis2-201	chr10:11154658-11174861	-	protein_coding	0.0168613	1.01176	0.804139	0.9895	2.80216	2.78529	5.97776	5.73159	5.97491	6.59086	5.64391	5.72798
ENSRNOT00000006685	Nudcd1	Nudcd1-201	chr7:83301941-83348487	-	protein_coding	0.022585	1.01578	0.674285	0.984742	2.95094	2.92836	6.59698	6.90752	6.34327	6.9262	6.96441	6.324
ENSRNOT00000006697	Zfp871	Zfp871-201	chr7:15024693-15027933	-	protein_coding	-0.00326996	0.997736	0.96184	0.997985	2.73135	2.73462	6.05664	5.18274	5.75819	5.3621	5.75138	5.81808
ENSRNOT00000006699	Surf6	Surf6-201	chr3:5441409-5452156	-	protein_coding	0.160738	1.11786	0.168116	0.984742	3.54511	3.38437	9.94944	10.0305	8.42771	10.0241	11.674	10.384
ENSRNOT00000006705	Map4k5	Map4k5-201	chr6:92136992-92229260	-	protein_coding	0.0177055	1.01235	0.879733	0.992244	4.16439	4.14668	16.4276	17.7906	15.9688	18.6875	17.7175	14.6451
ENSRNOT00000006708	Cdkn2aipnl	Cdkn2aipnl-201	chr10:37422647-37432081	+	protein_coding	0.076338	1.05434	0.434399	0.984742	4.82274	4.7464	27.1882	22.8638	27.7487	26.4798	27.5538	27.886
ENSRNOT00000006709	Dock4	Dock4-201	chr6:60566196-60782556	+	protein_coding	0.0351674	1.02468	0.633333	0.984742	3.23496	3.19979	8.82072	8.3136	7.48088	8.24099	8.21803	8.79725
ENSRNOT00000006710	AABR07051190.1	AABR07051190.1-201	chr3:260653-262124	+	protein_coding	-0.00459335	0.996821	0.988215	0.999321	1.02942	1.03401	0.487851	1.16765	1.66229	0.961091	0.72768	1.51012
ENSRNOT00000006720	LOC100911917	LOC100911917-201	chr3:4861753-4866833	-	protein_coding	-0.125245	0.916849	0.420595	0.984742	2.70462	2.82987	6.81869	5.86429	5.69725	5.27986	4.76273	6.65492
ENSRNOT00000006725	Zfp36l2	Zfp36l2-201	chr6:7417425-7421456	-	protein_coding	0.363742	1.28676	0.0025018	0.86893	3.97775	3.614	10.3708	11.8051	11.6065	14.6963	14.7872	14.782
ENSRNOT00000006727	Cpeb2	Cpeb2-201	chr14:72331705-72380330	-	protein_coding	0.54916	1.46323	0.0598512	0.984742	3.60307	3.05391	7.35067	7.39127	7.17347	8.07859	12.8584	13.2615
ENSRNOT00000006729	Prkch	Prkch-201	chr6:96479430-96676225	+	protein_coding	-0.32197	0.799977	0.023503	0.984742	1.93868	2.26065	4.18884	3.67779	3.53375	2.99363	3.04555	2.48703
ENSRNOT00000006741	Sh3kbp1	Sh3kbp1-202	chrX:37791483-38196060	-	protein_coding	0.0925587	1.06626	0.788251	0.9895	0.676615	0.584056	0.628313	0.093585	0.891754	0.921261	0.181641	0.798755
ENSRNOT00000006747	Ube2t	Ube2t-201	chr13:51795867-51801163	+	protein_coding	-0.439802	0.737236	0.106464	0.984742	0.277644	0.717447	0.695994	0.355162	0.934209	0.247807	0.427547	0
ENSRNOT00000006752	Tspan13	Tspan13-201	chr6:55497658-55524436	-	protein_coding	-0.0216563	0.985101	0.760648	0.987761	6.28119	6.30285	76.8772	74.0854	83.1538	72.3415	77.5361	80.6701
ENSRNOT00000006753	Flii	Flii-201	chr10:46955487-46969406	-	protein_coding	-0.0739849	0.95001	0.305656	0.984742	4.84132	4.91531	30.6456	28.8769	28.0612	28.6909	25.6878	28.7312
ENSRNOT00000006754	Rpl7a	Rpl7a-202	chr3:4867233-4869656	+	protein_coding	0.104763	1.07532	0.211045	0.984742	6.7264	6.62164	96.6253	104.524	91.6874	110.056	106.014	98.8998
ENSRNOT00000006755	Ppp2r5e	Ppp2r5e-201	chr6:98417974-98566966	-	protein_coding	0.0719848	1.05116	0.406817	0.984742	4.26321	4.19122	15.6173	18.5158	17.7977	17.3739	18.8915	18.3727
ENSRNOT00000006760	Nup37	Nup37-201	chr7:28715300-28743326	+	protein_coding	-0.515767	0.699421	0.179509	0.984742	1.58016	2.09592	2.83201	3.22099	3.83021	0.979277	2.9166	2.44832
ENSRNOT00000006764	Crhr1	Crhr1-201	chr10:92191718-92232645	+	protein_coding	0.148223	1.1082	0.46601	0.984742	2.35389	2.20567	2.95702	3.69778	4.28032	3.32857	5.04269	4.10744
ENSRNOT00000006765	Upp1	Upp1-201	chr14:89314176-89334276	+	protein_coding	0.253381	1.192	0.0329399	0.984742	2.30105	2.04767	3.56465	2.96388	2.90569	4.12829	3.93446	3.72977
ENSRNOT00000006768	Eif2d	Eif2d-201	chr13:47935163-47954090	+	protein_coding	0.0165865	1.01156	0.83402	0.991495	3.38207	3.36548	9.79895	8.35257	9.83975	9.09513	9.68669	9.50403
ENSRNOT00000006771	Jakmip1	Jakmip1-201	chr14:78424960-78469480	-	protein_coding	0.0412685	1.02902	0.8006	0.9895	4.5926	4.55133	18.5979	25.6057	23.7216	20.7616	24.0074	24.809
ENSRNOT00000006774	Arl6ip6	Arl6ip6-201	chr3:38742072-38768008	+	protein_coding	0.054281	1.03834	0.575254	0.984742	2.89043	2.83615	6.51589	5.92753	5.99418	6.75391	5.63223	6.9275
ENSRNOT00000006776	Lpcat4	Lpcat4-201	chr3:103726238-103733354	+	protein_coding	0.0713639	1.05071	0.412696	0.984742	5.19332	5.12195	31.0748	33.2883	37.3951	35.3362	34.9071	36.5417
ENSRNOT00000006777	Gpm6b	Gpm6b-201	chrX:29607075-29648403	-	protein_coding	-0.0890443	0.940145	0.417327	0.984742	8.4509	8.53995	404.536	377.614	334.828	366.429	360.04	321.997
ENSRNOT00000006780	Zcrb1	Zcrb1-201	chr7:134588903-134602239	-	protein_coding	0.0216945	1.01515	0.639806	0.984742	5.22301	5.20132	34.5255	35.6973	37.2016	34.9218	37.6163	36.5594
ENSRNOT00000006783	Trhr	Trhr-201	chr7:83113672-83153519	+	protein_coding	-0.199629	0.870774	0.232854	0.984742	2.20024	2.39987	4.79778	3.93625	4.13618	4.37091	2.99469	3.52361
ENSRNOT00000006784	Rprm	Rprm-201	chr3:39595301-39596718	-	protein_coding	0.0419163	1.02948	0.83011	0.990929	2.77492	2.733	6.49352	4.35826	6.31874	6.65769	5.08406	5.88192
ENSRNOT00000006787	Tfpi	Tfpi-201	chr3:71852744-71893600	-	protein_coding	0.00685526	1.00476	0.965208	0.9985	4.62564	4.61878	22.9822	28.5585	19.9222	22.7428	24.2787	24.0658
ENSRNOT00000006789	Adcy8	Adcy8-201	chr7:105353913-105592804	-	protein_coding	0.104116	1.07484	0.391543	0.984742	3.29071	3.18659	7.07257	8.95644	8.38995	8.00083	9.2275	9.18013
ENSRNOT00000006791	Tmem74	Tmem74-201	chr7:82686213-82687130	-	protein_coding	-0.0118037	0.991852	0.947476	0.99735	1.38468	1.39648	1.8112	1.25914	1.87285	1.26906	1.55569	2.06997
ENSRNOT00000006796	Erbb3	Erbb3-201	chr7:2989340-3010350	-	protein_coding	-0.063095	0.957208	0.49299	0.984742	4.1917	4.2548	18.7847	17.7455	17.7602	17.589	18.9134	15.4847
ENSRNOT00000006798	Slc39a9	Slc39a9-201	chr6:104291071-104326551	+	protein_coding	-0.330646	0.79518	0.133845	0.984742	1.1875	1.51815	2.40445	1.95801	1.33335	1.06069	1.46269	1.32811
ENSRNOT00000006800	Arhgef25	Arhgef25-201	chr7:70469312-70476340	-	protein_coding	0.0181309	1.01265	0.700272	0.984742	4.89526	4.87712	28.1067	27.8329	29.2414	27.2835	29.1073	29.9494
ENSRNOT00000006802	Tmed4	Tmed4-201	chr14:86390747-86395120	-	protein_coding	0.0159244	1.0111	0.757027	0.987761	5.41151	5.39559	42.5331	41.9821	38.8652	40.8749	43.1935	40.6649
ENSRNOT00000006804	Crip2	Crip2-201	chr6:137953545-137958490	+	protein_coding	-0.159754	0.895178	0.34756	0.984742	6.10119	6.26095	86.7574	63.1427	79.1248	73.4627	67.5836	62.353
ENSRNOT00000006805	Bcorl1	Bcorl1-201	chrX:135187468-135233839	+	protein_coding	0.0355307	1.02493	0.702549	0.984742	2.50445	2.46891	4.56815	4.75471	4.29563	4.96523	5.02348	4.0847
ENSRNOT00000006815	Dtx3	Dtx3-201	chr7:70477135-70481796	-	protein_coding	-0.156983	0.896899	0.219418	0.984742	1.58189	1.73888	2.69495	2.20689	2.13812	1.85483	2.33746	1.81576
ENSRNOT00000006824	Cebpz	Cebpz-201	chr6:1516804-1534488	-	protein_coding	0.0470927	1.03318	0.517164	0.984742	3.87474	3.82765	13.0082	14.3218	12.3357	14.2586	13.1663	13.6039
ENSRNOT00000006827	Rnf215	Rnf215-201	chr14:84368476-84374879	+	protein_coding	0.141868	1.10333	0.147555	0.984742	3.44974	3.30787	8.66458	9.91582	8.20585	10.2972	9.5096	9.98668
ENSRNOT00000006828	Slc52a3	Slc52a3-201	chr3:147511563-147516186	+	protein_coding	-0.223894	0.856251	0.274531	0.984742	1.28285	1.50674	2.18403	1.97703	1.42081	1.17662	1.27202	1.91293
ENSRNOT00000006830	Birc6	Birc6-201	chr6:21950100-22092346	-	protein_coding	-0.312797	0.805079	0.241269	0.984742	1.58145	1.89425	2.911	3.57266	1.87225	1.57298	2.35635	2.10378
ENSRNOT00000006833	Scrt2	Scrt2-201	chr3:147585947-147597660	+	protein_coding	0.00756747	1.00526	0.962731	0.997985	2.61562	2.60805	6.01204	4.52556	4.84901	6.09807	4.46198	4.93808
ENSRNOT00000006835	Crip1	Crip1-201	chr6:137959171-137967042	+	protein_coding	0.0180301	1.01258	0.947049	0.99735	4.61994	4.60191	26.6215	21.2778	22.2712	32.2118	22.7252	17.8677
ENSRNOT00000006836	Tmem18	Tmem18-201	chr6:49529228-49534958	+	protein_coding	0.290902	1.2234	0.543896	0.984742	0.626969	0.336067	0.931786	0	0.041213	0.937596	0	0.900842
ENSRNOT00000006841	Uvssa	Uvssa-201	chr14:82623050-82658891	-	protein_coding	-0.0479603	0.967303	0.334323	0.984742	1.21796	1.26592	1.38215	1.44703	1.38577	1.24962	1.27019	1.46464
ENSRNOT00000006843	Txlng	Txlng-201	chrX:33599671-33646444	+	protein_coding	0.30292	1.23364	0.060883	0.984742	2.71381	2.41089	4.32039	4.33606	4.29772	4.68511	5.59692	6.52899
ENSRNOT00000006849	Vangl2	Vangl2-201	chr13:90381998-90405591	-	protein_coding	0.101834	1.07314	0.454987	0.984742	0.900367	0.798533	0.66223	0.636265	0.934651	0.704644	0.794779	1.12553
ENSRNOT00000006852	Hus1	Hus1-201	chr14:89194092-89208825	-	protein_coding	0.295486	1.2273	0.534215	0.984742	2.66853	2.37304	4.06224	3.38289	5.26566	9.56218	2.96997	5.12885
ENSRNOT00000006860	Wdr89	Wdr89-201	chr6:98599723-98606109	-	protein_coding	-0.0694673	0.95299	0.121988	0.984742	1.7622	1.83166	2.57386	2.53297	2.57173	2.31892	2.56092	2.30265
ENSRNOT00000006862	Nhlh1	Nhlh1-201	chr13:90437956-90443157	-	protein_coding	0.150169	1.1097	0.569827	0.984742	0.646812	0.496642	0.321674	0.577227	0.347393	0.262155	1.13405	0.42499
ENSRNOT00000006867	RGD1562161	RGD1562161-201	chrX:38295365-38353461	-	protein_coding	0.113688	1.08199	0.351379	0.984742	2.41921	2.30552	4.08827	4.50295	3.31449	4.41516	4.50596	4.1324
ENSRNOT00000006872	Tmem121	Tmem121-201	chr6:137997335-137998291	+	protein_coding	-0.0351838	0.975907	0.735189	0.987051	3.33317	3.36836	8.30109	9.9571	9.8069	8.26694	9.55967	9.46092
ENSRNOT00000006874	Ndufaf1	Ndufaf1-201	chr3:111458572-111469518	-	protein_coding	-0.0715353	0.951625	0.472947	0.984742	3.69144	3.76297	13.9388	11.3866	12.5218	11.3712	12.7372	11.6879
ENSRNOT00000006880	Itga4	Itga4-001	chr3:66193059-66263960	+	protein_coding	-0.132917	0.911985	0.299276	0.984742	0.85037	0.983287	0.86512	1.13437	0.940976	0.775153	0.621568	1.03605
ENSRNOT00000006883	Rangrf	Rangrf-201	chr10:55559041-55560422	-	protein_coding	-0.0373734	0.974427	0.67442	0.984742	3.82478	3.86216	12.6675	13.5923	14.4191	11.9824	14.1194	13.4955
ENSRNOT00000006884	Rtfdc1	Rtfdc1-201	chr3:170443855-170473456	+	protein_coding	0.0369653	1.02595	0.290958	0.984742	4.87422	4.83726	28.4743	27.6043	26.708	28.4102	27.7281	28.8578
ENSRNOT00000006886	Prdm4	Prdm4-201	chr7:23960378-23985525	+	protein_coding	0.0665405	1.0472	0.471284	0.984742	3.39166	3.32511	8.1478	9.04209	9.95815	9.96172	9.50912	9.03518
ENSRNOT00000006887	Nop10	Nop10-201	chr3:103747654-103748739	+	protein_coding	-0.0380004	0.974004	0.744909	0.987059	6.64198	6.67998	107.276	87.4666	111.54	100.915	96.8627	98.8722
ENSRNOT00000006888	Ighm	Ighm-205	chr6:138054662-138508753	-	protein_coding	0.0853476	1.06094	0.775162	0.987781	0.876607	0.791259	0.41104	0.499466	1.44964	0.553813	0.980891	1.01092
ENSRNOT00000006889	LOC100912042	LOC100912042-201	chr3:5464424-5468244	+	protein_coding	0.0925655	1.06626	0.37639	0.984742	3.72719	3.63462	9.93159	12.0285	12.4529	12.2964	12.2163	12.2174
ENSRNOT00000006890	Emc2	Emc2-201	chr7:82338663-82377109	+	protein_coding	-0.156215	0.897377	0.0667101	0.984742	5.43587	5.59209	50.1888	44.081	47.6396	44.1668	40.8097	41.9523
ENSRNOT00000006892	Tceb2	Tceb2-201	chr10:13163093-13167690	-	protein_coding	0.00433859	1.00301	0.933718	0.996306	5.93281	5.92847	61.8389	57.9845	59.9502	56.8002	62.6137	60.9983
ENSRNOT00000006897	Vstm2a	Vstm2a-201	chr14:99529284-99554309	+	protein_coding	-0.216795	0.860475	0.422299	0.984742	1.83295	2.04974	2.00666	3.76031	3.95886	2.3286	2.45216	2.93518
ENSRNOT00000006900	Snrpb2	Snrpb2-201	chr3:137137980-137147575	+	protein_coding	0.0168352	1.01174	0.807257	0.9895	4.80409	4.78725	25.7974	29.1075	25.0945	27.408	26.5946	26.8135
ENSRNOT00000006903	Ccdc53	Ccdc53-201	chr7:28762417-28809280	+	protein_coding	-0.0106348	0.992656	0.931764	0.996306	4.1384	4.14903	19.1676	16.325	14.9816	17.052	17.6969	15.1826
ENSRNOT00000006906	Sec61g	Sec61g-201	chr14:99774589-99780964	-	protein_coding	-0.0527655	0.964087	0.489179	0.984742	6.47225	6.52501	91.5392	96.7385	85.3536	85.5306	93.6257	84.4753
ENSRNOT00000006911	Ccdc157	Ccdc157-201	chr14:84376591-84393421	-	protein_coding	0.212726	1.15888	0.372055	0.984742	2.01673	1.80401	2.29246	2.79692	2.40588	2.4712	2.56421	4.35611
ENSRNOT00000006913	Sgpp1	Sgpp1-001	chr6:98675326-98695988	-	protein_coding	0.0322457	1.0226	0.754467	0.987761	4.59064	4.55839	21.0927	24.6727	22.0631	23.6344	24.9095	20.9159
ENSRNOT00000006917	Atp6v1c1	Atp6v1c1-201	chr7:77678968-77716408	+	protein_coding	0.210349	1.15697	0.107454	0.984742	6.74206	6.53171	83.0646	93.7831	98.3986	100.433	101.258	117.253
ENSRNOT00000006921	Fam150b	Fam150b-201	chr6:49825469-49834912	+	protein_coding	0.390921	1.31123	0.0728011	0.984742	0.671347	0.280426	0.238479	0.274863	0.134743	0.371465	0.505212	0.956609
ENSRNOT00000006924	Tp53i3	Tp53i3-001	chr13:75111778-75143441	+	protein_coding	0.16147	1.11843	0.352649	0.984742	2.30754	2.14607	4.07417	3.09136	3.17696	3.22645	4.17649	4.54502
ENSRNOT00000006926	Dhx40	Dhx40-201	chr10:74081442-74119032	-	protein_coding	-0.25114	0.840232	0.34404	0.984742	1.20701	1.45815	1.36512	2.74882	1.33933	1.1175	1.48968	1.33384
ENSRNOT00000006930	Kcnq3	Kcnq3-201	chr7:106717229-106753592	-	protein_coding	0.0528264	1.0373	0.637661	0.984742	3.15591	3.10308	7.42507	8.51451	6.9141	7.33768	7.69136	8.77093
ENSRNOT00000006937	Orc4	Orc4-201	chr3:33037034-33075685	-	protein_coding	0.209872	1.15659	0.0934452	0.984742	4.64767	4.4378	19.6459	21.0136	21.398	27.3197	22.2536	22.9159
ENSRNOT00000006942	Ptprn2	Ptprn2-201	chr6:144384773-145133042	+	protein_coding	0.124288	1.08997	0.490962	0.984742	4.98724	4.86295	22.9048	31.1456	31.0684	28.1034	30.0227	34.3429
ENSRNOT00000006943	Nipal2	Nipal2-201	chr7:73339706-73450262	-	protein_coding	-0.0872417	0.941321	0.505928	0.984742	3.32497	3.41221	8.88338	8.80822	11.4462	9.10243	9.46219	8.52134
ENSRNOT00000006946	Gnptab	Gnptab-201	chr7:28956512-29022868	+	protein_coding	0.00901035	1.00627	0.894544	0.995019	4.18612	4.17711	15.8724	18.3962	17.089	17.7998	17.1872	16.6411
ENSRNOT00000006947	Mapt	Mapt-001	chr10:92288910-92386517	+	protein_coding	0.0809475	1.05771	0.273757	0.984742	6.92774	6.84679	111.157	117.689	113.56	111.53	123.084	128.236
ENSRNOT00000006953	Dync2li1	Dync2li1-201	chr6:7900972-7933796	+	protein_coding	-0.043372	0.970384	0.941962	0.997227	2.93205	2.97542	2.90602	11.5088	8.95693	8.06711	7.73657	4.61174
ENSRNOT00000006957	Rtn4	Rtn4-202	chr14:114127025-114173670	+	protein_coding	0.211297	1.15773	0.400802	0.984742	3.87007	3.65877	13.2606	13.659	8.63734	15.654	13.7272	11.7462
ENSRNOT00000006961	Itgav	Itgav-201	chr3:71114100-71202411	+	protein_coding	-0.116951	0.922135	0.506395	0.984742	2.64201	2.75896	7.22648	5.49903	4.80127	5.79187	5.00074	4.96726
ENSRNOT00000006963	Acvr1	Acvr1-201	chr3:44432479-44522930	-	protein_coding	0.415748	1.33399	0.613601	0.984742	2.77681	2.36106	3.19929	2.12933	9.31861	8.41257	9.75654	2.17926
ENSRNOT00000006966	Fam135b	Fam135b-201	chr7:112673465-112833083	-	protein_coding	-0.135942	0.910075	0.425698	0.984742	2.47982	2.61576	5.39299	4.34169	5.74345	4.55505	3.8698	5.41649
ENSRNOT00000006969	Lgr6	Lgr6-201	chr13:51815215-51930972	-	protein_coding	0.0499587	1.03524	0.688652	0.984742	0.75052	0.700561	0.78306	0.736459	0.386243	0.668786	0.711938	0.666857
ENSRNOT00000006970	Arid2	Arid2-201	chr7:137680530-137795655	+	protein_coding	0.181865	1.13435	0.142572	0.984742	2.96921	2.78734	5.55838	6.71854	5.49962	6.44088	6.60244	7.48952
ENSRNOT00000006979	Tfap4	Tfap4-201	chr10:11206226-11223370	+	protein_coding	0.0860302	1.06145	0.660033	0.984742	2.0445	1.95847	2.17077	3.48373	3.12923	3.01621	2.7125	3.70852
ENSRNOT00000006984	Smcr8	Smcr8-201	chr10:47019326-47026465	+	protein_coding	0.432123	1.34922	0.067783	0.984742	3.15951	2.72739	4.40121	6.74453	5.9437	7.02032	8.19298	8.67552
ENSRNOT00000006992	Klhl4	Klhl4-201	chrX:86126157-86229563	+	protein_coding	-0.0867925	0.941614	0.399307	0.984742	3.51906	3.60586	11.239	12.258	10.1221	9.93728	11.3781	10.1293
ENSRNOT00000006995	Ctage5	Ctage5-201	chr6:80218880-80286546	+	protein_coding	-0.417806	0.748562	0.300421	0.984742	1.55013	1.96794	2.06161	4.81623	2.36228	1.43479	2.84554	1.68219
ENSRNOT00000007000	Ndufaf7	Ndufaf7-201	chr6:1534594-1545828	+	protein_coding	-0.0981762	0.934213	0.334058	0.984742	4.38401	4.48218	18.9896	22.4715	22.7942	19.0648	19.6497	20.9688
ENSRNOT00000007002	Slc1a4	Slc1a4-201	chr14:104581190-104612597	-	protein_coding	-0.0234417	0.983883	0.82858	0.990929	3.85464	3.87808	15.3141	12.6989	13.2236	12.9271	12.7095	14.8564
ENSRNOT00000007003	LOC688906	LOC688906-201	chr7:137804019-137856485	-	protein_coding	0.0162036	1.01129	0.506052	0.984742	3.66696	3.65075	11.4832	11.8132	11.3872	11.6724	11.4669	11.971
ENSRNOT00000007004	Fbln5	Fbln5-201	chr6:125644804-125723944	-	protein_coding	-0.0276461	0.98102	0.916168	0.996306	1.93257	1.96021	2.65825	3.94004	2.26021	2.96306	3.58314	2.06259
ENSRNOT00000007015	Ebp	Ebp-201	chrX:15049462-15055781	+	protein_coding	-0.0286893	0.980311	0.816744	0.989754	4.4294	4.45809	21.3681	20.448	21.1328	23.5016	20.9037	17.6394
ENSRNOT00000007018	Trim44	Trim44-201	chr3:92183556-92242318	-	protein_coding	0.0117969	1.00821	0.918068	0.996306	5.19081	5.17901	32.6174	36.229	36.9898	31.6106	35.6655	39.7522
ENSRNOT00000007028	Spred1	Spred1-201	chr3:108795235-108857556	+	protein_coding	-0.151762	0.900151	0.045136	0.984742	4.49673	4.6485	25.0515	24.6807	22.5815	21.0098	22.4439	21.3003
ENSRNOT00000007044	Plek	Plek-001	chr14:100151509-100184192	-	protein_coding	0.658406	1.57834	0.0210818	0.984742	3.49739	2.83899	5.4708	6.85546	6.20661	11.8179	11.3969	8.06427
ENSRNOT00000007061	Trip11	Trip11-201	chr6:125742796-125812517	-	protein_coding	-0.0314038	0.978468	0.348177	0.984742	3.45566	3.48706	10.2675	10.3483	10.0249	10.043	9.59482	10.2873
ENSRNOT00000007071	Pqlc3	Pqlc3-201	chr6:42290680-42302254	-	protein_coding	-0.20686	0.866421	0.296125	0.984742	2.29987	2.50673	5.68403	3.67563	4.87388	4.35057	4.06526	3.40544
ENSRNOT00000007073	Smc6	Smc6-201	chr6:36941233-36994465	+	protein_coding	-0.743577	0.597257	0.418377	0.984742	3.34153	4.0851	15.0393	18.7975	14.3965	17.6038	16.1325	2.26797
ENSRNOT00000007077	Fjx1	Fjx1-201	chr3:92288818-92290919	-	protein_coding	-0.011264	0.992223	0.910746	0.99626	4.7094	4.72067	27.488	26.399	22.485	23.9538	26.5217	25.0737
ENSRNOT00000007079	Crebbp	Crebbp-201	chr10:11595044-11721039	+	protein_coding	0.0393342	1.02764	0.320063	0.984742	3.06276	3.02343	7.09183	7.37533	6.93194	7.66266	7.21008	7.2026
ENSRNOT00000007091	Csdc2	Csdc2-201	chr7:123168811-123183335	+	protein_coding	-0.190958	0.876024	0.278195	0.984742	6.13132	6.32228	88.4388	63.8962	87.2756	69.1153	67.5718	70.6433
ENSRNOT00000007092	Shmt1	Shmt1-201	chr10:47031050-47059216	-	protein_coding	0.298729	1.23006	0.233333	0.984742	0.910136	0.611407	0.419307	0.568888	0.601353	1.04261	1.28366	0.422716
ENSRNOT00000007100	Ywhae	Ywhae-201	chr10:63884338-63921709	+	protein_coding	0.0447107	1.03148	0.42377	0.984742	9.04847	9.00376	491.46	533.098	513.293	505.056	552.241	529.234
ENSRNOT00000007103	Myef2	Myef2-201	chr3:117354581-117389456	-	protein_coding	-0.0370614	0.974638	0.737413	0.987051	3.72734	3.7644	13.8984	11.2598	12.7395	11.2838	12.2345	13.2917
ENSRNOT00000007104	Cnrip1	Cnrip1-001	chr14:100217393-100247235	+	protein_coding	0.0741845	1.05277	0.608331	0.984742	4.93135	4.85716	24.198	30.6669	29.513	26.6909	33.0195	29.1568
ENSRNOT00000007110	Ncln	Ncln-201	chr7:11081536-11091584	+	protein_coding	-0.0168462	0.988391	0.80292	0.9895	4.57394	4.59079	24.1218	23.5021	21.7321	24.2836	21.6761	22.5653
ENSRNOT00000007112	Rapgef5	Rapgef5-201	chr6:145546595-145625236	+	protein_coding	0.012218	1.0085	0.93626	0.996306	4.40978	4.39756	20.8622	22.5389	17.1933	22.6815	20.3369	18.0058
ENSRNOT00000007115	Tmem128	Tmem128-201	chr14:77270811-77279831	-	protein_coding	0.0313901	1.022	0.702331	0.984742	4.99466	4.96327	32.36	29.7516	28.5929	32.4325	31.8817	28.4785
ENSRNOT00000007130	Tbc1d25	Tbc1d25-201	chrX:15064594-15088589	+	protein_coding	0.118502	1.08561	0.15881	0.984742	3.09519	2.97669	6.65842	7.09901	6.86412	7.7608	8.09116	6.83567
ENSRNOT00000007133	Nxph3	Nxph3-201	chr10:83328410-83332851	-	protein_coding	0.197378	1.14661	0.543404	0.984742	2.05885	1.86147	1.52897	3.13021	3.59371	2.64699	2.97432	3.99035
ENSRNOT00000007144	Slc12a6	Slc12a6-201	chr3:103753238-103852686	+	protein_coding	-0.0244558	0.983191	0.64804	0.984742	4.67132	4.69578	23.3729	25.0431	26.4226	24.3364	24.4036	24.7029
ENSRNOT00000007158	Tmem11	Tmem11-201	chr10:47117135-47131842	-	protein_coding	-0.0632756	0.957089	0.420987	0.984742	4.41142	4.4747	20.0531	22.5824	21.1386	20.3899	21.6	18.9339
ENSRNOT00000007160	Klhl29	Klhl29-001	chr6:29178858-29483460	-	protein_coding	0.180717	1.13345	0.449959	0.984742	2.57684	2.39612	3.10738	5.40087	4.54766	4.1777	5.21195	5.60318
ENSRNOT00000007162	Sertad2	Sertad2-201	chr14:104821215-104886197	+	protein_coding	0.128923	1.09348	0.195674	0.984742	2.49852	2.3696	4.03847	3.81622	4.68793	4.48358	4.99014	4.49397
ENSRNOT00000007164	Pmm1	Pmm1-201	chr7:123183506-123193761	-	protein_coding	0.0353534	1.02481	0.657684	0.984742	6.31272	6.27737	78.2645	72.7225	78.864	73.3094	85.4561	77.184
ENSRNOT00000007169	Nol10	Nol10-201	chr6:42656616-42745098	+	protein_coding	0.111092	1.08005	0.231143	0.984742	2.94029	2.8292	5.85594	6.0837	6.3909	5.94896	6.98735	7.14757
ENSRNOT00000007175	Cst3	Cst3-201	chr3:143219686-143223615	-	protein_coding	0.152832	1.11175	0.476107	0.984742	10.6542	10.5014	1741.87	1140.57	1529.75	1617.6	1753.11	1472.99
ENSRNOT00000007181	Maea	Maea-201	chr14:82664249-82697673	-	protein_coding	0.0378909	1.02661	0.52522	0.984742	5.48462	5.44673	41.479	40.6719	45.8676	44.2491	44.214	42.876
ENSRNOT00000007185	Rybp	Rybp-201	chr4:132689531-132740938	-	protein_coding	0.0467418	1.03293	0.659407	0.984742	4.36042	4.31368	17.5936	20.9695	18.2512	18.0637	21.3016	19.385
ENSRNOT00000007190	Pop1	Pop1-201	chr7:73270455-73298097	+	protein_coding	0.211799	1.15813	0.720343	0.9861	1.13003	0.918228	0	1.93176	1.30205	0.495783	1.93753	1.38597
ENSRNOT00000007197	Csrnp3	Csrnp3-201	chr3:51883559-52120290	+	protein_coding	0.0792922	1.0565	0.662568	0.984742	2.33882	2.25953	2.88207	4.47091	4.1693	3.74395	3.90262	4.56666
ENSRNOT00000007202	Gna15	Gna15-201	chr7:11054333-11077251	+	protein_coding	0.34578	1.27084	0.0476955	0.984742	1.62715	1.28137	1.39322	1.6722	1.24565	2.3474	2.26353	1.69817
ENSRNOT00000007219	Egln3	Egln3-201	chr6:75050329-75075795	-	protein_coding	-0.0585946	0.960199	0.604456	0.984742	3.91443	3.97302	14.6105	14.2825	15.2325	16.3213	12.8106	13.3314
ENSRNOT00000007223	Sacm1l	Sacm1l-201	chr8:132607166-132663502	+	protein_coding	0.0141504	1.00986	0.892319	0.993889	5.37543	5.36128	38.1502	39.4309	42.8801	45.1837	36.6811	40.1038
ENSRNOT00000007231	Kitlg	Kitlg-201	chr7:42269784-42351054	+	protein_coding	0.298647	1.22999	0.441483	0.984742	2.41863	2.11998	3.76962	4.68386	2.02974	3.80954	6.24061	3.38893
ENSRNOT00000007233	Dnah11	Dnah11-201	chr6:145785275-146099053	-	protein_coding	-0.079415	0.946441	0.651608	0.984742	0.896129	0.975544	1.43905	0.723777	0.808434	0.9797	0.817945	0.79104
ENSRNOT00000007246	Recql5	Recql5-201	chr10:104443736-104482838	-	protein_coding	0.249489	1.18879	0.109277	0.984742	2.49627	2.24678	3.96728	4.28003	3.07652	4.58472	4.37307	4.98593
ENSRNOT00000007247	Itpka	Itpka-201	chr3:111545007-111553604	+	protein_coding	0.0570722	1.04035	0.591804	0.984742	0.619812	0.56274	0.426848	0.516445	0.489363	0.489064	0.398189	0.742878
ENSRNOT00000007249	Pcsk2	Pcsk2-201	chr3:137618898-137925605	+	protein_coding	0.115776	1.08356	0.547687	0.984742	4.93049	4.81471	21.9594	30.2255	30.0918	26.1507	29.4102	33.3456
ENSRNOT00000007255	Sdc2	Sdc2-201	chr7:71572941-71686044	+	protein_coding	0.142744	1.104	0.148946	0.984742	4.72234	4.5796	25.4787	21.6813	21.7627	24.7059	26.5604	24.9646
ENSRNOT00000007258	Rab3ip	Rab3ip-201	chr7:59928426-59957232	-	protein_coding	0.0546408	1.0386	0.53803	0.984742	3.88864	3.83399	12.1114	14.6636	13.1222	13.4153	14.4909	13.5508
ENSRNOT00000007259	Odc1	Odc1-201	chr6:42854888-42858759	+	protein_coding	0.0670285	1.04756	0.539851	0.984742	5.11965	5.05262	32.2624	29.2521	35.3299	31.3054	36.7257	33.4822
ENSRNOT00000007261	Snupn	Snupn-201	chr8:61615650-61648390	+	protein_coding	0.185255	1.13702	0.0461673	0.984742	3.52807	3.34282	8.67922	8.9383	9.8571	10.472	11.1526	10.0119
ENSRNOT00000007267	Lsm11	Lsm11-201	chr10:31028697-31041626	-	protein_coding	0.0806514	1.0575	0.662141	0.984742	2.90964	2.82899	5.28633	5.41301	7.8997	6.11043	6.39895	7.06499
ENSRNOT00000007268	Ngfr	Ngfr-201	chr10:83389847-83408061	-	protein_coding	0.918175	1.88972	0.0125347	0.984742	3.16297	2.2448	3.25726	3.20656	4.94564	9.75475	6.84324	7.51833
ENSRNOT00000007274	Lamp5	Lamp5-201	chr3:129018592-129031521	+	protein_coding	0.0574485	1.04062	0.72117	0.986312	6.7362	6.67875	85.1307	107.914	113.624	95.2481	107.151	115.405
ENSRNOT00000007276	Zc3h15	Zc3h15-201	chr3:71020534-71040157	+	protein_coding	-0.0518838	0.964676	0.333752	0.984742	5.80894	5.86083	55.2071	55.3868	60.9277	54.3341	55.8568	55.0045
ENSRNOT00000007285	Mad2l1	Mad2l1-201	chr4:97531083-97537086	+	protein_coding	-0.124204	0.91751	0.664286	0.984742	1.87396	1.99816	2.61566	3.02684	3.37892	1.96615	4.19259	2.19724
ENSRNOT00000007287	Acp1	Acp1-201	chr6:49836075-49851677	-	protein_coding	0.0163737	1.01141	0.80661	0.9895	4.39296	4.37659	18.8943	21.3154	19.1893	21.0348	19.6483	19.382
ENSRNOT00000007295	Rassf3	Rassf3-201	chr7:63513910-63578490	-	protein_coding	-0.0719333	0.951362	0.67724	0.984742	2.89567	2.9676	6.52367	7.65216	6.35289	7.82348	6.45822	5.26289
ENSRNOT00000007298	Dlst	Dlst-201	chr6:108936664-108959803	+	protein_coding	0.00602424	1.00418	0.909363	0.99626	5.77019	5.76417	54.0209	50.1341	56.0589	53.5204	52.4691	54.7622
ENSRNOT00000007299	Rpap1	Rpap1-201	chr3:111565650-111587151	-	protein_coding	0.0536169	1.03786	0.211355	0.984742	2.44698	2.39337	4.32913	4.28891	4.14521	4.6216	4.5278	4.21717
ENSRNOT00000007300	Snx6	Snx6-201	chr6:75626927-75670135	-	protein_coding	-0.0493052	0.966402	0.389592	0.984742	4.97809	5.0274	33.0833	30.7754	31.0303	31.8564	30.8601	28.9087
ENSRNOT00000007312	Rhbdl3	Rhbdl3-201	chr10:67677071-67731670	+	protein_coding	0.0876344	1.06263	0.523009	0.984742	3.96278	3.87515	12.1133	15.1074	13.9579	14.0105	13.3293	16.625
ENSRNOT00000007314	Sav1	Sav1-201	chr6:92376093-92398525	-	protein_coding	0.0125309	1.00872	0.898642	0.995396	3.87642	3.86388	14.2652	13.0874	13.3517	13.906	15.1403	12.1667
ENSRNOT00000007320	Best1	Best1-201	chr1:226030875-226049929	-	protein_coding	0.133679	1.09709	0.196203	0.984742	1.51641	1.38273	1.7321	1.5547	1.54037	2.17816	1.79149	1.63903
ENSRNOT00000007326	Zhx2	Zhx2-201	chr7:97559841-97695739	+	protein_coding	-0.0987987	0.93381	0.415818	0.984742	3.1047	3.20349	9.6862	7.73133	7.378	7.64954	7.67768	7.48053
ENSRNOT00000007333	Irf6	Irf6-201	chr13:111870121-111889328	+	protein_coding	0.142179	1.10357	0.162219	0.984742	0.713902	0.571723	0.486836	0.45989	0.512634	0.697589	0.770381	0.468312
ENSRNOT00000007335	Kcnj3	Kcnj3-201	chr3:41019898-41181070	+	protein_coding	0.0639745	1.04534	0.705006	0.984742	3.66894	3.60497	10.0488	13.0414	10.6114	9.89856	12.1776	13.3277
ENSRNOT00000007341	LOC100125367	LOC100125367-201	chr13:111890894-111893306	+	protein_coding	0.21067	1.15723	0.0631643	0.984742	2.33303	2.12236	3.23619	3.42461	3.40381	3.60133	3.98842	4.57297
ENSRNOT00000007350	Rps6kl1	Rps6kl1-201	chr6:108961994-108976489	-	protein_coding	0.195976	1.1455	0.187841	0.984742	3.71147	3.51549	9.23964	12.0492	10.1928	10.9313	12.4519	13.0061
ENSRNOT00000007351	Snrpf	Snrpf-201	chr7:34478331-34485034	-	protein_coding	0.0715609	1.05085	0.531813	0.984742	4.8302	4.75864	22.8878	28.8706	26.8008	28.1093	28.5273	25.7823
ENSRNOT00000007352	Phospho1	Phospho1-201	chr10:83636518-83643859	+	protein_coding	-0.195472	0.873287	0.180959	0.984742	4.1928	4.38827	22.3916	16.9464	20.876	17.2301	16.507	18.1635
ENSRNOT00000007357	RGD1306782	RGD1306782-201	chr7:123222161-123222610	+	protein_coding	-0.236096	0.84904	0.323282	0.984742	0.807684	1.04378	1.06226	0.759029	1.41552	0.414546	0.824625	1.07788
ENSRNOT00000007358	Adamts8	Adamts8-201	chr8:32018560-32037531	+	protein_coding	0.0939214	1.06727	0.434187	0.984742	0.599813	0.505892	0.387785	0.470379	0.403184	0.498274	0.344067	0.728516
ENSRNOT00000007362	Sap30bp	Sap30bp-201	chr10:104483042-104515684	+	protein_coding	0.0296751	1.02078	0.589942	0.984742	4.31933	4.28966	18.4212	17.6769	19.6238	18.3648	19.7369	18.8148
ENSRNOT00000007365	Coch	Coch-201	chr6:72359791-72373695	+	protein_coding	-0.323236	0.799275	0.167636	0.984742	2.01074	2.33397	4.17875	4.87289	3.21415	3.05978	3.70337	2.42739
ENSRNOT00000007367	Rbm3	Rbm3-201	chrX:15098904-15102340	+	protein_coding	0.18097	1.13365	0.253835	0.984742	4.9658	4.78483	26.8009	29.5382	23.6736	26.1573	33.2186	31.8411
ENSRNOT00000007369	Pcnx4	Pcnx4-201	chr6:95323579-95360127	+	protein_coding	0.0599105	1.0424	0.642594	0.984742	3.90013	3.84022	11.8182	13.4633	14.8478	13.8634	12.5905	15.4747
ENSRNOT00000007374	Hpcal1	Hpcal1-201	chr6:43001948-43109071	+	protein_coding	0.102866	1.0739	0.564486	0.984742	5.91831	5.81544	45.1719	58.7683	63.717	54.8001	58.7489	65.3437
ENSRNOT00000007379	Ypel2	Ypel2-201	chr10:74243812-74298599	-	protein_coding	-0.106758	0.928672	0.538235	0.984742	3.76752	3.87428	15.2157	15.2641	10.9579	12.5515	13.6629	11.7116
ENSRNOT00000007398	Myh9	Myh9-201	chr7:118741110-118792625	-	protein_coding	-0.0347297	0.976215	0.674399	0.984742	3.50753	3.54226	10.9999	10.9463	10.0297	11.08	10.709	9.3999
ENSRNOT00000007402	Wbp11l1	Wbp11l1-201	chr4:170154263-170167633	-	protein_coding	-0.281813	0.822557	0.495897	0.984742	3.29752	3.57934	11.3328	9.78753	11.8375	11.8185	11.5752	4.89666
ENSRNOT00000007404	Acvr2a	Acvr2a-001	chr3:32947378-33034282	+	protein_coding	0.160601	1.11775	0.237043	0.984742	3.18246	3.02186	6.02682	7.82793	7.63756	7.48743	8.39926	8.37942
ENSRNOT00000007414	Bzw2	Bzw2-201	chr6:55586346-55647665	-	protein_coding	0.122294	1.08846	0.420097	0.984742	3.76797	3.64568	10.079	13.7	11.0381	11.5422	12.8856	13.5172
ENSRNOT00000007419	Gxylt2	Gxylt2-201	chr4:133179309-133262841	+	protein_coding	-0.335543	0.792486	0.0556898	0.984742	0.405579	0.741123	0.704635	0.849669	0.481068	0.433996	0.369912	0.183134
ENSRNOT00000007424	Desi1	Desi1-201	chr7:123238333-123259636	-	protein_coding	-0.0693877	0.953042	0.20021	0.984742	6.30789	6.37727	80.057	83.1736	83.1947	81.3689	79.5977	73.9035
ENSRNOT00000007427	Ybx3	Ybx3-201	chr4:165606819-165630118	-	protein_coding	0.0153836	1.01072	0.954537	0.99735	3.06125	3.04586	6.79028	7.69224	7.31768	8.14814	9.64158	4.97368
ENSRNOT00000007428	Cyp4f5	Cyp4f5-201	chr7:14559878-14574341	+	protein_coding	0.00966443	1.00672	0.949508	0.99735	1.26931	1.25964	1.7109	1.52744	1.00344	1.5264	1.48555	1.23037
ENSRNOT00000007429	Syt7	Syt7-201	chr1:226436139-226493179	+	protein_coding	0.349912	1.27448	0.0163773	0.984742	1.82013	1.47021	1.68519	1.69904	1.93462	2.93014	2.32389	2.37041
ENSRNOT00000007430	Rida	Rida-201	chr7:73256508-73270308	-	protein_coding	0.0450982	1.03175	0.772736	0.987765	5.75693	5.71183	51.398	54.5465	48.4679	46.0697	63.9329	50.7389
ENSRNOT00000007437	AABR07060778.1	AABR07060778.1-201	chr4:93405802-93406182	-	protein_coding	0.0427624	1.03008	0.755441	0.987761	5.97595	5.93318	58.0586	53.7144	69.6016	57.4944	67.6665	61.0809
ENSRNOT00000007447	Ctc1	Ctc1-201	chr10:55596148-55616889	+	protein_coding	0.0627976	1.04449	0.417637	0.984742	3.53906	3.47626	9.4771	10.7479	10.1989	10.3698	11.4484	10.0974
ENSRNOT00000007449	Lingo2	Lingo2-201	chr5:51466367-51468425	-	protein_coding	0.135743	1.09866	0.452696	0.984742	2.57683	2.44109	3.67635	5.26623	4.46521	4.17598	5.68895	5.1342
ENSRNOT00000007455	Brinp2	Brinp2-201	chr13:75948679-76049363	-	protein_coding	0.0336499	1.0236	0.874016	0.992193	0.771698	0.738048	0.55552	0.456146	1.04854	0.873783	0.862861	0.425651
ENSRNOT00000007461	Trhde	Trhde-201	chr7:57253023-57679795	-	protein_coding	0.106383	1.07653	0.558653	0.984742	1.79615	1.68977	1.93701	2.61018	2.16649	2.15876	2.134	3.23127
ENSRNOT00000007464	Wdr13	Wdr13-201	chrX:15113878-15121748	+	protein_coding	0.0683879	1.04854	0.23577	0.984742	4.31375	4.24536	18.2146	17.4969	18.196	18.1791	20.1798	18.362
ENSRNOT00000007467	RGD1566368	RGD1566368-201	chr8:132713013-132753145	-	protein_coding	0.108636	1.07821	0.704551	0.984742	3.2693	3.16066	11.5485	7.30378	5.8627	8.57231	9.53742	7.88629
ENSRNOT00000007471	Hnmt	Hnmt-201	chr3:904765-937102	-	protein_coding	0.1093	1.07871	0.399135	0.984742	2.66473	2.55543	4.20491	5.23979	5.2546	5.21292	4.8597	6.00357
ENSRNOT00000007472	Frs2	Frs2-201	chr7:60128508-60210482	-	protein_coding	-0.115003	0.92338	0.097004	0.984742	3.97057	4.08557	16.4841	15.5155	15.9474	15.7258	14.351	14.0056
ENSRNOT00000007476	Ing3	Ing3-201	chr4:49017311-49042990	+	protein_coding	-0.053513	0.963587	0.476926	0.984742	3.2419	3.29541	8.38365	9.48982	8.61414	8.06718	9.09746	8.24782
ENSRNOT00000007484	Derl1	Derl1-201	chr7:97737178-97759852	-	protein_coding	0.0645367	1.04575	0.348075	0.984742	5.03239	4.96785	31.3515	30.4228	29.1496	31.3992	34.0366	29.8777
ENSRNOT00000007485	Art4	Art4-201	chr4:170830851-170841187	-	protein_coding	-0.0879758	0.940842	0.377028	0.984742	1.44662	1.53459	2.20776	1.8437	1.66558	1.71846	1.8688	1.59659
ENSRNOT00000007490	LOC100911674	LOC100911674-201	chr10:45061467-45071643	-	protein_coding	-0.000681266	0.999528	0.994886	0.999807	2.6092	2.60988	4.95435	5.71489	4.68962	5.6566	5.06273	4.62886
ENSRNOT00000007492	Prkd3	Prkd3-201	chr6:1548415-1622196	-	protein_coding	0.0202779	1.01415	0.904249	0.995396	2.6661	2.64583	6.1883	5.39219	4.33511	5.99089	5.558	4.57736
ENSRNOT00000007498	Gna11	Gna11-201	chr7:11033317-11047437	+	protein_coding	0.0192398	1.01343	0.819838	0.989754	4.58566	4.56642	21.5266	23.4612	23.1387	25.425	21.5781	22.2039
ENSRNOT00000007505	Atxn3	Atxn3-201	chr6:125819640-125853461	-	protein_coding	-0.0802504	0.945893	0.149647	0.984742	2.70669	2.78694	5.68862	5.79991	6.22804	5.79385	5.34725	5.45188
ENSRNOT00000007519	RGD1310262	RGD1310262-201	chr19:25132094-25134055	-	protein_coding	-0.268983	0.829904	0.318158	0.984742	1.29885	1.56783	2.90965	1.31762	1.87549	1.76502	1.39752	1.24656
ENSRNOT00000007523	Lmcd1	Lmcd1-201	chr4:144192989-144252551	+	protein_coding	-0.051833	0.96471	0.732425	0.987051	2.37507	2.4269	5.14992	4.41017	3.67338	4.00445	4.80599	3.80472
ENSRNOT00000007529	Nin	Nin-201	chr6:92433381-92527711	-	protein_coding	0.185602	1.13729	0.0105903	0.984742	1.42037	1.23477	1.3888	1.3517	1.32029	1.82404	1.62438	1.58715
ENSRNOT00000007535	Palm3	Palm3-201	chr19:25143428-25151891	+	protein_coding	-0.220554	0.858236	0.637054	0.984742	2.74354	2.9641	10.0298	3.52633	8.51774	7.05701	4.37467	5.9365
ENSRNOT00000007539	Zbtb44	Zbtb44-201	chr8:32165810-32217476	+	protein_coding	0.105553	1.07591	0.345615	0.984742	2.35282	2.24727	4.23647	3.39428	3.65115	3.77713	4.0147	4.56414
ENSRNOT00000007544	Fmc1	Fmc1-201	chr4:66276835-66284868	+	protein_coding	-0.127797	0.915228	0.301624	0.984742	3.73539	3.86319	13.1124	12.0246	15.7665	12.4204	12.3798	12.1577
ENSRNOT00000007549	Pwp1	Pwp1-201	chr7:23988776-24004774	-	protein_coding	0.0040505	1.00281	0.959329	0.997874	3.17521	3.17116	7.55517	8.52137	7.97244	8.40854	8.42226	7.31417
ENSRNOT00000007554	Vapb	Vapb-201	chr3:171832500-171868647	+	protein_coding	0.0207744	1.0145	0.747022	0.987059	6.76211	6.74134	107.827	100.579	109.787	111.591	100.798	110.571
ENSRNOT00000007558	Csnk2a1	Csnk2a1-201	chr3:147713821-147757862	+	protein_coding	0.0872086	1.06231	0.224815	0.984742	5.51632	5.42911	45.0434	41.7582	39.6249	43.0561	44.885	46.4307
ENSRNOT00000007564	Phf20l1	Phf20l1-201	chr7:108613739-108756740	+	protein_coding	-0.00979725	0.993232	0.934657	0.996306	3.05492	3.06472	7.66386	8.26063	6.30068	7.02672	7.86347	7.06726
ENSRNOT00000007567	Ndufa4	Ndufa4-201	chr4:38233680-38240848	-	protein_coding	-0.0281165	0.9807	0.725544	0.986409	8.20695	8.23507	304.514	274.231	324.294	284.508	300.906	298.311
ENSRNOT00000007572	Grm3	Grm3-201	chr4:21317695-21560490	+	protein_coding	0.00534983	1.00372	0.952772	0.99735	4.53771	4.53236	22.5448	23.0898	20.8476	21.6194	20.6154	24.6281
ENSRNOT00000007577	Mgp	Mgp-201	chr4:170856751-170860225	-	protein_coding	0.00846619	1.00589	0.977682	0.999302	6.04795	6.03948	78.7471	68.545	50.3114	73.047	78.2691	48.3433
ENSRNOT00000007578	Brinp1	Brinp1-201	chr5:84919367-85123829	-	protein_coding	0.156285	1.11441	0.397998	0.984742	4.21032	4.05403	12.9012	18.6499	15.7782	15.6868	17.8072	19.2116
ENSRNOT00000007580	Yeats4	Yeats4-201	chr7:60287531-60294796	-	protein_coding	0.08968	1.06413	0.392501	0.984742	4.22813	4.13845	14.6577	18.3052	17.0715	18.4151	17.7027	17.1276
ENSRNOT00000007583	Srsf5	Srsf5-201	chr6:104611026-104615302	+	protein_coding	0.0882034	1.06305	0.214888	0.984742	7.13914	7.05094	123.078	141.762	130.62	137.616	141.31	140.982
ENSRNOT00000007587	AABR07058267.1	AABR07058267.1-201	chr7:107413691-107414390	+	protein_coding	0.0970305	1.06957	0.834516	0.991743	1.76526	1.66823	1.23588	2.28661	3.36886	3.67663	1.16999	2.8708
ENSRNOT00000007588	Jaml	Jaml-201	chr8:49378644-49410088	+	protein_coding	0.0149042	1.01038	0.846494	0.992193	0.621069	0.606165	0.561841	0.434745	0.574018	0.606102	0.596255	0.419076
ENSRNOT00000007595	Ppp2r5c	Ppp2r5c-201	chr6:134844676-134939358	+	protein_coding	-0.130433	0.913557	0.216312	0.984742	5.35269	5.48313	43.7668	44.0304	43.391	35.6979	39.9428	44.4093
ENSRNOT00000007598	Foxred2	Foxred2-201	chr7:119170181-119185238	-	protein_coding	0.0458633	1.0323	0.772551	0.987765	2.46834	2.42248	4.05825	5.07738	4.01189	3.76274	4.6487	5.29986
ENSRNOT00000007600	Lrfn5	Lrfn5-201	chr6:83083740-83438601	+	protein_coding	0.0596625	1.04222	0.722077	0.986312	3.64312	3.58346	9.34228	11.2898	12.5527	9.89088	11.75	13.0441
ENSRNOT00000007604	AC109112.1	AC109112.1-201	chr3:92640752-92665644	+	protein_coding	-0.0483659	0.967031	0.846493	0.992193	7.43322	7.48158	230.604	161.12	151.04	169.935	146.199	204.176
ENSRNOT00000007607	Yipf4	Yipf4-201	chr6:22126870-22138286	-	protein_coding	0.0913953	1.0654	0.153686	0.984742	5.46647	5.37508	42.331	38.9358	40.3063	44.3764	44.4903	40.8761
ENSRNOT00000007608	Pclo	Pclo-201	chr4:16496895-16669368	-	protein_coding	-0.0898964	0.93959	0.624107	0.984742	3.06417	3.15406	7.32094	8.40167	8.01626	5.89842	7.34258	9.16643
ENSRNOT00000007609	Vsnl1	Vsnl1-201	chr6:37001356-37122023	-	protein_coding	0.122139	1.08835	0.480458	0.984742	8.4912	8.36906	270.662	363.156	364.343	326.809	371.573	380.494
ENSRNOT00000007612	Emc4	Emc4-201	chr3:103852139-103857158	-	protein_coding	-0.0145283	0.98998	0.831997	0.991103	5.93992	5.95445	56.2807	63.5324	63.5088	59.4906	58.8717	62.8816
ENSRNOT00000007620	Cul1	Cul1-001	chr4:77211692-77280169	+	protein_coding	0.301604	1.23251	0.543089	0.984742	4.79924	4.49763	11.2696	34.0134	25.8352	26.6089	27.4644	26.4658
ENSRNOT00000007621	Ppp2ca	Ppp2ca-201	chr10:37535871-37554664	-	protein_coding	0.00779444	1.00542	0.769811	0.987761	7.55639	7.54859	182.708	183.352	192.768	186.91	187.171	187.623
ENSRNOT00000007623	Arl1	Arl1-201	chr7:29282305-29293399	+	protein_coding	0.0596602	1.04222	0.221119	0.984742	6.13511	6.07545	66.7325	65.1162	67.4819	66.6199	68.4205	72.9601
ENSRNOT00000007624	Suclg1	Suclg1-201	chr4:101180404-101210746	+	protein_coding	-0.0157871	0.989117	0.805126	0.9895	6.18191	6.19769	70.3075	70.9065	76.1209	67.0747	72.8928	75.0729
ENSRNOT00000007625	Sp4	Sp4-201	chr6:146135877-146195819	-	protein_coding	0.02167	1.01513	0.904464	0.995396	2.3883	2.36663	4.49131	4.84683	3.27252	3.68797	4.92649	4.16496
ENSRNOT00000007634	Tulp3	Tulp3-201	chr4:161637892-161658519	-	protein_coding	0.0819149	1.05842	0.519552	0.984742	3.12278	3.04086	7.50058	6.54902	7.68628	8.95468	6.99303	7.30637
ENSRNOT00000007641	Stx17	Stx17-201	chr5:63870432-63922730	+	protein_coding	0.0191253	1.01334	0.86708	0.992193	2.45865	2.43952	4.54327	5.03705	3.77001	4.20214	4.60666	4.69503
ENSRNOT00000007645	Dhrs7	Dhrs7-201	chr6:95522577-95541393	-	protein_coding	-0.00813596	0.994376	0.915054	0.996306	4.96413	4.97227	29.8582	32.6843	28.7583	30.2606	32.046	28.4403
ENSRNOT00000007649	Traf3ip3	Traf3ip3-201	chr13:111892760-111917587	-	protein_coding	0.375286	1.2971	0.00544621	0.96642	0.957756	0.58247	0.387008	0.629167	0.485862	0.972775	0.945804	0.908812
ENSRNOT00000007654	Map3k7	Map3k7-201	chr5:47186558-47244416	+	protein_coding	0.130777	1.09488	0.0928557	0.984742	3.13444	3.00366	6.51843	7.589	6.9893	7.75988	8.02018	7.56977
ENSRNOT00000007655	Nlrc4	Nlrc4-201	chr6:22167919-22194250	+	protein_coding	0.354531	1.27857	0.0542727	0.984742	0.877886	0.523355	0.642034	0.33147	0.358073	0.728685	1.08004	0.725927
ENSRNOT00000007657	LOC100910771	LOC100910771-201	chr9:114022137-114079089	+	protein_coding	0.132965	1.09655	0.099454	0.984742	3.18011	3.04714	6.72571	7.75138	7.35272	8.43793	8.05873	7.70921
ENSRNOT00000007662	Neurod1	Neurod1-001	chr3:66414308-66417741	-	protein_coding	0.503803	1.41795	0.169786	0.984742	0.759582	0.255779	0	0.702124	0	0.358516	0.864305	0.915972
ENSRNOT00000007672	Lrrc3b	Lrrc3b-201	chr15:11298478-11299257	+	protein_coding	0.260765	1.19811	0.430718	0.984742	3.77985	3.51909	7.27111	13.5129	11.5526	9.89185	15.182	13.7032
ENSRNOT00000007676	Skp1	Skp1-201	chr10:37594578-37609498	+	protein_coding	-0.00831729	0.994251	0.852183	0.992193	8.80281	8.81113	436.51	451.502	456.756	423.557	453.719	460.372
ENSRNOT00000007677	Cacfd1	Cacfd1-201	chr3:5555807-5566613	+	protein_coding	0.0501906	1.0354	0.78661	0.9895	1.8522	1.80201	2.80214	2.68305	2.0279	1.99532	2.7923	3.14342
ENSRNOT00000007681	Lgr4	Lgr4-201	chr3:101051955-101152119	+	protein_coding	0.0659703	1.04679	0.514982	0.984742	4.08094	4.01497	14.4423	17.0405	14.1677	17.0001	15.096	15.7288
ENSRNOT00000007683	AABR07065923.1	AABR07065923.1-201	chr6:146394456-146395025	+	protein_coding	0.327861	1.25515	0.858722	0.992193	3.76372	3.43586	22.2788	22.3041	1.33612	32.1074	1.158	34.0752
ENSRNOT00000007687	Rasgrp1	Rasgrp1-201	chr3:108984029-109044420	-	protein_coding	-0.0449006	0.969357	0.78498	0.9895	2.57339	2.61829	5.29303	5.2329	4.90205	4.87096	4.00027	6.18293
ENSRNOT00000007688	Katnbl1	Katnbl1-201	chr3:103866144-103905936	+	protein_coding	0.0528488	1.03731	0.626253	0.984742	2.90112	2.84827	5.67142	6.49095	6.47291	5.71437	7.20043	6.5706
ENSRNOT00000007698	Gadd45a	Gadd45a-201	chr4:97782512-97784842	-	protein_coding	0.0186695	1.01302	0.908871	0.99626	4.44869	4.43002	24.036	16.9643	21.2706	20.7293	19.3317	22.5693
ENSRNOT00000007710	Cdk5rap2	Cdk5rap2-201	chr5:86387240-86554102	-	protein_coding	0.00416097	1.00289	0.995809	0.999807	1.49513	1.49097	4.21011	0.825365	1.335	4.51297	2.01059	0.349597
ENSRNOT00000007711	Erp44	Erp44-201	chr5:63937784-64030901	-	protein_coding	0.0306181	1.02145	0.508361	0.984742	4.90686	4.87624	27.7923	28.7818	28.5433	29.9675	29.6927	27.4052
ENSRNOT00000007721	Kif5a	Kif5a-201	chr7:70513343-70556827	-	protein_coding	-0.0735065	0.950325	0.382971	0.984742	7.55425	7.62775	179.858	207.506	204.16	178.056	188.296	194.899
ENSRNOT00000007723	RGD1563349	RGD1563349-201	chr4:21584369-21668570	-	protein_coding	-0.0175205	0.987929	0.805503	0.9895	4.12673	4.14425	17.7976	16.3566	15.9459	17.6867	15.7826	15.9988
ENSRNOT00000007727	Bfsp1	Bfsp1-201	chr3:137935345-137969658	-	protein_coding	0.174615	1.12866	0.0860506	0.984742	0.749268	0.574653	0.522558	0.43318	0.51387	0.709324	0.814847	0.531058
ENSRNOT00000007736	Rbm7	Rbm7-201	chr8:52823096-52828134	-	protein_coding	0.0563349	1.03982	0.430782	0.984742	3.84078	3.78444	12.0096	13.7588	12.6262	12.7617	14.0054	13.2444
ENSRNOT00000007738	Pde4b	Pde4b-201	chr5:122100099-122136769	+	protein_coding	-0.277898	0.824792	0.23032	0.984742	2.52774	2.80564	7.35345	5.979	4.86256	4.03775	4.56493	5.84043
ENSRNOT00000007747	Lyz2	Lyz2-201	chr7:60335969-60341264	-	protein_coding	-0.00475115	0.996712	0.99064	0.999394	5.97791	5.98266	53.7922	59.5448	75.2228	62.7769	94.7793	39.9879
ENSRNOT00000007754	RGD1563941	RGD1563941-201	chr8:52829085-52830609	+	protein_coding	0.0422175	1.0297	0.707352	0.984742	1.65261	1.61039	1.82324	2.09485	2.25791	1.93917	2.53814	1.98849
ENSRNOT00000007761	Zfp362	Zfp362-201	chr5:146952653-146973932	-	protein_coding	-0.0122589	0.991539	0.900482	0.995396	2.54382	2.55608	4.56046	4.55175	5.58913	4.52123	5.09385	4.89346
ENSRNOT00000007763	Eif2b4	Eif2b4-201	chr6:26546924-26552430	+	protein_coding	0.0969597	1.06952	0.0288919	0.984742	4.20503	4.10807	16.2718	15.9608	16.5055	16.8029	17.6739	17.871
ENSRNOT00000007766	Arfgef1	Arfgef1-201	chr5:8666200-8760458	+	protein_coding	-0.0222762	0.984678	0.355399	0.984742	4.41779	4.44006	20.32	20.6267	21.1819	20.0688	20.3161	20.7426
ENSRNOT00000007768	Ncoa3	Ncoa3-201	chr3:162692185-162787548	+	protein_coding	0.113829	1.0821	0.224683	0.984742	2.87849	2.76466	5.94085	6.07393	5.39235	7.0505	5.99187	6.06506
ENSRNOT00000007769	Pcmtd1	Pcmtd1-201	chr5:12135250-12199283	-	protein_coding	0.792984	1.73265	0.274784	0.984742	1.91085	1.11787	1.43329	0	3.20089	3.24927	1.96621	3.21848
ENSRNOT00000007771	Creb3l1	Creb3l1-201	chr3:80892435-80933283	-	protein_coding	-0.0427249	0.97082	0.821053	0.989754	2.57654	2.61926	5.87137	5.26876	4.38523	5.47004	5.70904	3.88966
ENSRNOT00000007773	Them6	Them6-001	chr7:115956276-115959453	+	protein_coding	-0.124746	0.917165	0.521924	0.984742	4.88573	5.01047	33.4146	24.5026	37.1575	29.1212	27.1493	29.4726
ENSRNOT00000007776	Cntrl	Cntrl-201	chr3:14304591-14370990	+	protein_coding	0.157261	1.11517	0.808421	0.9895	0.91091	0.753649	1.93861	0.408109	0.158337	2.49334	0.310795	0.451635
ENSRNOT00000007779	Arhgdib	Arhgdib-201	chr4:170913923-170932618	-	protein_coding	0.286836	1.21996	0.209808	0.984742	4.56157	4.27474	17.6683	20.121	17.393	22.9527	28.1433	17.8632
ENSRNOT00000007788	Cntn4	Cntn4-201	chr4:138269142-138786944	+	protein_coding	0.0565767	1.04	0.741093	0.987051	2.9938	2.93722	6.08211	8.06862	5.99634	5.92936	7.30523	7.78262
ENSRNOT00000007789	Nnmt	Nnmt-201	chr8:52925175-52937972	-	protein_coding	-0.405339	0.755059	0.536636	0.984742	1.44721	1.85255	5.13664	0.87232	3.09927	3.29799	1.17916	1.16474
ENSRNOT00000007790	Pgf	Pgf-201	chr6:108994018-109004598	-	protein_coding	-0.0919376	0.938262	0.206696	0.984742	2.57668	2.66862	5.88973	5.08816	5.12791	4.96409	4.83048	5.10555
ENSRNOT00000007794	Dstn	Dstn-201	chr3:138024508-138051298	+	protein_coding	0.130509	1.09468	0.298762	0.984742	7.12043	6.98992	136.12	133.447	110.398	147.351	138.118	129.532
ENSRNOT00000007802	Car8	Car8-201	chr5:21249020-21345810	-	protein_coding	-0.0844872	0.94312	0.692374	0.984742	2.69022	2.77471	4.85947	7.62501	5.3415	4.84585	5.20959	6.40627
ENSRNOT00000007812	Megf9	Megf9-201	chr5:86586996-86696388	-	protein_coding	-0.0711571	0.951874	0.45327	0.984742	4.55232	4.62347	25.2379	21.4807	24.3907	22.5659	23.9309	20.9851
ENSRNOT00000007816	Erich5	Erich5-201	chr7:73222730-73242899	+	protein_coding	0.0844951	1.06032	0.554967	0.984742	0.627237	0.542742	0.531806	0.299578	0.552884	0.414202	0.466618	0.776738
ENSRNOT00000007821	Fkbp9	Fkbp9-201	chr4:87167514-87234197	+	protein_coding	-0.0512885	0.965074	0.706162	0.984742	3.71738	3.76867	11.9055	14.3478	11.7829	12.8408	13.2112	10.5701
ENSRNOT00000007822	Wnt16	Wnt16-201	chr4:49369296-49379703	+	protein_coding	-0.121349	0.919328	0.589826	0.984742	0.865989	0.987338	1.56376	0.685338	0.803397	0.991792	0.875641	0.620587
ENSRNOT00000007824	Pno1	Pno1-001	chr14:100364190-100372760	-	protein_coding	0.0741747	1.05276	0.477541	0.984742	4.21698	4.1428	15.8998	17.1626	16.9582	19.1241	18.4101	15.4651
[truncated: 15,915 more rows]
