# Supplementary material for: Analyses of gene expression profiles in the rat dorsal horn of the spinal cord using RNA sequencing in chronic constriction injury rats
Source: J Neuroinflammation. 2018 Sep 25;15:280. doi: 10.1186/s12974-018-1316-0 (PMC6156955; doi:10.1186/s12974-018-1316-0)
Supplement: Supplementary file 2 — Table S2. All expressed genes in chronic constriction injury (CCI) model rats. (XLSX 2944 kb) [file 12974_2018_1316_MOESM2_ESM.xlsx]

## Sheet: Test_vs_Control
#Gene biotype: protein_coding #Condition pair: Test_vs_Control Column A: Track_id, The database name in gene level. Column B: Gene_Name, The name of gene. Column C: Locus, The genomic coordinates of gene. Column D: Strand, Strand of the gene. Column E: Gene_Type, The biological type of gene. Column F: log2FC, if the comparison is test vs control, log2 of the fold change will be calculated by Test…
Annotation					DE Statistic				FPKM
Track_id	Gene_Name	Locus	Strand	Gene_Type	log2FC	Fold_Change	p_value	q_value	Test_FPKM	Control_FPKM	A1	A2	A3	B1	B2	B3
ENSRNOG00000000007	Gad1	chr3:56861396-56902157	+	protein_coding	0.172664	1.12714	0.518638	0.98687	5.62031	5.44764	32.3243	47.8343	50.077	41.7706	45.4384	58.9268
ENSRNOG00000000010	Cbln1	chr19:20607507-20611316	+	protein_coding	0.0519308	1.03665	0.680692	0.98687	4.32819	4.27626	18.9773	20.079	16.2766	17.1185	20.9081	19.4182
ENSRNOG00000000012	Tcf15	chr3:147643250-147649504	+	protein_coding	-0.509982	0.702231	0.225119	0.98687	0.723433	1.23342	1.00271	1.40947	1.69368	0.369048	0.257754	1.61403
ENSRNOG00000000024	Hebp1	chr4:168903565-168933079	-	protein_coding	-0.0513666	0.965022	0.690083	0.98687	3.02827	3.07964	7.03434	8.44673	6.9608	7.21731	8.04357	6.30685
ENSRNOG00000000033	Tmcc2	chr13:49132667-49169918	-	protein_coding	-0.0622949	0.957739	0.100287	0.98687	6.54044	6.60273	99.3839	93.0053	96.2852	93.2353	90.915	92.1119
ENSRNOG00000000034	Nuak2	chr13:49092306-49109050	+	protein_coding	-0.0378034	0.974137	0.662801	0.98687	1.54765	1.58546	1.91493	2.10228	1.98882	2.16911	1.9778	1.6475
ENSRNOG00000000036	Klhdc8a	chr13:49074644-49082729	+	protein_coding	0.148249	1.10822	0.524783	0.98687	3.21755	3.0693	6.40659	6.48724	9.66378	6.82577	9.15189	9.13117
ENSRNOG00000000040	RGD1304622	chr13:72865719-72893187	-	protein_coding	-0.0290808	0.980044	0.851019	0.991991	1.67766	1.70674	2.27145	1.89736	2.6694	1.83384	2.15805	2.65832
ENSRNOG00000000041	Slc26a1	chr14:2050483-2056089	+	protein_coding	0.027841	1.01949	0.832367	0.991785	0.738535	0.710694	0.669184	0.733066	0.515309	0.524815	0.938471	0.571401
ENSRNOG00000000042	Xpr1	chr13:72918552-73056785	-	protein_coding	0.0341649	1.02396	0.597633	0.98687	3.95445	3.92029	13.4323	14.324	14.6915	14.0917	13.9121	15.5557
ENSRNOG00000000043	Idua	chr14:2042411-2056762	-	protein_coding	0.233951	1.17605	0.0403198	0.98687	4.10735	3.8734	13.1216	15.0387	12.8988	17.2922	15.7781	15.684
ENSRNOG00000000044	Tmem175	chr14:2083712-2100005	-	protein_coding	-0.00341835	0.997633	0.976408	0.998606	3.99802	4.00143	14.0417	14.4374	16.6922	13.4008	16.4513	15.2313
ENSRNOG00000000047	Cd82	chr3:82324354-82368357	-	protein_coding	-0.0340794	0.976655	0.8307	0.991785	5.49385	5.52793	50.4988	45.5455	39.9771	50.1469	44.9898	37.9008
ENSRNOG00000000048	Gak	chr14:2100106-2174318	+	protein_coding	0.00122872	1.00085	0.977456	0.998763	4.49293	4.4917	21.5616	20.5942	22.3725	21.6349	20.8258	22.1086
ENSRNOG00000000054	Abhd8	chr16:19866022-19872774	-	protein_coding	-0.0217211	0.985057	0.834906	0.991785	6.47358	6.4953	83.5331	87.6915	96.9339	79.1615	91.4404	93.7105
ENSRNOG00000000060	Cplx1	chr14:2194933-2226598	+	protein_coding	-0.0738997	0.950066	0.646577	0.98687	8.60223	8.67613	423.709	340.827	470.445	377.446	366.717	420.768
ENSRNOG00000000062	Pcgf3	chr14:2247808-2297155	-	protein_coding	-0.0862284	0.941982	0.0832869	0.98687	3.49177	3.578	11.004	10.7547	11.0703	10.1349	10.7913	9.84268
ENSRNOG00000000064	Atp5i	chr14:2325308-2326436	+	protein_coding	-0.143281	0.905457	0.0204451	0.98687	8.6773	8.82058	472.035	440.961	441.076	418.886	398.79	407.71
ENSRNOG00000000066	Fbxo28	chr13:100715260-100740728	-	protein_coding	-0.0452987	0.969089	0.592147	0.98687	4.11442	4.15972	17.4145	17.8658	15.435	15.8403	15.6716	17.5085
ENSRNOG00000000068	Ppp2r5a	chr13:110033550-110077946	-	protein_coding	0.0100344	1.00698	0.909441	0.997112	4.51688	4.50684	22.0836	22.4575	20.702	22.0409	23.9802	19.8474
ENSRNOG00000000070	Dr1	chr14:1621026-1632378	-	protein_coding	0.0650497	1.04612	0.516716	0.98687	3.4332	3.36816	8.59187	10.0534	9.38362	9.03771	10.8361	9.60835
ENSRNOG00000000073	Tmed5	chr14:2613406-2633950	+	protein_coding	-0.104769	0.929954	0.128497	0.98687	3.91662	4.02139	14.8542	16.3124	14.602	13.5316	14.535	14.256
ENSRNOG00000000075	Mtf2	chr14:2658267-2700977	-	protein_coding	0.241827	1.18249	0.0747565	0.98687	3.24191	3.00008	6.27189	6.98196	7.82235	9.21897	7.83496	8.37822
ENSRNOG00000000081	Antxr2	chr14:13192347-13274978	+	protein_coding	0.218543	1.16356	0.215242	0.98687	1.85703	1.63848	2.45814	2.33452	1.6171	2.7921	2.85651	2.25077
ENSRNOG00000000082	Hltf	chr2:104854572-104914173	+	protein_coding	0.0345874	1.02426	0.635943	0.98687	3.56455	3.52996	9.9995	11.6212	10.1019	10.9836	11.0372	10.4813
ENSRNOG00000000091	LOC103691556	chr2:144191846-144212138	+	protein_coding	0.0440774	1.03102	0.777873	0.98992	2.28989	2.24581	3.43715	3.33201	4.5511	3.90787	3.37415	4.44743
ENSRNOG00000000095	Gpr89b	chr2:198999946-199038702	-	protein_coding	0.0249092	1.01742	0.762652	0.989033	4.30843	4.28352	17.5718	18.8136	19.0719	18.1067	17.6935	20.7785
ENSRNOG00000000098	Rnf115	chr2:198852500-198919995	+	protein_coding	0.0132862	1.00925	0.693431	0.98687	5.2917	5.27842	38.5558	37.0519	37.8419	37.1336	37.8222	39.5973
ENSRNOG00000000104	Thoc3	chr17:10676943-10686134	+	protein_coding	0.0230011	1.01607	0.810452	0.991085	4.0302	4.0072	13.8042	14.9097	16.6528	16.4354	15.2167	14.4255
ENSRNOG00000000105	Cplx2	chr17:10756285-10818835	-	protein_coding	0.0846919	1.06046	0.614965	0.98687	5.78087	5.69618	43.0849	56.42	54.0563	48.7664	52.0754	61.9238
ENSRNOG00000000108	Aga	chr16:41222238-41234095	-	protein_coding	0.101772	1.07309	0.486799	0.98687	4.73257	4.6308	26.0507	21.9655	23.4779	30.1309	23.6024	23.534
ENSRNOG00000000111	Coprs	chr16:80826681-80831791	+	protein_coding	-0.0210439	0.985519	0.810472	0.991085	6.33941	6.36045	79.333	76.155	88.4955	74.4413	83.6723	82.1197
ENSRNOG00000000112	Champ1	chr16:80839374-80850340	-	protein_coding	0.0954042	1.06836	0.516159	0.98687	3.74234	3.64693	9.91945	13.2848	11.6018	11.7913	13.8221	11.6428
ENSRNOG00000000113	Elac1	chr18:69706522-69723869	-	protein_coding	0.0917929	1.06569	0.602791	0.98687	3.04978	2.95799	5.9458	6.60576	7.88102	6.24247	7.0426	8.74859
ENSRNOG00000000121	Pigv	chr5:151886035-151898022	-	protein_coding	0.15436	1.11293	0.372162	0.98687	1.77889	1.62453	2.60936	1.87496	1.8251	2.79371	1.98719	2.5659
ENSRNOG00000000122	Ak2	chr5:147185474-147204050	+	protein_coding	0.0865431	1.06182	0.483261	0.98687	3.92582	3.83928	14.2483	13.4774	12.2832	15.4646	15.0086	12.3189
ENSRNOG00000000123	Rnf19b	chr5:147246037-147270957	+	protein_coding	0.0601183	1.04255	0.545855	0.98687	3.94846	3.88834	13.6643	12.3454	15.593	14.3019	14.4875	14.527
ENSRNOG00000000127	Kpna6	chr5:147850275-147886615	-	protein_coding	0.0280716	1.01965	0.601826	0.98687	4.45474	4.42667	19.6141	19.9613	22.0196	20.8679	20.9123	21.0058
ENSRNOG00000000129	Phf24	chr5:58359498-58383070	+	protein_coding	0.0375774	1.02639	0.826083	0.991611	4.34891	4.31133	16.4838	20.4632	19.8541	16.0477	20.6582	21.9176
ENSRNOG00000000130	Dnajb5	chr5:58393233-58401870	+	protein_coding	0.0165583	1.01154	0.826272	0.991657	3.59454	3.57798	10.1172	11.6101	11.1486	10.4341	11.0818	11.7603
ENSRNOG00000000133	Txndc15	chr17:9429175-9441526	-	protein_coding	-0.077804	0.947499	0.0407498	0.98687	5.37379	5.45159	42.4242	43.5113	42.3584	39.2501	41.515	40.6584
ENSRNOG00000000137	Ly86	chr17:28104589-28191436	-	protein_coding	0.848897	1.80112	0.0295266	0.98687	2.95517	2.10627	3.28177	3.43188	3.2067	9.12015	7.3065	4.54852
ENSRNOG00000000142	Plxdc2	chr17:83221827-83610272	+	protein_coding	0.0394318	1.02771	0.547034	0.98687	4.10413	4.06469	15.6545	15.682	15.8657	15.5788	17.6791	15.4243
ENSRNOG00000000145	Pik3r3	chr5:135074297-135142488	+	protein_coding	0.131747	1.09562	0.231882	0.98687	4.16226	4.03051	13.8426	16.8408	15.4812	15.6925	17.1686	17.9257
ENSRNOG00000000150	Dnajc1	chr17:84986991-85141210	-	protein_coding	-0.104874	0.929886	0.233261	0.98687	2.60675	2.71162	5.99495	5.42673	5.25265	5.44533	5.20862	4.64791
ENSRNOG00000000151	Ldlrap1	chr5:152966591-152987211	-	protein_coding	-0.125205	0.916874	0.581934	0.98687	4.67072	4.79593	29.9629	24.5153	26.1338	30.3865	25.4893	18.8732
ENSRNOG00000000155	Cog3	chr15:57755189-57805184	-	protein_coding	0.00248798	1.00173	0.972501	0.998255	3.41062	3.40814	9.57485	10.2808	9.02857	9.39132	9.20694	10.3379
ENSRNOG00000000157	Atg12	chr18:40721800-40732126	-	protein_coding	0.136121	1.09895	0.281984	0.98687	4.96032	4.8242	23.6304	27.8915	30.9484	30.4053	30.1921	29.8015
ENSRNOG00000000158	Cdo1	chr18:40701984-40716686	-	protein_coding	-0.107213	0.92838	0.331549	0.98687	5.05554	5.16275	30.8627	34.8723	39.2147	32.5116	32.1239	32.1335
ENSRNOG00000000161	Chm	chrX:84666900-84821775	-	protein_coding	0.0699131	1.04965	0.325537	0.98687	3.17307	3.10316	7.18944	7.72593	7.87903	7.48961	8.6043	7.99945
ENSRNOG00000000164	Lamp2	chrX:124722628-124766044	-	protein_coding	0.0333738	1.0234	0.819018	0.991085	6.47031	6.43693	94.1617	87.3143	76.3812	99.5547	87.7331	77.1233
ENSRNOG00000000166	Apex2	chrX:23146085-23166675	+	protein_coding	0.135642	1.09858	0.227747	0.98687	1.84603	1.71039	2.53109	1.94009	2.3757	2.86244	2.50699	2.43033
ENSRNOG00000000167	Alas2	chrX:23167696-23187341	-	protein_coding	0.0804679	1.05736	0.874911	0.992159	1.89673	1.81627	2.44124	1.78541	3.55668	1.77486	5.78961	1.74054
ENSRNOG00000000168	Gatm	chr3:114711562-114728410	-	protein_coding	-0.169707	0.889023	0.369048	0.98687	6.72623	6.89593	134.347	118.388	103.53	121.459	106.663	89.018
ENSRNOG00000000169	Spata5l1	chr3:114747410-114760409	+	protein_coding	0.0731795	1.05203	0.753628	0.989033	1.53383	1.46065	1.443	2.44029	1.48073	1.79845	1.4767	2.50264
ENSRNOG00000000170	Slc30a4	chr3:114805922-114828154	-	protein_coding	0.107618	1.07745	0.488148	0.98687	3.78995	3.68234	11.0061	13.6171	11.0564	11.183	14.6972	12.8386
ENSRNOG00000000172	Sqrdl	chr3:114900343-114939370	+	protein_coding	-0.219197	0.859044	0.321312	0.98687	2.87319	3.09239	8.23933	7.89448	6.54993	7.81737	6.60664	4.86432
ENSRNOG00000000175	Mier2	chr7:13039781-13055632	+	protein_coding	0.245214	1.18527	0.0178683	0.98687	2.98985	2.74463	5.17579	5.85019	6.11634	7.12311	6.87749	6.83416
ENSRNOG00000000177	Plpp2	chr7:13062196-13070280	+	protein_coding	0.0969571	1.06952	0.664112	0.98687	3.56638	3.46943	12.3532	9.65514	8.55123	11.469	12.7576	8.69154
ENSRNOG00000000185	Mpst	chr7:119626637-119631425	+	protein_coding	-0.10902	0.927218	0.426948	0.98687	4.17909	4.28811	20.8588	18.052	16.9053	16.2693	19.4852	15.8026
ENSRNOG00000000186	Tst	chr7:119616324-119623072	-	protein_coding	-0.0104582	0.992777	0.918034	0.99766	6.29004	6.3005	87.2919	76.2193	70.8243	81.449	76.0604	74.4147
ENSRNOG00000000187	Csf2rb	chr7:119554354-119568776	+	protein_coding	0.58389	1.49889	0.07757	0.98687	2.01508	1.43119	1.22204	1.90681	2.03617	2.69401	4.32827	2.35517
ENSRNOG00000000190	Ep300	chr7:122818975-122861296	+	protein_coding	-0.0424894	0.970978	0.647955	0.98687	2.71724	2.75973	6.27197	5.88005	5.20926	5.33495	5.32938	6.09264
ENSRNOG00000000195	Vwa5a	chr8:42443442-42466907	+	protein_coding	0.0503646	1.03553	0.672606	0.98687	2.42702	2.37666	4.26026	3.58699	4.80499	4.71478	4.37494	4.06346
ENSRNOG00000000204	Syncrip	chr8:96105025-96266342	-	protein_coding	0.033544	1.02352	0.685986	0.98687	4.2488	4.21526	18.4807	18.6558	15.7365	17.638	18.0002	18.4042
ENSRNOG00000000219	Ano10	chr8:130813214-130930990	-	protein_coding	-0.0939669	0.936943	0.33412	0.98687	4.68319	4.77715	26.0954	24.7796	28.514	25.6621	22.5213	26.0386
ENSRNOG00000000221	Abhd5	chr8:130973201-131001458	+	protein_coding	-0.0538263	0.963378	0.704651	0.98687	4.06812	4.12194	17.5161	17.1879	14.673	17.3715	16.7646	13.4603
ENSRNOG00000000230	Lmf1	chr10:14945265-15031942	+	protein_coding	0.103981	1.07473	0.637062	0.98687	3.12306	3.01908	5.92607	8.65126	6.96953	6.37512	9.53677	7.51003
ENSRNOG00000000231	Kctd17	chr7:119647375-119658148	+	protein_coding	-0.186516	0.878725	0.403588	0.98687	5.11419	5.3007	39.2157	30.0004	48.1188	34.9029	31.1025	35.0497
ENSRNOG00000000236	Zfp207	chr10:67762995-67774787	+	protein_coding	0.0331269	1.02323	0.597471	0.98687	5.22195	5.18882	33.6046	37.0552	35.8489	36.5715	38.0857	34.4007
ENSRNOG00000000237	RGD1310429	chr10:67739103-67751002	-	protein_coding	-0.0834153	0.943821	0.213347	0.98687	4.35534	4.43876	20.12	19.7623	22.261	18.9208	20.0991	19.4031
ENSRNOG00000000239	Ccl7	chr10:69423086-69424979	+	protein_coding	0.563349	1.4777	0.00837489	0.971497	1.22218	0.658829	0.621783	0.642856	0.477031	1.39787	1.60691	1.03135
ENSRNOG00000000244	Coil	chr10:76320041-76341418	+	protein_coding	-0.0747629	0.949498	0.512545	0.98687	2.3126	2.38736	3.90071	4.15318	4.67107	3.58467	3.80796	4.56176
ENSRNOG00000000245	Slc16a6	chr10:97735548-97756521	-	protein_coding	-0.0121338	0.991625	0.947261	0.99766	2.40047	2.4126	5.44805	3.6027	4.08578	4.02167	3.87578	5.01102
ENSRNOG00000000246	Amz2	chr10:97710905-97721440	+	protein_coding	0.0868478	1.06205	0.139223	0.98687	5.27425	5.1874	33.8445	36.2951	36.2309	36.8009	36.777	39.5873
ENSRNOG00000000247	Mfsd11	chr10:105796680-105815696	+	protein_coding	0.150873	1.11024	0.257262	0.98687	3.64491	3.49404	9.18204	9.76143	12.0535	11.1672	11.2452	12.1381
ENSRNOG00000000248	Srsf2	chr10:105792779-105795958	-	protein_coding	0.139375	1.10143	0.0577462	0.98687	6.43006	6.29069	73.8007	82.7042	75.6312	83.3026	87.2405	85.1822
ENSRNOG00000000249	Mettl23	chr10:105787935-105792598	+	protein_coding	0.201891	1.15021	0.346718	0.98687	3.25809	3.0562	7.79366	7.75623	6.47365	6.83307	10.8589	8.42693
ENSRNOG00000000250	Jmjd6	chr10:105781753-105787803	-	protein_coding	0.0237365	1.01659	0.83982	0.991967	3.40952	3.38578	10.0778	10.3939	8.04778	9.19757	9.63901	10.0587
ENSRNOG00000000257	Smpd3	chr19:38237965-38321528	-	protein_coding	-0.00989722	0.993163	0.925555	0.99766	3.40772	3.41761	9.08074	10.5226	9.5044	8.57056	9.74115	10.6275
ENSRNOG00000000258	Prmt7	chr19:38189605-38237308	+	protein_coding	0.0737267	1.05243	0.0875767	0.98687	3.73444	3.66072	11.5009	11.6994	11.7419	12.1082	12.8982	11.9431
ENSRNOG00000000262	Zfp821	chr19:41941077-41960083	-	protein_coding	0.123009	1.089	0.487078	0.98687	3.26958	3.14657	6.43469	9.76162	7.67958	8.51586	8.21947	9.2229
ENSRNOG00000000264	Def8	chr19:56243408-56259196	+	protein_coding	0.00442719	1.00307	0.958788	0.998014	3.6907	3.68627	11.0561	11.8303	12.7908	10.9474	12.6557	12.1961
ENSRNOG00000000274	Phyhipl	chr20:19318250-19358719	+	protein_coding	-0.0694491	0.953002	0.430381	0.98687	7.04413	7.11358	144.962	123.127	145.587	130.327	132.211	130.398
ENSRNOG00000000275	Fam13c	chr20:19360230-19479325	-	protein_coding	0.0165753	1.01156	0.840425	0.991967	3.48991	3.47333	10.2419	11.0124	9.14524	9.99915	10.0011	10.7194
ENSRNOG00000000277	Tet1	chr20:27366213-27437427	+	protein_coding	-0.0697895	0.952777	0.570482	0.98687	1.11725	1.18704	1.55882	1.32656	0.982671	1.10621	1.12807	1.27767
ENSRNOG00000000279	Rtn4ip1	chr20:48881194-48925081	+	protein_coding	-0.0730206	0.950646	0.455533	0.98687	2.63314	2.70616	5.68218	5.4333	5.46483	4.95907	4.73789	5.98287
ENSRNOG00000000281	Prodh1	chr11:87058616-87075785	+	protein_coding	0.0837698	1.05978	0.729446	0.989013	4.36943	4.28566	22.0367	21.4515	13.344	18.7368	19.5229	20.8008
ENSRNOG00000000283	Dgcr14	chr11:87224421-87233326	+	protein_coding	-0.0136294	0.990597	0.726142	0.989013	3.15698	3.17061	7.68356	8.30024	8.03964	7.95779	7.66918	8.13811
ENSRNOG00000000288	Scarf2	chr11:87722350-87733734	+	protein_coding	0.113051	1.08151	0.293268	0.98687	2.2195	2.10645	3.18064	3.16472	3.5865	4.03412	3.81059	3.17142
ENSRNOG00000000299	Foxo3	chr20:46428124-46519144	+	protein_coding	0.13305	1.09661	0.20649	0.98687	3.54237	3.40932	9.58513	10.4341	8.90881	10.7987	9.7152	11.5096
ENSRNOG00000000302	Sesn1	chr20:46667121-46758305	+	protein_coding	-0.0755576	0.948975	0.21503	0.98687	3.63746	3.71302	11.5785	11.9387	12.857	11.8964	11.4613	10.9929
ENSRNOG00000000303	Cep57l1	chr20:46610146-46666830	-	protein_coding	0.0618322	1.04379	0.570705	0.98687	2.27077	2.20894	3.76431	3.76016	3.3576	3.44994	4.46149	3.62428
ENSRNOG00000000304	Cd164	chr20:46250363-46261994	+	protein_coding	-0.0280624	0.980737	0.802611	0.991085	6.76774	6.79581	123.237	100.031	108.275	116.993	105.442	102.018
ENSRNOG00000000306	Smpd2	chr20:46211892-46215120	-	protein_coding	0.134991	1.09809	0.346588	0.98687	2.50211	2.36712	3.47119	4.99241	4.12505	4.86135	4.72756	4.41582
ENSRNOG00000000307	Mical1	chr20:46199981-46211930	+	protein_coding	0.0685712	1.04868	0.74786	0.989033	2.13484	2.06627	2.61834	3.64784	3.36787	3.92373	3.93697	2.48499
ENSRNOG00000000308	Zbtb24	chr20:46168177-46189806	+	protein_coding	-0.0453653	0.969044	0.456961	0.98687	1.91182	1.95718	2.73368	2.86604	3.05611	2.76045	2.57501	2.96302
ENSRNOG00000000312	Fig4	chr20:45922806-46044738	-	protein_coding	0.00975034	1.00678	0.938307	0.99766	4.22406	4.21431	14.8299	18.8311	19.3738	18.1948	17.0493	17.8391
ENSRNOG00000000314	Sec63	chr20:47494270-47563222	+	protein_coding	0.0794128	1.05659	0.110619	0.98687	4.82766	4.74825	26.824	25.2464	25.5831	28.0397	27.917	26.2688
ENSRNOG00000000316	Sobp	chr20:47750762-47910375	-	protein_coding	0.00509012	1.00353	0.932048	0.99766	3.67574	3.67065	12.1234	11.3326	11.7593	12.335	10.9362	12.1119
ENSRNOG00000000321	Cd24	chr20:48335540-48340846	+	protein_coding	-0.288523	0.81874	0.609311	0.98687	5.28022	5.56875	76.6653	23.2558	55.7592	45.5799	32.255	36.8846
ENSRNOG00000000322	Atg5	chr20:49318308-49393140	+	protein_coding	0.00190693	1.00132	0.980295	0.998903	3.85296	3.85105	12.8268	13.2427	14.2592	14.3183	13.75	12.3526
ENSRNOG00000000327	Hace1	chr20:50652745-50783937	+	protein_coding	-0.10255	0.931385	0.340548	0.98687	3.54407	3.64662	11.2981	11.5355	11.7422	12.0508	10.6698	9.42108
ENSRNOG00000000340	RGD1304704	chr15:4882947-4893919	+	protein_coding	-0.00356916	0.997529	0.962355	0.998255	6.47459	6.47815	85.1027	92.879	86.6538	93.1556	90.0796	81.0098
ENSRNOG00000000341	Nid2	chr15:4894213-4951917	-	protein_coding	-0.0733987	0.950396	0.661125	0.98687	2.49065	2.56404	4.14601	6.08715	4.67049	4.86032	4.96692	4.07698
ENSRNOG00000000368	Grik2	chr20:53789760-54517709	-	protein_coding	0.107564	1.07741	0.585928	0.98687	3.42071	3.31314	6.99908	10.8502	9.3586	8.67929	10.3709	10.1575
ENSRNOG00000000373	Ctnna3	chr20:25064702-25826658	-	protein_coding	-0.0547941	0.962732	0.779825	0.990089	2.43944	2.49423	5.79814	4.74519	3.57956	5.01878	4.31422	3.98982
ENSRNOG00000000376	Tmem167b	chr20:26534535-26534759	+	protein_coding	0.223757	1.16777	0.253003	0.98687	0.90075	0.676994	1.00099	0.503304	0.358608	0.876217	0.836713	0.888574
ENSRNOG00000000378	Ctnna3	chr20:26516836-26589209	-	protein_coding	-0.159578	0.895287	0.238151	0.98687	0.96494	1.12452	1.10698	1.03949	1.41189	1.17892	0.935001	0.764023
ENSRNOG00000000386	Pbld1	chr20:27103317-27117663	-	protein_coding	-0.0336875	0.97692	0.817942	0.991085	2.83772	2.87141	7.34617	5.36759	6.37352	6.57547	6.51409	5.41843
ENSRNOG00000000387	Slc25a16	chr20:27254984-27308069	-	protein_coding	0.00456454	1.00317	0.955508	0.99766	2.84491	2.84035	5.82172	6.29593	6.38096	5.59661	6.23824	6.76706
ENSRNOG00000000390	LOC100910755	chr20:27220707-27247309	-	protein_coding	0.112629	1.0812	0.108134	0.98687	2.99332	2.88069	5.96395	6.77158	6.38172	7.09314	6.64261	7.16353
ENSRNOG00000000392	Supv3l1	chr20:32057454-32080088	-	protein_coding	-0.0029485	0.997958	0.955314	0.99766	3.52107	3.52402	9.88811	10.6503	11.0011	10.6656	10.0625	10.7242
ENSRNOG00000000394	Srgn	chr20:32120320-32139789	-	protein_coding	-0.0933554	0.93734	0.652067	0.98687	4.2032	4.29655	19.9284	19.4095	16.7666	20.219	19.4244	13.4209
ENSRNOG00000000395	Kif1bp	chr20:32191734-32211453	-	protein_coding	-0.0360133	0.975346	0.243793	0.98687	5.54375	5.57977	45.7835	46.2065	48.5378	45.34	45.5786	46.0291
ENSRNOG00000000396	Ddx50	chr20:32239748-32269145	-	protein_coding	0.0527411	1.03723	0.783287	0.990522	4.32407	4.27133	14.6856	22.9155	18.1962	19.4823	19.5802	18.0632
ENSRNOG00000000397	Ccar1	chr20:32373443-32416044	-	protein_coding	0.0228624	1.01597	0.836576	0.991785	4.22624	4.20338	16.926	20.0614	15.5599	18.0588	17.8676	17.2332
ENSRNOG00000000398	Zufsp	chr20:32471672-32501722	-	protein_coding	0.139948	1.10187	0.0323569	0.98687	3.67431	3.53436	10.4634	11.2102	10.1123	11.7755	12.027	11.5028
ENSRNOG00000000407	Dcbld1	chr20:33359196-33453766	+	protein_coding	0.0757849	1.05393	0.656966	0.98687	2.16179	2.08601	2.54085	3.92295	3.39057	3.07963	3.88261	3.49803
ENSRNOG00000000408	Gopc	chr20:33471351-33521311	-	protein_coding	0.0312718	1.02191	0.765325	0.989033	4.4704	4.43913	18.0471	21.6134	22.6996	21.591	21.3443	20.5812
ENSRNOG00000000411	Nus1	chr20:33557052-33584010	+	protein_coding	0.0191324	1.01335	0.633053	0.98687	5.05682	5.03769	31.4814	33.3861	30.73	32.3304	32.8146	31.7206
ENSRNOG00000000412	Slc35f1	chr20:34258791-34420824	+	protein_coding	0.170436	1.1254	0.413912	0.98687	4.26225	4.09182	13.075	19.4983	16.1836	15.656	19.7485	19.4475
ENSRNOG00000000413	Pln	chr20:34633157-34642904	+	protein_coding	0.388632	1.30915	0.341818	0.98687	1.40622	1.01759	0.883075	1.28221	0.930877	3.17274	0.821017	1.45025
ENSRNOG00000000414	Cep85l	chr20:34575950-34684418	-	protein_coding	-0.124116	0.917566	0.16236	0.98687	1.86512	1.98923	3.04048	3.11661	2.76258	2.52867	2.45942	2.96055
ENSRNOG00000000415	Asf1a	chr20:34894419-34909265	+	protein_coding	0.0282626	1.01978	0.763805	0.989033	3.36864	3.34037	8.59781	10.0851	8.76669	10.0334	9.41221	8.59248
ENSRNOG00000000417	Numa1	chr1:167051209-167091453	+	protein_coding	0.0214262	1.01496	0.742824	0.989013	4.31086	4.28944	18.4516	20.0537	17.2584	19.2054	18.5911	18.7501
ENSRNOG00000000418	Zbtb12	chr20:4572100-4574956	+	protein_coding	-0.0657356	0.955458	0.692184	0.98687	1.92888	1.99462	3.52189	2.54697	2.94586	2.38558	3.44424	2.66879
ENSRNOG00000000420	Nelfe	chr20:4530342-4536209	+	protein_coding	-0.00784268	0.994579	0.926026	0.99766	3.90062	3.90846	13.0591	15.7422	13.3855	13.9105	13.8266	14.0688
ENSRNOG00000000421	Skiv2l	chr20:4519474-4530126	-	protein_coding	-0.0791849	0.946592	0.279628	0.98687	3.6562	3.73538	12.0226	12.4579	12.4805	11.1437	11.0253	12.7223
ENSRNOG00000000422	Dxo	chr20:4517307-4519389	+	protein_coding	0.115346	1.08323	0.438559	0.98687	2.8479	2.73255	4.78925	6.37784	5.87371	7.09785	5.74282	5.83438
ENSRNOG00000000431	Atf6b	chr20:4414276-4422283	+	protein_coding	-0.199548	0.870823	0.259693	0.98687	4.20919	4.40874	20.0198	20.2967	20.4066	20.3574	18.6652	14.0671
ENSRNOG00000000432	Fkbpl	chr20:4411876-4413366	+	protein_coding	-0.162766	0.893311	0.544051	0.98687	3.35794	3.52071	8.15689	11.7556	11.944	7.53112	8.64474	12.0986
ENSRNOG00000000433	Prrt1	chr20:4392626-4396250	+	protein_coding	-0.030067	0.979375	0.517843	0.98687	5.68843	5.7185	48.9829	52.0935	54.0121	49.772	50.5523	51.3956
ENSRNOG00000000435	Ppt2	chr20:4381455-4401610	-	protein_coding	-0.0272701	0.981275	0.811939	0.991085	2.82499	2.85226	5.76824	6.54253	6.37663	6.67323	6.47031	5.20736
ENSRNOG00000000436	Egfl8	chr20:4378206-4380600	-	protein_coding	0.0558024	1.03944	0.86754	0.992159	3.64171	3.58591	10.0367	14.0282	9.43881	15.4609	12.4698	7.76959
ENSRNOG00000000437	Agpat1	chr20:4369178-4378269	+	protein_coding	0.00440489	1.00306	0.956219	0.99766	5.52634	5.52193	40.7367	48.0086	46.4252	44.6831	46.7314	43.8971
ENSRNOG00000000438	Rnf5	chr20:4366246-4368693	-	protein_coding	0.0297834	1.02086	0.726435	0.989013	5.88262	5.85284	58.8322	57.5292	54.1226	57.1146	63.6732	53.6418
ENSRNOG00000000439	Ager	chr20:4363152-4366079	+	protein_coding	0.0776377	1.05529	0.448445	0.98687	1.44556	1.36792	1.42145	1.51581	1.82228	1.96352	1.54641	1.6775
ENSRNOG00000000440	Pbx2	chr20:4357733-4362682	+	protein_coding	0.0956012	1.06851	0.194812	0.98687	4.33144	4.23583	16.622	19.3622	17.6406	19.1315	18.8989	19.3691
ENSRNOG00000000441	Gpsm3	chr20:4355175-4357107	+	protein_coding	0.219665	1.16446	0.342783	0.98687	2.71434	2.49467	3.73332	6.06941	4.35011	5.78995	6.35144	4.66305
ENSRNOG00000000442	Notch4	chr20:4329811-4353785	+	protein_coding	-0.0760421	0.948657	0.611385	0.98687	2.03509	2.11113	3.96561	3.46932	2.63352	3.31349	3.06576	2.92552
ENSRNOG00000000443	C4a	chr20:4302347-4508214	-	protein_coding	1.18172	2.26847	0.00390616	0.971497	3.96682	2.7851	5.39424	6.6629	5.68365	16.226	17.203	11.1919
ENSRNOG00000000451	RT1-Ba	chr20:4066132-4070721	-	protein_coding	-0.352621	0.78316	0.448577	0.98687	0.595404	0.948024	0.800849	1.75837	0.445512	0	1.13001	0.619278
ENSRNOG00000000455	Tap2	chr20:3995544-4009587	+	protein_coding	-0.21795	0.859786	0.115305	0.98687	1.22944	1.44739	1.56176	1.53061	2.12868	1.41802	1.41764	1.20519
ENSRNOG00000000456	Psmb8	chr20:3990613-3993769	+	protein_coding	0.280879	1.21494	0.169203	0.98687	1.37314	1.09226	1.13296	0.934924	1.34834	2.17491	1.31771	1.36199
ENSRNOG00000000457	Tap1	chr20:3979035-3989669	+	protein_coding	0.0736278	1.05236	0.529285	0.98687	1.67517	1.60154	2.32187	1.8771	1.92412	2.37355	2.39897	1.84047
ENSRNOG00000000459	Psmb9	chr20:3973420-3978845	-	protein_coding	-0.181137	0.882007	0.406808	0.98687	1.92169	2.10283	3.13161	3.70235	3.07951	3.57338	3.00484	1.96918
ENSRNOG00000000461	Brd2	chr20:5262120-5269337	+	protein_coding	0.066628	1.04727	0.134967	0.98687	4.33216	4.26553	17.6811	18.2233	18.812	18.8502	18.7215	19.8749
ENSRNOG00000000463	Col11a2	chr20:3830164-3859018	+	protein_coding	0.168857	1.12417	0.440583	0.98687	4.57218	4.40332	16.523	25.9002	19.1016	25.4129	21.4076	21.7446
ENSRNOG00000000464	Rxrb	chr20:3823042-3829140	+	protein_coding	0.156366	1.11448	0.303521	0.98687	3.28783	3.13147	6.72861	9.34459	7.41746	8.81546	9.27567	8.23607
ENSRNOG00000000465	Slc39a7	chr20:3819414-3822778	-	protein_coding	-0.0553615	0.962353	0.625288	0.98687	5.07995	5.13531	30.09	37.2249	35.5327	35.0984	30.7935	32.7153
ENSRNOG00000000466	Hsd17b8	chr20:3817179-3819235	-	protein_coding	0.119308	1.08621	0.168591	0.98687	3.63553	3.51622	11.0133	10.5928	9.75501	10.8729	12.3709	11.0918
ENSRNOG00000000467	Ring1	chr20:3812287-3815834	-	protein_coding	-0.067673	0.954176	0.508383	0.98687	4.27756	4.34523	18.8317	19.6196	19.5349	16.0982	19.3808	19.9337
ENSRNOG00000000470	Vps52	chr20:5432004-5441706	-	protein_coding	-0.0889685	0.940195	0.687943	0.98687	3.97029	4.05926	15.7982	17.3337	14.0439	11.0683	16.9637	16.7617
ENSRNOG00000000471	B3galt4	chr20:5446104-5447673	+	protein_coding	0.196896	1.14623	0.136989	0.98687	1.59854	1.40165	1.64587	1.72457	1.55827	2.31685	2.18188	1.63159
ENSRNOG00000000473	Pfdn6	chr20:5455974-5457444	+	protein_coding	-0.00772814	0.994658	0.952405	0.99766	6.01507	6.0228	59.1287	69.0036	64.3019	73.5683	58.1278	60.3484
ENSRNOG00000000474	Rgl2	chr20:5458509-5466265	-	protein_coding	0.0583431	1.04127	0.401959	0.98687	2.98704	2.9287	6.59559	6.88792	6.3681	6.34279	7.26313	7.21415
ENSRNOG00000000476	Zbtb22	chr20:5476345-5479511	-	protein_coding	-0.0566586	0.961488	0.269997	0.98687	3.57412	3.63078	11.7176	11.4853	10.9707	10.7157	11.5083	10.5289
ENSRNOG00000000477	Daxx	chr20:5480103-5485926	-	protein_coding	0.1428	1.10405	0.37727	0.98687	3.09664	2.95384	5.72114	8.3036	6.43861	7.92087	7.13452	7.62596
ENSRNOG00000000479	Kifc1	chr20:5509059-5526175	+	protein_coding	-0.0939762	0.936937	0.374425	0.98687	0.698095	0.792071	0.753449	0.592877	0.858816	0.4811	0.662001	0.734711
ENSRNOG00000000480	Phf1	chr20:5526961-5531941	+	protein_coding	-0.00930338	0.993572	0.928955	0.99766	3.37408	3.38338	9.11343	10.4864	8.78167	8.43555	9.85918	9.87755
ENSRNOG00000000481	Cuta	chr20:5532024-5533620	-	protein_coding	-0.0791583	0.94661	0.605066	0.98687	4.59598	4.67514	28.7825	20.6872	24.8172	24.8978	22.3755	22.3649
ENSRNOG00000000483	Syngap1	chr20:5535432-5564437	+	protein_coding	0.149102	1.10888	0.463798	0.98687	3.38732	3.23822	6.76598	10.4147	8.47856	8.27723	9.77099	10.4652
ENSRNOG00000000485	Bak1	chr20:5609625-5618260	-	protein_coding	-0.0453522	0.969053	0.658619	0.98687	3.35644	3.40179	10.1327	9.38767	9.20956	8.21487	10.361	9.26263
ENSRNOG00000000486	Ggnbp1	chr20:5619012-5625320	+	protein_coding	-0.326823	0.79729	0.0395986	0.98687	0.714639	1.04146	0.894774	1.05955	1.23462	0.784209	0.68868	0.466864
ENSRNOG00000000487	Grm4	chr20:6745744-6791519	-	protein_coding	0.0842067	1.0601	0.657973	0.98687	3.15141	3.0672	6.22613	7.23562	8.89372	7.32357	7.06635	9.44771
ENSRNOG00000000488	Hmga1	chr20:7136007-7138980	+	protein_coding	0.144101	1.10504	0.262251	0.98687	5.79494	5.65084	47.3525	45.9475	54.8708	51.9892	51.1769	60.8995
ENSRNOG00000000490	Rps10	chr20:7215774-7219548	-	protein_coding	-0.236575	0.848758	0.195589	0.98687	6.72207	6.95864	102.019	144.844	127.078	110.941	102.306	100.746
ENSRNOG00000000493	Snrpc	chr20:7409401-7427581	+	protein_coding	0.275458	1.21038	0.384431	0.98687	4.36253	4.08707	20.3526	10.6863	18.6727	21.5589	19.4462	17.8724
ENSRNOG00000000495	Uhrf1bp1	chr20:7431355-7471900	+	protein_coding	0.0219187	1.01531	0.866833	0.992159	2.47255	2.45063	3.91249	5.02672	4.51771	4.31072	4.14173	5.26143
ENSRNOG00000000498	Anks1a	chr20:7484550-7636497	+	protein_coding	-0.0383905	0.973741	0.834966	0.991785	3.56777	3.60616	13.3965	10.354	10.048	13.0094	9.58094	10.248
ENSRNOG00000000501	Zfp523	chr20:7762327-7786049	+	protein_coding	-0.0494722	0.96629	0.54175	0.98687	3.92692	3.97639	13.8754	15.0191	15.3655	12.9693	14.9238	14.8176
ENSRNOG00000000502	Def6	chr20:7788084-7809560	+	protein_coding	0.0959656	1.06878	0.573635	0.98687	0.710015	0.614049	0.575589	0.397937	0.627838	0.556383	0.977505	0.422241
ENSRNOG00000000503	Ppard	chr20:7818289-7885333	+	protein_coding	0.0255711	1.01788	0.658937	0.98687	2.8253	2.79973	6.00393	5.95784	5.92772	6.20082	6.4873	5.60377
ENSRNOG00000000504	Fance	chr20:7895083-7906142	+	protein_coding	0.0474861	1.03346	0.702552	0.98687	3.05936	3.01187	7.60583	7.8471	5.89282	7.23443	7.20875	7.56968
ENSRNOG00000000505	Rpl10a	chr20:7908304-7910867	+	protein_coding	0.0288799	1.02022	0.792649	0.991085	7.1926	7.16372	151.192	130.772	145.984	143.154	161.37	132.731
ENSRNOG00000000506	Tead3	chr20:7908226-7930929	-	protein_coding	-0.0702404	0.952479	0.271903	0.98687	0.828646	0.898887	0.778134	0.878089	0.94131	0.706571	0.876397	0.749416
ENSRNOG00000000511	Srpk1	chr20:5831119-5865854	-	protein_coding	-0.0131662	0.990915	0.918377	0.99766	4.17368	4.18684	15.857	19.1904	16.7489	19.0995	17.1654	15.0981
ENSRNOG00000000512	Slc26a8	chr20:5881462-5931648	-	protein_coding	0.268751	1.20476	0.411033	0.98687	1.721	1.45225	1.6591	1.66472	1.89152	1.2431	3.42402	2.6104
ENSRNOG00000000513	Mapk14	chr20:5933303-5995137	+	protein_coding	0.153172	1.11201	0.165695	0.98687	4.57174	4.41857	17.9066	22.2071	21.291	22.8373	22.793	22.713
ENSRNOG00000000517	Kctd20	chr20:6205903-6219936	+	protein_coding	0.0556484	1.03933	0.649047	0.98687	3.43238	3.37673	9.07755	9.86544	9.23503	8.834	9.2148	11.5253
ENSRNOG00000000519	Stk38	chr20:6224296-6257604	-	protein_coding	0.0508183	1.03585	0.674807	0.98687	2.96174	2.91092	5.76138	7.67185	6.2557	6.5487	7.17354	6.66368
ENSRNOG00000000520	Srsf3	chr20:6288267-6298213	+	protein_coding	0.089585	1.06406	0.316704	0.98687	4.44362	4.35404	17.4149	20.9164	20.1908	20.3295	20.8685	21.0897
ENSRNOG00000000521	Cdkn1a	chr20:6351458-6358864	+	protein_coding	-0.180305	0.882517	0.672382	0.98687	2.8507	3.03101	11.6544	4.7844	6.46053	8.63683	5.61953	4.88408
ENSRNOG00000000522	Cpne5	chr20:6419033-6500523	-	protein_coding	0.190384	1.14107	0.595972	0.98687	3.57314	3.38275	6.4958	14.2939	8.89902	8.7892	12.2443	12.0043
ENSRNOG00000000523	Ppil1	chr20:6516264-6864387	-	protein_coding	-0.100014	0.933024	0.518475	0.98687	3.77702	3.87703	15.2817	11.9928	13.9937	12.7943	11.0537	14.4942
ENSRNOG00000000524	RGD735065	chr20:6869797-6903852	+	protein_coding	0.0531963	1.03756	0.340096	0.98687	5.27864	5.22544	35.1532	36.256	37.8779	35.8165	39.14	38.5792
ENSRNOG00000000525	Pi16	chr20:6923498-6932785	+	protein_coding	0.103591	1.07444	0.656403	0.98687	2.15166	2.04807	3.66666	3.77944	2.1711	3.77131	3.74724	2.87317
ENSRNOG00000000527	Mtch1	chr20:6937348-6961143	-	protein_coding	0.0453812	1.03196	0.471543	0.98687	7.9318	7.88642	227.783	227.494	252.423	243.149	251.711	234.966
ENSRNOG00000000528	Fgd2	chr20:6973398-6990023	+	protein_coding	0.543464	1.45747	0.0291482	0.98687	2.14632	1.60286	2.11546	2.34616	1.68818	2.99213	4.33006	3.07743
ENSRNOG00000000529	Pim1	chr20:8165307-8169555	+	protein_coding	0.431602	1.34873	0.0830738	0.98687	1.93693	1.50533	1.64939	1.37932	2.62952	2.70303	3.06324	2.73073
ENSRNOG00000000531	Ccdc167	chr20:8369331-8384088	-	protein_coding	-0.335208	0.79267	0.484333	0.98687	2.78758	3.12279	8.70223	6.55869	8.01236	11.3869	4.28696	4.02647
ENSRNOG00000000532	Cmtr1	chr20:8312792-8368764	+	protein_coding	-0.0315256	0.978385	0.243608	0.98687	4.57565	4.60718	23.2856	22.9037	23.9392	23.1403	22.3709	23.0329
ENSRNOG00000000536	Mdga1	chr20:8515142-8574082	-	protein_coding	0.365696	1.2885	0.562498	0.98687	1.8982	1.5325	2.00443	1.34881	2.43068	1.33426	7.02124	1.76602
ENSRNOG00000000540	Btbd9	chr20:8901931-9249820	-	protein_coding	0.0379924	1.02668	0.753913	0.989033	3.48023	3.44224	10.3667	9.6489	9.6099	10.1372	8.80743	11.7242
ENSRNOG00000000541	Glo1	chr20:9273594-9291610	-	protein_coding	-0.0133532	0.990787	0.783335	0.990522	7.03699	7.05035	135.66	127.088	132.03	128.367	136.957	125.903
ENSRNOG00000000546	Nt5dc1	chr20:41106991-41209728	-	protein_coding	0.0659315	1.04676	0.643731	0.98687	1.96481	1.89887	2.49558	2.81763	2.88635	2.311	3.07372	3.41007
ENSRNOG00000000547	Tspyl4	chr20:41100071-41102056	+	protein_coding	0.0258679	1.01809	0.811043	0.991085	7.05524	7.02937	119.819	126.44	143.781	122.964	130.117	143.73
ENSRNOG00000000549	Tspyl1	chr20:41083317-41085875	+	protein_coding	0.079722	1.05681	0.429778	0.98687	6.25805	6.17833	65.292	76.094	73.3194	69.183	79.5873	78.2651
ENSRNOG00000000551	RGD1305587	chr20:31734183-31736212	-	protein_coding	-0.0263269	0.981917	0.915194	0.99766	3.95736	3.98369	12.0379	18.5208	14.5569	11.4614	16.0231	16.6705
ENSRNOG00000000552	Col13a1	chr20:31456852-31598118	-	protein_coding	-0.0280956	0.980714	0.8542	0.991991	0.867717	0.895813	0.565041	0.903189	1.16268	0.929591	0.823978	0.726403
ENSRNOG00000000557	Ppa1	chr20:31265483-31310674	+	protein_coding	-0.0184712	0.987278	0.634084	0.98687	5.95118	5.96965	60.6378	59.8973	64.5677	59.7547	61.8266	61.0483
ENSRNOG00000000559	Npffr1	chr20:31234493-31245955	+	protein_coding	-0.0127265	0.991217	0.934449	0.99766	0.585547	0.598274	0.30467	0.778988	0.494931	0.399294	0.635894	0.476174
ENSRNOG00000000560	Lrrc20	chr20:31096214-31202514	+	protein_coding	-0.035801	0.97549	0.43886	0.98687	2.20516	2.24096	3.84336	3.86088	3.48669	3.64042	3.50261	3.69283
ENSRNOG00000000561	Pald1	chr20:30938901-30975472	-	protein_coding	0.0337111	1.02364	0.393394	0.98687	2.66259	2.62888	5.33002	4.98099	5.25084	5.55562	5.22816	5.21708
ENSRNOG00000000565	Sgpl1	chr20:30699872-30749940	-	protein_coding	0.117636	1.08496	0.185062	0.98687	4.3098	4.19216	16.3876	19.0185	16.5481	19.0054	19.5345	17.9892
ENSRNOG00000000566	Pcbd1	chr20:30690810-30696476	+	protein_coding	0.0139844	1.00974	0.910203	0.997112	4.10146	4.08748	13.7773	16.6827	17.8024	15.9818	15.2281	17.3543
ENSRNOG00000000567	Unc5b	chr20:30339673-30406295	-	protein_coding	-0.12958	0.914098	0.366775	0.98687	4.60535	4.73493	29.2514	23.6868	24.2849	26.4667	21.6586	22.1744
ENSRNOG00000000568	Slc29a3	chr20:30287424-30327361	-	protein_coding	0.186788	1.13823	0.181426	0.98687	3.68563	3.49884	10.8929	11.3833	8.80941	11.9531	12.6314	11.0652
ENSRNOG00000000569	Vsir	chr20:29897594-29919998	+	protein_coding	0.191274	1.14177	0.240845	0.98687	4.69904	4.50776	25.0433	20.9027	19.6405	27.0939	26.4095	21.7583
ENSRNOG00000000571	Psap	chr20:29831314-29856875	+	protein_coding	0.0925799	1.06628	0.00169236	0.842424	9.10719	9.01461	516.818	510.86	521.008	545.779	548.342	557.418
ENSRNOG00000000572	Chst3	chr20:29731816-29738506	-	protein_coding	-0.0440584	0.969923	0.70472	0.98687	2.42892	2.47298	5.05794	4.43838	4.19433	4.92596	4.45809	3.82765
ENSRNOG00000000576	Anapc16	chr20:29544629-29558321	-	protein_coding	0.103714	1.07454	0.426459	0.98687	3.7889	3.68519	13.8688	10.3129	11.6534	12.5421	13.3194	12.6178
ENSRNOG00000000579	Marcks	chr20:42966140-42971838	+	protein_coding	0.25782	1.19567	0.204076	0.98687	5.84763	5.58981	42.0357	55.1931	45.1947	50.3727	67.2746	53.4436
ENSRNOG00000000581	Cdc40	chr20:48503973-48574546	+	protein_coding	0.0179285	1.0125	0.853009	0.991991	2.90559	2.88766	5.73848	7.07458	6.44967	6.80951	6.70642	5.99091
ENSRNOG00000000582	Ddo	chr20:48739639-48758905	-	protein_coding	0.129291	1.09376	0.489827	0.98687	1.97421	1.84492	3.44027	1.97086	2.51431	2.82791	2.89124	3.07234
ENSRNOG00000000583	Cdk19	chr20:45458558-45598798	+	protein_coding	0.0176171	1.01229	0.892129	0.99417	3.88772	3.8701	12.9457	15.6461	12.4678	14.4074	14.8048	12.3181
ENSRNOG00000000585	Amd1	chr20:45384000-45399694	-	protein_coding	0.0554739	1.0392	0.219356	0.98687	5.75949	5.70402	50.4016	52.6626	50.3561	51.2704	55.4044	52.9224
ENSRNOG00000000586	Gtf3c6	chr20:45347271-45356358	-	protein_coding	0.000643682	1.00045	0.996329	0.999593	4.23949	4.23884	18.9359	16.7167	18.0562	15.9881	21.3174	16.7766
ENSRNOG00000000587	Rpf2	chr20:45321405-45342948	-	protein_coding	-0.00428047	0.997037	0.979009	0.998855	4.04757	4.05185	14.7308	18.7802	13.6624	13.9442	17.0836	15.7326
ENSRNOG00000000588	Slc16a10	chr20:45143453-45260119	-	protein_coding	-0.127776	0.915241	0.547083	0.98687	0.775636	0.903412	0.718495	0.88654	1.01859	0.994553	0.888596	0.331939
ENSRNOG00000000593	Rev3l	chr20:44803666-44961382	+	protein_coding	0.15287	1.11178	0.381673	0.98687	3.10221	2.94934	5.64347	8.15471	6.57665	6.96399	7.327	8.5489
ENSRNOG00000000595	Traf3ip2	chr20:44680449-44722872	+	protein_coding	-0.145031	0.90436	0.00249254	0.971497	1.61547	1.7605	2.43047	2.35939	2.37503	2.01339	2.03394	2.14668
ENSRNOG00000000596	Fyn	chr20:44436403-44630317	+	protein_coding	-0.114705	0.923571	0.443426	0.98687	5.33775	5.45245	40.6988	40.1695	47.9051	37.772	45.8229	35.4324
ENSRNOG00000000598	Tube1	chr20:44220840-44238830	+	protein_coding	0.0771653	1.05494	0.615589	0.98687	1.72167	1.6445	1.84141	2.62811	1.9643	1.9106	2.56819	2.45456
ENSRNOG00000000599	Lama4	chr20:44060731-44209614	+	protein_coding	-0.0470696	0.9679	0.642364	0.98687	2.73834	2.78541	5.48284	6.00662	6.21441	5.78451	6.29313	5.00529
ENSRNOG00000000604	Hdac2	chr20:43084870-43108198	-	protein_coding	0.0451516	1.03179	0.535878	0.98687	5.25135	5.2062	33.1643	37.4025	37.3473	35.3145	38.5801	37.4491
ENSRNOG00000000605	Hs3st5	chr20:40236437-40545494	+	protein_coding	0.229598	1.17251	0.267165	0.98687	3.03835	2.80875	4.88886	7.46005	5.90485	6.21225	7.68368	7.85383
ENSRNOG00000000606	Pcdh15	chr20:14952213-15334745	-	protein_coding	-0.212985	0.86275	0.163575	0.98687	1.18794	1.40092	1.76008	1.87355	1.32177	1.46557	1.04046	1.35055
ENSRNOG00000000609	Ipmk	chr20:18457310-18489833	-	protein_coding	-0.017187	0.988158	0.794296	0.991085	3.19043	3.20762	8.34868	8.6648	7.72615	8.0798	8.64576	7.68624
ENSRNOG00000000610	Cisd1	chr20:18493538-18506912	+	protein_coding	-0.0914214	0.938598	0.0457258	0.98687	6.89097	6.9824	130.684	121.693	124.134	117.544	116.381	119.142
ENSRNOG00000000611	Ube2d1	chr20:18547370-18580291	+	protein_coding	-0.0539532	0.963293	0.413849	0.98687	5.01487	5.06882	32.3342	32.3515	33.0095	33.9392	30.7402	29.476
ENSRNOG00000000613	Tfam	chr20:18594037-18606151	+	protein_coding	0.119203	1.08613	0.212278	0.98687	4.41884	4.29964	17.7913	20.1021	18.261	20.4433	22.0195	18.8255
ENSRNOG00000000614	Bicc1	chr20:18780605-18940408	+	protein_coding	0.43925	1.3559	0.0181318	0.98687	2.36358	1.92433	2.7934	3.13107	2.48941	4.80752	3.9626	3.7296
ENSRNOG00000000618	Mdga2	chr6:88447749-88917070	-	protein_coding	0.00693668	1.00482	0.875895	0.992159	2.78621	2.77927	6.0579	5.75294	5.78834	5.76956	5.68567	6.25256
ENSRNOG00000000622	Hint1	chr10:40208223-40211975	+	protein_coding	-0.0298852	0.979498	0.56768	0.98687	7.90761	7.9375	249.452	230.892	252.667	230.653	243.95	242.989
ENSRNOG00000000632	Cdk1	chr20:20576377-20591549	+	protein_coding	0.069594	1.04942	0.817058	0.991085	1.14752	1.07793	0.653408	1.64671	1.14971	0.693213	1.71277	1.36697
ENSRNOG00000000633	Rhobtb1	chr20:20638579-20713128	-	protein_coding	0.150971	1.11032	0.0632625	0.98687	1.48456	1.33359	1.65275	1.50211	1.41184	1.73646	1.69532	1.97092
ENSRNOG00000000634	RGD1306739	chr20:21316826-21426034	+	protein_coding	0.0365878	1.02569	0.802576	0.991085	3.66917	3.63259	13.1448	10.28	10.9577	10.4258	11.5446	13.3632
ENSRNOG00000000636	Rtkn2	chr20:21932878-22004279	-	protein_coding	-0.0599483	0.959298	0.727321	0.989013	2.41876	2.4787	4.81292	5.49225	3.58886	4.13007	4.82929	4.11229
ENSRNOG00000000638	Zfp365	chr20:22060224-22086108	+	protein_coding	0.0739654	1.05261	0.410829	0.98687	4.06595	3.99198	15.4754	13.7503	15.5762	14.5208	16.8672	15.9413
ENSRNOG00000000640	Egr2	chr20:22454463-22459025	-	protein_coding	-0.0691135	0.953224	0.799421	0.991085	1.67836	1.74747	2.32909	2.82248	1.97478	3.00719	2.4914	1.34353
ENSRNOG00000000641	LOC100363472	chr20:22728208-22746474	+	protein_coding	0.0272092	1.01904	0.840842	0.991967	3.51706	3.48985	9.16203	9.47354	12.3221	10.1722	10.2683	10.9184
ENSRNOG00000000645	Reep3	chr20:22913694-22999010	+	protein_coding	-0.0536245	0.963513	0.675497	0.98687	5.29646	5.35008	42.762	41.6915	35.322	40.9923	40.3031	33.9967
ENSRNOG00000000648	Jmjd1c	chr20:22751743-22882672	-	protein_coding	0.136787	1.09945	0.0327462	0.98687	3.73265	3.59586	10.9645	11.3275	10.9843	12.002	11.8574	13.0525
ENSRNOG00000000655	Ptprc	chr13:55061562-55173692	-	protein_coding	0.379736	1.3011	0.0459965	0.98687	2.12339	1.74365	2.07295	2.46662	2.52543	3.4789	3.93717	2.74076
ENSRNOG00000000657	Nek7	chr13:55488531-55561750	-	protein_coding	-0.0568911	0.961334	0.817874	0.991085	5.12033	5.17722	47.4817	28.5902	32.0192	37.1	30.2688	34.3248
ENSRNOG00000000658	Acacb	chr12:48127149-48238887	-	protein_coding	0.267481	1.2037	0.129007	0.98687	1.70287	1.43539	1.86209	2.05422	1.26309	2.4832	2.16088	2.13371
ENSRNOG00000000661	Hps4	chr12:50285278-50314406	-	protein_coding	0.169582	1.12473	0.170993	0.98687	3.68413	3.51455	10.8393	11.4537	9.12348	12.6663	11.2049	11.7325
ENSRNOG00000000662	Srrd	chr12:50315933-50321144	+	protein_coding	0.0425057	1.0299	0.833089	0.991785	2.62559	2.58309	4.54774	4.16511	6.50868	4.60283	5.03313	5.95337
ENSRNOG00000000663	Tfip11	chr12:50320821-50333052	-	protein_coding	0.0732106	1.05206	0.381595	0.98687	3.72985	3.65663	11.8273	10.5331	12.5578	12.7614	12.2349	11.8234
ENSRNOG00000000664	Tpst2	chr12:50343086-50383496	-	protein_coding	-0.0317163	0.978256	0.653183	0.98687	4.17255	4.20427	18.928	16.7819	16.6762	17.12	17.7202	16.287
ENSRNOG00000000665	Pitpnb	chr12:51280150-51341716	-	protein_coding	0.138263	1.10058	0.0420297	0.98687	5.20532	5.06706	31.3899	34.4792	31.7812	34.9956	36.9631	35.7504
ENSRNOG00000000692	Ung	chr12:48246569-48254822	-	protein_coding	0.235576	1.17738	0.0624172	0.98687	1.68294	1.44737	1.61247	1.95641	1.62595	1.94774	2.49616	2.21195
ENSRNOG00000000693	Svop	chr12:48292273-48351084	+	protein_coding	0.100898	1.07244	0.431497	0.98687	4.55483	4.45393	18.7514	20.8602	23.3809	20.2668	23.1014	24.3323
ENSRNOG00000000695	Ssh1	chr12:48403797-48446977	+	protein_coding	-0.111343	0.925726	0.230834	0.98687	2.22884	2.34019	3.88463	4.24781	4.06512	3.42706	3.48715	4.18515
ENSRNOG00000000697	Coro1c	chr12:48481750-48554052	+	protein_coding	0.104216	1.07491	0.428246	0.98687	5.36569	5.26147	33.3496	41.5965	37.5734	36.0662	42.1023	42.8756
ENSRNOG00000000699	Selplg	chr12:48577905-48579196	+	protein_coding	0.0318492	1.02232	0.856565	0.992111	4.33674	4.30489	22.0661	17.9979	16.6205	21.8226	19.8983	16.2976
ENSRNOG00000000700	Tmem119	chr12:48598647-48605704	+	protein_coding	0.166127	1.12204	0.428586	0.98687	3.72593	3.5598	13.3919	11.3431	8.23161	12.0508	12.5854	12.0658
ENSRNOG00000000701	Iscu	chr12:48621454-48627297	-	protein_coding	-0.0758576	0.948778	0.437779	0.98687	7.16496	7.24082	161.71	134.658	155.765	149.269	136.567	141.961
ENSRNOG00000000702	Sart3	chr12:48628278-48656096	+	protein_coding	0.104044	1.07478	0.171614	0.98687	3.2286	3.12455	7.22	7.96826	7.99852	7.84849	8.43078	8.86951
ENSRNOG00000000704	Cmklr1	chr12:48789261-48793553	+	protein_coding	0.302439	1.23323	0.076705	0.98687	1.13547	0.833034	0.59281	0.888398	0.87952	0.946094	1.46613	1.2093
ENSRNOG00000000708	Sgsm1	chr12:49328977-49395125	+	protein_coding	0.171781	1.12645	0.344364	0.98687	4.30326	4.13148	13.6767	18.5297	17.7832	16.3086	20.2669	19.9056
ENSRNOG00000000716	Htr1f	chr11:1982113-1983513	-	protein_coding	0.297487	1.229	0.00977565	0.971497	1.20569	0.908202	0.948189	0.753571	0.934788	1.17779	1.37662	1.37066
ENSRNOG00000000718	Cggbp1	chr11:1896209-1915587	+	protein_coding	0.0567303	1.04011	0.318661	0.98687	4.30837	4.25164	17.8151	18.4574	17.8809	19.715	19.2057	17.5819
ENSRNOG00000000720	MGC95208	chr11:1814294-1819094	-	protein_coding	-0.0133001	0.990823	0.92323	0.99766	2.68051	2.69381	5.37641	6.28097	4.83424	5.24806	6.22224	4.83877
ENSRNOG00000000723	RT1-CE5	chr20:4892702-4896991	-	protein_coding	0.229468	1.1724	0.496078	0.98687	1.6779	1.44843	1.63182	1.15811	2.57874	2.57964	2.87471	1.36163
ENSRNOG00000000728	Clic2	chr20:295250-310380	+	protein_coding	0.186255	1.13781	0.362422	0.98687	1.97993	1.79368	2.83131	2.72847	1.91726	2.99381	3.58831	2.3498
ENSRNOG00000000729	Tmlhe	chr20:237506-284943	+	protein_coding	0.140519	1.1023	0.324831	0.98687	2.5827	2.44218	4.64468	4.74022	3.95386	4.18065	5.33226	5.55345
ENSRNOG00000000763	RT1-M3-1	chr20:1814661-1818800	-	protein_coding	0.0481346	1.03393	0.63743	0.98687	2.99965	2.95152	6.32799	6.74675	7.1542	6.15941	7.21444	7.69961
ENSRNOG00000000774	Gabbr1	chr20:1955359-1984863	-	protein_coding	-0.0332401	0.977223	0.647778	0.98687	6.99728	7.03052	133.066	127.612	128.597	125.926	117.602	137.526
ENSRNOG00000000775	Mog	chr20:2004052-2014286	+	protein_coding	-0.0515535	0.964897	0.642218	0.98687	7.79542	7.84697	237.148	235.206	215.962	235.002	236.984	194.209
ENSRNOG00000000777	RT1-S3	chr20:3176107-3179818	+	protein_coding	0.347157	1.27205	0.0967225	0.98687	4.37064	4.02349	16.2519	16.8528	12.9646	22.0347	20.7526	16.6682
ENSRNOG00000000778	Znrd1as1	chr20:2077072-2088389	-	protein_coding	0.0338902	1.02377	0.763677	0.989033	2.13386	2.09997	3.58248	3.18188	3.11138	3.99539	3.1006	3.12713
ENSRNOG00000000779	Znrd1	chr20:2088533-2092436	+	protein_coding	0.143173	1.10433	0.34972	0.98687	3.35194	3.20876	6.7897	9.43347	8.7242	9.54873	9.54281	8.57074
ENSRNOG00000000780	Ppp1r11	chr20:2094931-2098433	+	protein_coding	0.0423995	1.02983	0.646185	0.98687	5.37651	5.33411	36.8169	37.6	43.9683	38.7002	41.8006	41.1918
ENSRNOG00000000781	Rnf39	chr20:2098375-2103864	-	protein_coding	0.132746	1.09638	0.203357	0.98687	0.633343	0.500597	0.536103	0.304502	0.413251	0.511198	0.477371	0.671687
ENSRNOG00000000785	Trim39	chr20:2500689-2514546	+	protein_coding	0.111626	1.08045	0.00807985	0.971497	2.66209	2.55046	4.83654	4.71314	5.02926	5.35193	5.30408	5.3325
ENSRNOG00000000786	Rpp21	chr20:2515520-2517498	+	protein_coding	0.0798094	1.05688	0.381326	0.98687	2.93001	2.8502	6.14508	5.76874	6.75298	6.47466	7.23246	6.19346
ENSRNOG00000000787	LOC100909797	chr20:3242470-3249189	+	protein_coding	0.399411	1.31897	0.490724	0.98687	1.3958	0.996387	2.00696	0	1.64058	1.77272	2.10154	1.1186
ENSRNOG00000000795	RT1-N3	chr20:3167079-3170945	+	protein_coding	-0.0519203	0.964651	0.807118	0.991085	1.5723	1.62422	2.45348	1.90012	1.92511	2.18832	2.54051	1.32969
ENSRNOG00000000796	Ranbp2	chr20:28027054-28076664	+	protein_coding	0.0450149	1.03169	0.359226	0.98687	4.02678	3.98177	14.562	15.6608	14.21	15.3689	14.9173	15.6209
ENSRNOG00000000798	Gnl1	chr20:3287506-3299580	-	protein_coding	0.0177083	1.01235	0.852042	0.991991	4.25622	4.23851	17.7054	16.2625	19.8297	17.0626	18.4075	18.9065
ENSRNOG00000000799	Abcf1	chr20:3309899-3322825	+	protein_coding	-0.0353489	0.975796	0.670953	0.98687	4.90046	4.93581	28.7241	32.8559	27.4931	28.6584	29.6379	28.3193
ENSRNOG00000000800	Man1a1	chr20:35257985-35450513	-	protein_coding	0.185214	1.13699	0.124872	0.98687	3.00398	2.81876	5.77622	6.68013	5.74904	6.26339	7.26756	7.59697
ENSRNOG00000000801	Msl3l2	chr20:37587687-37589198	+	protein_coding	-0.0775465	0.947668	0.672991	0.98687	2.64363	2.72118	4.6609	5.29923	7.0407	5.49082	4.59131	5.72392
ENSRNOG00000000802	Tbc1d32	chr20:37465278-37700937	-	protein_coding	-0.104629	0.930044	0.454833	0.98687	1.14143	1.24606	1.43146	1.04528	1.68341	1.19438	1.07357	1.35932
ENSRNOG00000000804	Mrps18b	chr20:3344870-3350927	+	protein_coding	-0.242661	0.845185	0.313762	0.98687	3.28825	3.53091	10.358	10.222	11.1158	6.32933	10.0528	10.5092
ENSRNOG00000000805	Gja1	chr20:37876650-37889089	+	protein_coding	0.0248925	1.0174	0.832656	0.991785	7.26562	7.24073	169.643	142.655	140.13	148.204	143.758	167.688
ENSRNOG00000000808	Hsf2	chr20:38935820-38963309	+	protein_coding	-0.00996116	0.993119	0.88982	0.993674	3.82296	3.83292	12.4066	14.6198	12.819	13.0946	13.1354	13.227
ENSRNOG00000000809	Atat1	chr20:3351303-3364565	+	protein_coding	0.206199	1.15364	0.436551	0.98687	3.39188	3.18568	10.0403	7.79943	6.754	7.2007	11.6931	10.1111
ENSRNOG00000000811	Pkib	chr20:40618128-40712592	+	protein_coding	0.461854	1.37731	0.136239	0.98687	3.0238	2.56194	4.0972	5.99263	4.77689	5.17326	9.11326	7.617
ENSRNOG00000000812	RGD1302996	chr20:3364814-3368923	+	protein_coding	-0.00343322	0.997623	0.966435	0.998255	4.37455	4.37798	18.8088	18.6923	22.0438	19.5989	19.3539	20.2872
ENSRNOG00000000814	Fabp7	chr20:40769586-40773349	+	protein_coding	0.131556	1.09547	0.496602	0.98687	7.88958	7.75803	217.982	255.626	179.503	249.402	255.816	206.368
ENSRNOG00000000815	Smpdl3a	chr20:40778927-40800868	+	protein_coding	-0.0229609	0.984211	0.871506	0.992159	4.4594	4.48236	23.4669	22.6922	18.266	18.8915	21.3666	22.9315
ENSRNOG00000000816	Ppp1r18	chr20:3372413-3397039	-	protein_coding	0.287922	1.22088	0.0755216	0.98687	3.14276	2.85483	5.59526	7.04572	6.1347	8.44093	8.32276	6.82767
ENSRNOG00000000818	Nrm	chr20:3397834-3401315	-	protein_coding	0.0845164	1.06033	0.615937	0.98687	1.47558	1.39107	1.29704	1.58585	2.03729	1.42639	1.8718	2.08654
ENSRNOG00000000823	Gcc2	chr20:27832932-27879759	+	protein_coding	-0.0473097	0.967739	0.332785	0.98687	3.89919	3.9465	13.6495	14.9777	14.657	13.779	13.6489	14.3415
ENSRNOG00000000824	Dse	chr20:27703732-27782586	-	protein_coding	0.278483	1.21292	0.0319125	0.98687	2.08608	1.8076	2.5122	2.86207	2.16247	3.2099	3.37443	3.15651
ENSRNOG00000000826	Flot1	chr20:3427880-3438396	-	protein_coding	0.140662	1.10241	0.31305	0.98687	5.18878	5.04812	30.6373	30.9918	34.7822	32.5651	33.1344	41.3503
ENSRNOG00000000827	Ier3	chr20:3438798-3440769	-	protein_coding	0.132288	1.09603	0.504842	0.98687	3.36913	3.23684	6.96097	9.88271	8.67069	9.65685	10.7793	7.78777
ENSRNOG00000000831	Gtf2h4	chr20:3582742-3588375	+	protein_coding	-0.136737	0.909574	0.274901	0.98687	2.86606	3.00279	7.1897	6.13137	7.81766	5.94269	6.92427	6.04403
ENSRNOG00000000833	Vars2	chr20:3588497-3599514	+	protein_coding	0.0696446	1.04946	0.58581	0.98687	2.68354	2.61389	4.4485	6.04617	4.97518	5.05231	5.73883	5.50085
ENSRNOG00000000836	Ltb	chr20:4861335-4863198	-	protein_coding	0.02014	1.01406	0.941026	0.99766	0.804252	0.784112	0.308361	0.752126	1.22757	0.464903	0.930119	0.883299
ENSRNOG00000000839	Nfkbil1	chr20:4822935-4839202	+	protein_coding	0.00555258	1.00386	0.849171	0.991991	3.22832	3.22277	8.42091	8.07742	8.51476	8.14178	8.47622	8.50171
ENSRNOG00000000840	Atp6v1g2	chr20:4821285-4823494	-	protein_coding	0.0485346	1.03421	0.735914	0.989013	7.22074	7.17221	124.76	144.511	162.951	133.309	154.912	157.489
ENSRNOG00000000841	Ddx39b	chr20:4806108-4818568	-	protein_coding	0.0932694	1.06678	0.581282	0.98687	5.5251	5.43183	36.9593	50.6534	40.0219	40.9337	44.8251	49.8156
ENSRNOG00000000842	Ddah2	chr20:5049496-5052585	+	protein_coding	0.218996	1.16392	0.195579	0.98687	5.31474	5.09575	31.2574	37.0498	31.5789	44.821	38.8789	33.5051
ENSRNOG00000000843	Ly6g6c	chr20:5057701-5059933	+	protein_coding	-0.140098	0.907457	0.682558	0.98687	0.522523	0.662621	0.924515	0.647808	0.250773	0	0.725716	0.717575
ENSRNOG00000000844	Ly6g6d	chr20:5061658-5064469	-	protein_coding	0.203986	1.15188	0.466354	0.98687	1.0602	0.856218	0.435577	1.54062	0.626579	1.20079	0.984905	1.07559
ENSRNOG00000000847	Csnk2b	chr20:5106890-5113112	-	protein_coding	0.0103121	1.00717	0.851037	0.991991	5.59261	5.5823	46.2563	48.2642	46.242	46.9656	44.7336	50.2233
ENSRNOG00000000848	Gpank1	chr20:5113339-5116382	+	protein_coding	-0.00969224	0.993304	0.952887	0.99766	3.66582	3.67551	10.5487	13.3027	11.6288	9.78944	12.0385	13.5324
ENSRNOG00000000850	Apom	chr20:5120474-5123073	-	protein_coding	0.192859	1.14303	0.476401	0.98687	0.884852	0.691993	0.790784	0.868779	0.259884	0.597511	0.697863	1.32142
ENSRNOG00000000851	Bag6	chr20:5125349-5138084	+	protein_coding	0.0641229	1.04545	0.152783	0.98687	5.34797	5.28385	38.5552	36.2901	39.0858	40.6741	39.4945	39.0345
ENSRNOG00000000852	Prrc2a	chr20:5139882-5155293	-	protein_coding	0.0528573	1.03732	0.32377	0.98687	5.73496	5.6821	48.8557	50.9522	51.2553	50.4732	51.015	55.4255
ENSRNOG00000000853	Aif1	chr20:5161333-5166448	-	protein_coding	0.646204	1.56504	0.0274591	0.98687	4.27409	3.62789	10.6866	13.6192	10.0585	16.5765	22.664	16.4129
ENSRNOG00000000855	Lst1	chr20:5176016-5179263	-	protein_coding	-0.0613413	0.958373	0.748107	0.989033	0.97606	1.0374	1.12223	0.663037	1.45004	0.810099	0.955579	1.15027
ENSRNOG00000000858	Sapcd1	chr20:5018264-5020150	-	protein_coding	-0.0599479	0.959299	0.822919	0.991085	2.18031	2.24026	2.52466	3.83484	5.18946	3.85086	3.01456	3.78144
ENSRNOG00000000860	Vwa7	chr20:5008508-5017669	+	protein_coding	-0.326232	0.797617	0.566063	0.98687	1.66153	1.98776	4.17988	1.24148	4.37369	3.57579	1.12077	2.2625
ENSRNOG00000000861	Zic3	chrX:140878216-140888795	+	protein_coding	0.210439	1.15704	0.336202	0.98687	1.91588	1.70544	1.57683	2.90582	2.44645	2.4055	2.93196	3.0126
ENSRNOG00000000866	Rbmx	chrX:159884885-159891326	-	protein_coding	0.248623	1.18807	0.07287	0.98687	4.12081	3.87219	12.9841	15.3701	12.7166	14.9319	17.2396	17.1209
ENSRNOG00000000867	Vars	chr20:4993560-5008262	+	protein_coding	-0.0652387	0.955787	0.488125	0.98687	3.90505	3.97029	15.2467	12.9748	15.9597	14.2328	13.8758	13.8371
ENSRNOG00000000869	Arhgef6	chrX:159723866-159841072	-	protein_coding	0.218549	1.16356	0.106396	0.98687	2.58853	2.36998	3.47536	4.55696	4.55441	4.89051	5.03641	5.11984
ENSRNOG00000000875	Fhl1	chrX:159112880-159172524	+	protein_coding	0.0364175	1.02556	0.682618	0.98687	5.50157	5.46516	43.6674	39.2132	46.9918	45.8104	42.0779	45.1126
ENSRNOG00000000879	Slc9a6	chrX:158978755-159045044	+	protein_coding	0.0986876	1.0708	0.340142	0.98687	5.60374	5.50505	39.3631	47.3024	47.0401	45.9207	47.3074	49.7345
ENSRNOG00000000881	Mmgt1	chrX:158966673-158978995	-	protein_coding	-0.0182466	0.987432	0.731048	0.989013	4.46673	4.48497	21.0748	20.4831	22.6779	21.0868	20.4318	21.8384
ENSRNOG00000000885	Auts2	chr12:28212333-28251816	+	protein_coding	0.107673	1.07749	0.327993	0.98687	3.02544	2.91777	6.19798	7.35087	6.17903	6.44659	7.5412	7.48731
ENSRNOG00000000886	Caln1	chr12:29308341-29743705	-	protein_coding	-0.150697	0.900815	0.426329	0.98687	4.20126	4.35195	17.1307	17.8495	23.9166	17.6689	15.3964	19.3351
ENSRNOG00000000888	Sbds	chr12:29921443-29930600	+	protein_coding	-0.0526159	0.964186	0.51581	0.98687	6.16684	6.21945	75.5998	76.4085	68.7767	76.2801	70.0216	66.5697
ENSRNOG00000000891	AABR07035107.1	chr12:4737817-4741997	+	protein_coding	0.105087	1.07556	0.659283	0.98687	3.42821	3.32312	6.9061	11.8317	8.88163	8.53535	10.7308	10.151
ENSRNOG00000000893	Tmem248	chr12:29933906-29958050	-	protein_coding	0.10277	1.07383	0.219288	0.98687	4.50522	4.40245	20.5673	21.0327	18.9041	20.2792	23.2675	21.6797
ENSRNOG00000000894	Fry	chr12:5573729-5822874	-	protein_coding	-0.00868793	0.993996	0.919374	0.99766	3.71198	3.72067	11.5594	12.6486	12.3673	11.7295	11.2389	13.4445
ENSRNOG00000000895	Rabgef1	chr12:29961120-29988959	-	protein_coding	-0.0125619	0.991331	0.862314	0.992159	3.77953	3.79209	13.2311	12.6637	12.6707	11.8343	12.4888	13.9592
ENSRNOG00000000900	Tpst1	chr12:30045751-30106893	-	protein_coding	-0.0616685	0.958155	0.372356	0.98687	4.19789	4.25956	18.703	19.0192	16.8149	17.8146	17.7007	16.5678
ENSRNOG00000000901	Crcp	chr12:30125168-30180115	-	protein_coding	0.128301	1.09301	0.269883	0.98687	4.20231	4.07401	14.0624	17.962	15.7272	16.7044	17.9215	17.6222
ENSRNOG00000000902	Hsph1	chr12:6322668-6341902	-	protein_coding	-0.0606039	0.958863	0.353829	0.98687	6.48386	6.54446	95.0471	85.7868	96.5666	89.3499	85.7306	90.4974
ENSRNOG00000000903	Asl	chr12:30165694-30178341	+	protein_coding	0.00274172	1.0019	0.978126	0.998763	3.47874	3.476	11.3535	9.90203	9.22918	10.7659	10.2557	9.46205
ENSRNOG00000000906	Medag	chr12:6711747-6740714	-	protein_coding	0.144136	1.10507	0.219764	0.98687	1.89278	1.74864	2.42352	2.44917	2.21362	2.26848	3.04247	2.87576
ENSRNOG00000000907	Alox5ap	chr12:6854920-6879154	-	protein_coding	0.149918	1.10951	0.481744	0.98687	2.28694	2.13702	3.51303	3.52254	3.16939	4.71217	4.41298	2.75903
ENSRNOG00000000909	Uspl1	chr12:6929978-6956984	-	protein_coding	0.0396294	1.02785	0.0939988	0.98687	3.50754	3.46791	9.98827	10.2246	9.98331	10.3023	10.6044	10.2159
ENSRNOG00000000913	Gusb	chr12:30198822-30227771	+	protein_coding	0.0929018	1.06651	0.321923	0.98687	2.39795	2.30504	4.44423	3.51308	3.91194	4.38507	4.08962	4.34175
ENSRNOG00000000916	LOC103690050	chr12:7208850-7271872	+	protein_coding	0.0114735	1.00798	0.994	0.999287	1.01982	1.00834	0	0	7.14	7.33654	0	0
ENSRNOG00000000917	Nupr2	chr12:30303725-30304036	-	protein_coding	-0.295238	0.814938	0.212753	0.98687	3.37799	3.67323	11.4903	11.6547	12.1351	6.91253	11.2389	10.6031
ENSRNOG00000000918	Zbed5	chr12:30308469-30314520	-	protein_coding	-0.129745	0.913993	0.159739	0.98687	3.33054	3.46029	9.96805	9.11367	11.0203	9.16932	9.25512	8.7622
ENSRNOG00000000920	Phkg1	chr12:30450310-30464373	+	protein_coding	0.174933	1.12891	0.131799	0.98687	3.13502	2.96009	7.77736	6.37074	6.28369	7.43568	7.83561	8.096
ENSRNOG00000000921	Ubl3	chr12:7865938-7911525	+	protein_coding	-0.0341529	0.976605	0.0830317	0.98687	6.84696	6.88111	117.289	118.633	114.735	114.381	114.622	113.352
ENSRNOG00000000922	Sumf2	chr12:30464676-30491102	-	protein_coding	0.00388695	1.0027	0.970684	0.998255	2.44132	2.43743	4.60391	4.91644	3.79365	4.63004	4.14299	4.53351
ENSRNOG00000000923	Cct6a	chr12:30491586-30501813	-	protein_coding	0.0350712	1.02461	0.383321	0.98687	6.19744	6.16237	68.0502	73.3785	70.5416	71.6869	74.2305	71.2759
ENSRNOG00000000924	Slc7a1	chr12:8032809-8108972	+	protein_coding	-0.203214	0.868613	0.177794	0.98687	4.36149	4.56471	26.5573	19.6771	22.2603	20.3396	18.7666	19.5922
ENSRNOG00000000925	Psph	chr12:30514050-30526561	+	protein_coding	-0.121227	0.919406	0.257788	0.98687	3.41517	3.53639	10.5616	10.1318	11.1366	9.0646	10.9946	9.05589
ENSRNOG00000000926	Mrps17	chr12:30570386-30573563	-	protein_coding	-0.0979452	0.934363	0.505293	0.98687	4.049	4.14695	16.6227	14.3182	19.5962	14.4592	16.4905	15.7734
ENSRNOG00000000931	Sfswap	chr12:30740520-30811054	-	protein_coding	0.125374	1.09079	0.399241	0.98687	3.94769	3.82232	11.5342	15.907	12.3578	14.0038	14.7635	14.5335
ENSRNOG00000000936	Stx2	chr12:31335372-31360254	+	protein_coding	0.106037	1.07627	0.516315	0.98687	3.35331	3.24728	7.39654	10.3467	7.98692	9.31502	10.0636	8.35354
ENSRNOG00000000937	Slc46a3	chr12:8725517-8741951	+	protein_coding	0.0412915	1.02903	0.745663	0.989033	2.17243	2.13113	3.07164	3.21384	3.89958	4.00937	3.07611	3.48608
ENSRNOG00000000938	Ran	chr12:31320624-31323810	-	protein_coding	0.0390307	1.02742	0.496023	0.98687	7.185	7.14597	141.175	131.798	149.467	144.27	144.166	145.104
ENSRNOG00000000940	Flt1	chr12:9034308-9205905	+	protein_coding	-0.135998	0.91004	0.449384	0.98687	4.01946	4.15546	20.5483	16.5068	14.0015	16.3397	14.0658	15.3269
ENSRNOG00000000942	Pan3	chr12:9216536-9331195	-	protein_coding	0.185542	1.13724	0.427801	0.98687	3.04553	2.85999	4.88879	8.38874	5.92134	6.91941	8.13461	6.78041
ENSRNOG00000000954	Polr1d	chr12:9693779-9727489	-	protein_coding	0.0373386	1.02622	0.767907	0.989033	4.82722	4.78988	27.9655	29.3623	23.07	25.487	29.537	27.2847
ENSRNOG00000000955	Lnx2	chr12:9728486-9793428	+	protein_coding	0.0264887	1.01853	0.817109	0.991085	1.98352	1.95703	3.41667	2.44703	2.84446	3.10412	2.83996	2.92418
ENSRNOG00000000956	Rasl11a	chr12:9985928-9990284	-	protein_coding	-0.0899783	0.939537	0.56982	0.98687	1.1867	1.27668	1.11992	1.45904	1.72815	1.22506	1.59221	1.04495
ENSRNOG00000000957	Rpl21	chr12:9996951-9998779	-	protein_coding	-0.0127282	0.991216	0.831893	0.991785	8.42959	8.44232	328.163	370.702	343.008	342.145	354.203	335.299
ENSRNOG00000000961	Glt1d1	chr12:32666635-32740732	-	protein_coding	-0.121754	0.91907	0.382491	0.98687	3.64509	3.76684	13.3082	11.1436	13.5166	10.0412	11.9694	12.6743
ENSRNOG00000000962	Slc15a4	chr12:32753824-32773277	+	protein_coding	0.0164068	1.01144	0.805837	0.991085	3.62563	3.60922	10.656	11.5442	11.4297	12.2737	10.9969	10.8088
ENSRNOG00000000963	Tmem132c	chr12:32808022-33016885	-	protein_coding	-0.030993	0.978746	0.847538	0.991991	1.67335	1.70434	1.67347	2.63839	2.55785	2.30151	1.98177	2.29605
ENSRNOG00000000967	Aacs	chr12:36512393-36555694	-	protein_coding	-0.112103	0.925238	0.380558	0.98687	4.76928	4.88139	28.5278	32.6611	24.7615	26.5877	26.8393	25.4069
ENSRNOG00000000968	Rnf6	chr12:10574168-10583208	+	protein_coding	0.103331	1.07425	0.203376	0.98687	4.36727	4.26393	16.8822	18.0873	19.7755	19.4507	20.3828	19.1029
ENSRNOG00000000974	Zfp358	chr12:2046472-2050565	+	protein_coding	-0.0756882	0.948889	0.461338	0.98687	3.59965	3.67534	12.5248	12.1642	10.7122	11.0426	12.1909	10.2154
ENSRNOG00000000975	Mcoln1	chr12:2054680-2068682	+	protein_coding	0.016113	1.01123	0.69051	0.98687	4.64226	4.62615	24.3339	23.0939	23.6727	23.1632	23.7746	25.0146
ENSRNOG00000000977	Pnpla6	chr12:2069959-2097904	+	protein_coding	0.0243457	1.01702	0.64012	0.98687	3.93922	3.91487	13.6525	13.5519	15.0935	14.172	14.275	14.5756
ENSRNOG00000000979	Bri3bp	chr12:36576020-36587839	-	protein_coding	0.00419593	1.00291	0.976588	0.998606	3.23874	3.23454	7.51811	8.43647	9.37359	7.2123	9.55508	8.70387
ENSRNOG00000000981	Scarb1	chr12:36694960-36761455	+	protein_coding	-0.0273054	0.981251	0.718794	0.988313	3.7483	3.7756	11.4378	13.3173	13.4245	12.6502	12.2498	12.4185
ENSRNOG00000000983	Zfp394	chr12:11179329-11187380	+	protein_coding	0.0490848	1.03461	0.604834	0.98687	2.73376	2.68468	5.25486	5.7531	5.29192	6.4288	5.34721	5.24209
ENSRNOG00000000985	Cpsf4	chr12:11199898-11215708	-	protein_coding	0.0833694	1.05949	0.207748	0.98687	3.70054	3.61717	12.0447	11.2357	10.5762	11.5648	12.2111	12.2382
ENSRNOG00000000986	Camsap3	chr12:2134022-2157403	+	protein_coding	0.083574	1.05964	0.513216	0.98687	2.92477	2.8412	5.25927	6.35287	6.99604	6.28958	6.34641	7.17622
ENSRNOG00000000987	Ptcd1	chr12:11215886-11233633	+	protein_coding	-0.0600848	0.959208	0.379155	0.98687	2.99292	3.053	6.77304	7.2941	7.867	7.13282	7.08038	6.67718
ENSRNOG00000000988	Xab2	chr12:2158389-2170504	-	protein_coding	0.0183148	1.01278	0.777941	0.98992	3.85052	3.83221	13.4313	13.5796	12.7335	14.2595	13.6535	12.4242
ENSRNOG00000000989	Bud31	chr12:11232964-11240400	-	protein_coding	0.0642536	1.04554	0.607512	0.98687	5.04941	4.98515	28.0232	34.1101	30.1791	35.0452	32.9609	28.6647
ENSRNOG00000000990	Pdap1	chr12:11240761-11251004	+	protein_coding	0.108003	1.07774	0.192187	0.98687	6.47634	6.36834	85.613	75.1569	84.4852	83.7732	90.7358	89.7659
ENSRNOG00000000991	Arpc1b	chr12:11252296-11265865	-	protein_coding	0.357984	1.28163	0.225842	0.98687	4.9369	4.57891	23.122	25.0616	20.7147	35.9427	34.305	21.0342
ENSRNOG00000000994	Stxbp2	chr12:2180150-2191175	+	protein_coding	0.383579	1.30457	0.00709548	0.971497	1.53629	1.15271	1.32341	1.00737	1.3564	1.93338	1.93039	1.83867
ENSRNOG00000000996	Arpc1a	chr12:11272609-11294058	-	protein_coding	0.0596237	1.04219	0.132922	0.98687	6.19106	6.13144	68.7505	69.9128	68.6576	75.206	70.8302	70.2508
ENSRNOG00000000999	Smurf1	chr12:11407213-11526465	+	protein_coding	0.146022	1.10651	0.311395	0.98687	3.88485	3.73883	10.5486	14.3112	12.4573	12.9096	14.4809	13.9713
ENSRNOG00000001003	Trappc5	chr12:2228670-2232214	+	protein_coding	0.115532	1.08337	0.103312	0.98687	4.73695	4.62142	22.3866	23.5105	25.016	25.5754	24.7006	26.7634
ENSRNOG00000001004	Ncor2	chr12:36871999-37033701	+	protein_coding	0.0175336	1.01223	0.848335	0.991991	4.60981	4.59227	23.2945	22.138	23.969	23.8823	21.0105	25.5797
ENSRNOG00000001006	Nptx2	chr12:12013911-12025549	-	protein_coding	0.308626	1.23853	0.389479	0.98687	3.24259	2.93397	3.98513	8.06361	8.87772	7.61542	8.45965	9.40401
ENSRNOG00000001009	Bri3	chr12:12322243-12330939	-	protein_coding	-0.0965398	0.935274	0.20075	0.98687	4.3153	4.41183	19.8945	19.9015	21.0839	17.6004	20.3404	18.8781
ENSRNOG00000001010	Tecpr1	chr12:12374790-12402552	+	protein_coding	-0.0530416	0.963902	0.395838	0.98687	4.41233	4.46537	21.7398	20.7869	20.7596	20.2224	19.0451	21.695
ENSRNOG00000001011	Fam101a	chr12:37038733-37047628	-	protein_coding	0.16484	1.12104	0.551563	0.98687	1.08552	0.920676	0.972715	0.421311	1.41935	0.855616	1.47312	1.0825
ENSRNOG00000001030	Tsc22d1	chr15:58554374-58658153	+	protein_coding	-0.0563814	0.961673	0.545576	0.98687	6.42878	6.48516	90.5972	82.8648	92.5882	77.1342	89.4383	89.484
ENSRNOG00000001032	Ccz1b	chr12:12638864-12662371	+	protein_coding	0.03135	1.02197	0.72238	0.989013	3.33571	3.30436	8.88838	9.8204	8.01092	8.67371	9.29792	9.33014
ENSRNOG00000001033	Nufip1	chr15:58170967-58201970	+	protein_coding	-0.0408769	0.972064	0.475058	0.98687	3.62267	3.66354	11.0099	11.6558	12.387	11.7576	11.0584	11.1489
ENSRNOG00000001034	Evi5l	chr12:2587891-2626310	-	protein_coding	0.0660581	1.04685	0.189807	0.98687	4.70318	4.63712	22.6129	24.5432	24.5454	25.1455	25.5633	24.4517
ENSRNOG00000001035	Gtf2h3	chr12:37427546-37444282	-	protein_coding	-0.0686963	0.953499	0.51307	0.98687	2.88661	2.95531	6.19655	6.80491	7.30652	6.02644	7.20319	6.01705
ENSRNOG00000001036	Rsph10b	chr12:12665194-12712742	-	protein_coding	0.0834034	1.05951	0.694481	0.98687	1.44646	1.36305	1.40773	1.46725	1.86508	1.80054	1.16561	2.33778
ENSRNOG00000001037	Gpalpp1	chr15:58153275-58171049	-	protein_coding	0.0550637	1.0389	0.437053	0.98687	3.54051	3.48545	10.1018	10.9102	9.62584	9.99865	11.1309	10.8078
ENSRNOG00000001039	Eif2b1	chr12:37444072-37465398	+	protein_coding	-0.0100903	0.99303	0.839336	0.991967	3.50354	3.51363	10.7667	10.0892	10.4174	10.9262	9.85153	10.2724
ENSRNOG00000001040	Pms2	chr12:12714394-12738641	-	protein_coding	0.179289	1.13233	0.151043	0.98687	3.04413	2.86484	5.49341	7.25154	6.21445	7.08136	7.36392	7.30293
ENSRNOG00000001043	Ddx55	chr12:37453005-37468935	-	protein_coding	0.205416	1.15302	0.150262	0.98687	2.93512	2.72971	4.70422	5.99881	6.31054	6.54787	6.39815	7.01182
ENSRNOG00000001044	Aimp2	chr12:12738812-12748345	+	protein_coding	-0.108856	0.927323	0.416334	0.98687	4.25666	4.36551	18.3793	19.8365	20.6914	20.7892	15.7172	18.1751
ENSRNOG00000001047	Map2k7	chr12:2548218-2555164	-	protein_coding	-0.0748842	0.949418	0.120786	0.98687	4.52767	4.60255	23.8529	23.012	23.0279	22.439	21.0087	22.7882
ENSRNOG00000001049	Tpt1	chr15:57891680-57894504	+	protein_coding	0.00806705	1.00561	0.92773	0.99766	9.52312	9.51505	719.028	766.246	708.024	777.485	771.536	661.311
ENSRNOG00000001050	Eif2ak1	chr12:12748785-12782146	-	protein_coding	0.0710387	1.05047	0.00370518	0.971497	4.83315	4.76212	26.3662	25.8433	26.1999	27.2476	27.4592	27.8117
ENSRNOG00000001052	Slc25a30	chr15:57813356-57834173	-	protein_coding	-0.0318063	0.978195	0.590677	0.98687	2.97599	3.0078	7.22162	6.50717	7.43097	6.66866	6.90975	7.0298
ENSRNOG00000001053	Tmed2	chr12:37471260-37480297	-	protein_coding	-0.0479861	0.967286	0.555173	0.98687	6.45316	6.50115	88.7417	90.6482	89.3651	91.7103	90.7457	78.0806
ENSRNOG00000001055	Rilpl1	chr12:37490584-37528784	+	protein_coding	0.061966	1.04389	0.456947	0.98687	4.43731	4.37534	20.1362	21.1031	18.1359	21.8114	20.6969	19.5466
ENSRNOG00000001056	Snapc2	chr12:2537275-2540668	-	protein_coding	-0.0119745	0.991734	0.858326	0.992159	5.36849	5.38047	42.6539	40.7455	38.6654	43.0666	39.678	38.3334
ENSRNOG00000001057	Ctxn1	chr12:2534212-2535822	+	protein_coding	0.0962875	1.06902	0.688097	0.98687	4.97888	4.88259	21.5807	34.8545	30.7056	26.6914	34.0382	31.3212
ENSRNOG00000001058	Timm44	chr12:2517006-2533706	+	protein_coding	-0.0108164	0.992531	0.879284	0.992159	4.54283	4.55365	22.9518	20.7648	23.8464	21.3569	22.296	23.3162
ENSRNOG00000001059	Usp42	chr12:12859661-12877495	+	protein_coding	-0.013328	0.990804	0.91516	0.99766	2.58606	2.59938	4.36724	5.39117	5.48854	4.38981	5.37505	5.30064
ENSRNOG00000001060	Snrnp35	chr12:37531095-37538403	-	protein_coding	-0.0118742	0.991803	0.846007	0.991991	5.01911	5.03099	33.0014	32.1622	29.995	29.6394	32.1731	32.5461
ENSRNOG00000001061	Rilpl2	chr12:37544918-37556453	+	protein_coding	0.0811465	1.05786	0.268018	0.98687	4.11181	4.03066	14.2259	15.3057	16.5844	15.916	16.7268	16.2348
ENSRNOG00000001062	Kmt5a	chr12:37559770-37574750	-	protein_coding	-0.0135128	0.990677	0.848312	0.991991	4.87177	4.88529	28.0899	26.5871	31.1665	28.7505	28.2471	27.845
ENSRNOG00000001064	Sbno1	chr12:37593874-37649036	+	protein_coding	-0.0225183	0.984513	0.7002	0.98687	4.45349	4.476	22.2473	20.5208	21.0294	19.6378	21.4762	21.6732
ENSRNOG00000001065	Cyth3	chr12:12877559-12945192	-	protein_coding	0.00265264	1.00184	0.943942	0.99766	3.40112	3.39847	9.0874	9.72307	9.8399	9.72684	9.60487	9.36435
ENSRNOG00000001068	Rac1	chr12:13090172-13111873	+	protein_coding	0.00832034	1.00578	0.77916	0.990089	7.21281	7.20449	147.122	145.735	146.621	150.437	149.946	141.811
ENSRNOG00000001069	Elavl1	chr12:2461502-2502432	+	protein_coding	0.131809	1.09567	0.119707	0.98687	3.97837	3.84656	13.5407	14.1972	12.4723	15.445	15.012	13.8712
ENSRNOG00000001070	Cdk2ap1	chr12:37668369-37677063	+	protein_coding	-0.158144	0.896177	0.0538458	0.98687	6.66057	6.81871	118.7	103.948	113.511	99.6313	102.558	98.3527
ENSRNOG00000001071	Higd2al1	chr12:4546287-4546607	+	protein_coding	-0.0829174	0.944146	0.796875	0.991085	0.98059	1.06351	0.912125	0.569705	2.04164	0.732876	0.994099	1.22355
ENSRNOG00000001072	Cers4	chr12:4439750-4474729	-	protein_coding	-0.0101784	0.99297	0.912468	0.997409	4.49396	4.50413	21.825	22.7939	20.516	20.14	20.6314	24.0183
ENSRNOG00000001073	LOC100910427	chr12:37677019-37699616	-	protein_coding	0.0406182	1.02855	0.696714	0.98687	2.08213	2.04151	2.82034	3.06159	3.49643	2.85224	3.40458	3.47435
ENSRNOG00000001074	Mphosph9	chr12:37702404-37768957	+	protein_coding	0.0197644	1.01379	0.844033	0.991991	1.86189	1.84213	2.20259	2.9658	2.62892	2.5585	2.78647	2.56416
ENSRNOG00000001079	Daglb	chr12:13113237-13157666	-	protein_coding	-0.0762857	0.948496	0.422263	0.98687	3.80469	3.88098	14.3876	14.5495	12.3655	12.5477	13.9423	12.4802
ENSRNOG00000001080	Arl6ip4	chr12:37904379-37906521	-	protein_coding	0.0290455	1.02034	0.730539	0.989013	5.50795	5.4789	41.1259	46.9502	42.9137	41.7448	44.1086	47.8683
ENSRNOG00000001081	Ogfod2	chr12:37907130-37910439	-	protein_coding	-0.15961	0.895267	0.202845	0.98687	2.47765	2.63726	4.83991	4.97661	5.89963	5.16391	4.28329	4.3062
ENSRNOG00000001082	Abcb9	chr12:37923528-37958363	+	protein_coding	0.0250109	1.01749	0.861402	0.992159	3.24917	3.22416	8.46762	7.2444	9.45455	8.18304	7.71638	9.73913
ENSRNOG00000001083	Kdelr2	chr12:13192453-13210758	-	protein_coding	0.173643	1.1279	0.111437	0.98687	4.23256	4.05892	14.8565	14.8808	17.3861	19.0585	17.3809	17.0184
ENSRNOG00000001086	Vps37b	chr12:37984790-38023368	+	protein_coding	-0.0378058	0.974135	0.749104	0.989033	3.13472	3.17253	8.71731	8.32112	7.09218	7.31454	8.75975	7.34951
ENSRNOG00000001088	Rfc3	chr12:1460538-1471357	+	protein_coding	0.018727	1.01307	0.907216	0.997105	3.08908	3.07035	7.23645	6.71614	8.3253	6.731	9.15747	6.84683
ENSRNOG00000001090	Stard13	chr12:1023531-1195591	-	protein_coding	0.0611786	1.04332	0.469018	0.98687	2.74857	2.68739	5.27662	6.03098	5.05637	5.81927	5.99346	5.36464
ENSRNOG00000001091	Hip1r	chr12:38024519-38053085	-	protein_coding	-0.0286671	0.980326	0.609569	0.98687	4.70977	4.73844	27.6286	24.964	24.5897	25.4966	24.8661	25.1474
ENSRNOG00000001094	Zfp316	chr12:13353750-13364338	+	protein_coding	-0.0320871	0.978004	0.37022	0.98687	1.75287	1.78496	2.40126	2.56731	2.37283	2.33324	2.31758	2.46186
ENSRNOG00000001098	Pds5b	chr12:660011-794042	+	protein_coding	0.109441	1.07881	0.626131	0.98687	4.3407	4.23126	18.065	20.03	15.5247	16.3552	17.438	24.9955
ENSRNOG00000001099	Rbak	chr12:13428685-13442286	+	protein_coding	0.213958	1.15987	0.0519636	0.98687	1.91577	1.70181	2.16271	2.23238	2.36751	2.42922	3.08037	2.839
ENSRNOG00000001101	Rnf216	chr12:13508429-13632304	+	protein_coding	0.104064	1.0748	0.418328	0.98687	3.12309	3.01903	7.18231	8.17248	6.0973	7.22309	7.8456	8.09227
ENSRNOG00000001104	Foxk1	chr12:14180029-14244316	-	protein_coding	0.0515868	1.0364	0.432355	0.98687	2.46991	2.41832	4.135	4.38151	4.52739	4.19621	4.5851	4.85915
ENSRNOG00000001106	Denr	chr12:38096034-38116919	-	protein_coding	0.0837672	1.05978	0.440736	0.98687	5.11302	5.02925	31.1296	34.5282	29.5063	30.9086	37.031	33.1564
ENSRNOG00000001107	Ap5z1	chr12:14169139-14175945	-	protein_coding	0.0848526	1.06058	0.321302	0.98687	2.38338	2.29853	3.6777	4.17833	3.91536	4.19133	3.85654	4.6338
ENSRNOG00000001108	N4bp2l2	chr12:628488-650376	-	protein_coding	0.0914745	1.06546	0.0721812	0.98687	3.82806	3.73658	12.4387	12.5366	12.0197	13.8123	12.6712	13.1465
ENSRNOG00000001111	Brca2	chr12:504007-544748	+	protein_coding	0.0700649	1.04976	0.259984	0.98687	0.975415	0.90535	0.790208	0.902149	0.929586	0.866058	1.06306	0.97447
ENSRNOG00000001113	Mmd2	chr12:14021727-14078134	+	protein_coding	-0.0385748	0.973616	0.592789	0.98687	6.63084	6.66942	109.744	95.6259	97.5527	95.7855	101.585	97.0284
ENSRNOG00000001114	Wipi2	chr12:13969586-13998172	-	protein_coding	0.152609	1.11158	0.0379115	0.98687	4.69225	4.53964	21.6979	23.7247	21.4174	25.6634	24.2933	24.6213
ENSRNOG00000001115	Slc29a4	chr12:13914114-13924531	-	protein_coding	-0.0871113	0.941406	0.829852	0.991785	3.52297	3.61008	13.7281	6.99831	14.4555	13.6129	7.57605	11.121
ENSRNOG00000001117	Fbxl18	chr12:13734429-13747215	+	protein_coding	0.00269328	1.00187	0.95769	0.997895	1.0382	1.03551	1.01076	1.16654	0.977094	1.12144	0.998651	1.04277
ENSRNOG00000001120	Med13l	chr12:43421308-43576804	-	protein_coding	0.127532	1.09242	0.304429	0.98687	3.1005	2.97297	5.91179	7.96235	6.81345	7.57084	7.62577	7.53508
ENSRNOG00000001123	RGD1562310	chr12:43920564-43940798	-	protein_coding	-0.0536002	0.963529	0.601965	0.98687	3.11627	3.16987	7.03129	8.87924	8.18686	7.31817	7.63702	8.07568
ENSRNOG00000001124	Rnft2	chr12:43940929-44008685	+	protein_coding	-0.0207183	0.985742	0.856111	0.992111	4.61594	4.63666	21.5618	24.4641	25.7929	22.1543	22.3104	26.3169
ENSRNOG00000001126	Fbxw8	chr12:44046217-44138138	+	protein_coding	-0.0155361	0.989289	0.693677	0.98687	3.51165	3.52719	10.7795	10.6523	10.1642	10.8527	10.2444	10.1323
ENSRNOG00000001128	Tesc	chr12:44141422-44174583	-	protein_coding	-0.473746	0.720093	0.387724	0.98687	3.31038	3.78413	19.5269	6.91035	15.1023	13.1489	6.74549	7.9084
ENSRNOG00000001129	Fbxo21	chr12:44246508-44279002	-	protein_coding	0.0222908	1.01557	0.742552	0.989013	4.55511	4.53282	21.0887	21.3161	24.1624	22.1047	22.3026	23.1305
ENSRNOG00000001130	Nos1	chr12:44213943-44520341	-	protein_coding	-0.0100282	0.993073	0.971321	0.998255	2.04512	2.05515	2.50719	3.70755	3.34741	3.54286	2.02508	4.11522
ENSRNOG00000001134	Rfc5	chr12:44931494-44941324	+	protein_coding	-0.130274	0.913658	0.492797	0.98687	2.48087	2.61115	5.52729	4.52133	5.32886	3.68516	5.80101	4.45953
ENSRNOG00000001135	Wsb2	chr12:44942443-44962656	-	protein_coding	-0.0393829	0.973071	0.629505	0.98687	6.22394	6.26333	72.072	79.2374	76.3074	72.8473	80.1993	68.6459
ENSRNOG00000001136	Pebp1	chr12:45026886-45031145	+	protein_coding	-0.0888876	0.940247	0.338881	0.98687	8.76918	8.85807	492.306	416.911	483.659	454.168	423.802	428.541
ENSRNOG00000001138	Taok3	chr12:45037883-45182974	-	protein_coding	0.0274933	1.01924	0.755154	0.989033	3.8162	3.78871	12.4087	14.2386	11.9186	12.3432	13.3623	13.5846
ENSRNOG00000001139	Suds3	chr12:45199577-45221512	+	protein_coding	-0.0324046	0.977789	0.628389	0.98687	5.17385	5.20625	34.1026	35.5735	38.1929	33.2471	35.3787	36.7554
ENSRNOG00000001141	Srrm4	chr12:45727112-45882548	+	protein_coding	-0.174952	0.885797	0.273331	0.98687	1.52944	1.7044	2.65352	2.46829	1.73147	1.80502	1.77939	2.08562
ENSRNOG00000001142	Prkab1	chr12:46316236-46326790	+	protein_coding	0.0837124	1.05974	0.321205	0.98687	3.5385	3.45479	9.26612	10.4299	10.234	10.0419	11.5456	10.3253
ENSRNOG00000001143	Cit	chr12:46334665-46494174	-	protein_coding	-0.00775148	0.994641	0.946538	0.99766	4.2097	4.21745	17.1105	17.0422	18.7024	16.2781	16.2405	20.2665
ENSRNOG00000001148	Rplp0	chr12:46791528-46794797	-	protein_coding	0.0244552	1.0171	0.682305	0.98687	8.19646	8.172	293.392	289.876	279.168	300.1	305.566	272.466
ENSRNOG00000001149	Pxn	chr12:46797954-46845080	-	protein_coding	0.130156	1.09441	0.359095	0.98687	3.59149	3.46133	9.41947	11.1708	9.53736	11.3537	12.4498	9.54212
ENSRNOG00000001151	Sirt4	chr12:46868416-46876592	+	protein_coding	0.201989	1.15028	0.238414	0.98687	1.7338	1.53181	1.87774	2.08449	1.72351	3.00238	2.13368	1.93364
ENSRNOG00000001152	Glp1r	chr20:9586075-9626228	+	protein_coding	0.207506	1.15469	0.0935183	0.98687	1.23817	1.03067	0.997469	0.983233	1.15244	1.64539	1.15771	1.29984
ENSRNOG00000001156	Msi1	chr12:46895447-46920952	-	protein_coding	-0.111242	0.925791	0.254883	0.98687	4.28903	4.40027	20.1956	19.0485	21.1571	16.7493	19.0171	20.0279
ENSRNOG00000001158	Abcg1	chr20:9743269-9840489	+	protein_coding	0.187393	1.1387	0.108244	0.98687	4.15826	3.97087	14.0458	16.0705	14.0104	15.9334	18.59	16.1596
ENSRNOG00000001159	Tff3	chr20:9850803-9855481	-	protein_coding	0.0880101	1.0629	0.89381	0.994586	0.798731	0.710721	0.875865	0.43614	0.627223	0.321323	2.98398	0
ENSRNOG00000001160	LOC100910137	chr12:46987404-46989897	-	protein_coding	-0.074329	0.949784	0.358258	0.98687	3.58879	3.66312	12.3829	10.716	11.9657	10.9277	11.7062	10.4928
ENSRNOG00000001161	Gatc	chr12:46989951-47039542	+	protein_coding	-0.0346005	0.976302	0.701784	0.98687	4.37403	4.40863	21.9867	20.5368	18.3524	18.5482	20.4768	20.2359
ENSRNOG00000001163	Srsf9	chr12:47039716-47046022	-	protein_coding	0.144125	1.10506	0.283434	0.98687	4.11948	3.97535	15.1278	16.5279	12.7657	15.4002	17.6995	16.123
ENSRNOG00000001169	Slc37a1	chr20:10032641-10087688	+	protein_coding	0.0272078	1.01904	0.758112	0.989033	1.6415	1.61429	1.8025	2.11419	2.2882	1.95595	2.10441	2.30937
ENSRNOG00000001170	Cox6a1	chr12:47024442-47027495	+	protein_coding	-0.0473294	0.967726	0.514774	0.98687	8.83345	8.88077	493.981	429.381	490.697	460.395	454.386	450.797
ENSRNOG00000001171	Coq5	chr12:47078753-47095438	-	protein_coding	-0.0227844	0.984331	0.788784	0.991085	4.44675	4.46953	21.7267	20.2531	21.5129	20.08	19.4074	23.1077
ENSRNOG00000001172	Rnf10	chr12:47103314-47138128	+	protein_coding	-0.0816047	0.945006	0.122102	0.98687	5.56576	5.64737	49.553	47.129	50.7519	46.9943	47.5706	44.5849
ENSRNOG00000001173	Cabp1	chr12:47179664-47209784	+	protein_coding	-0.121604	0.919165	0.291693	0.98687	5.56935	5.69095	48.348	47.4289	56.6855	44.905	44.1941	50.6036
ENSRNOG00000001174	Pde9a	chr20:10123651-10216548	+	protein_coding	0.303183	1.23386	0.0593093	0.98687	3.09072	2.78754	5.39763	6.05581	6.29171	6.40757	8.24085	8.03254
ENSRNOG00000001177	Acads	chr12:47254484-47263747	+	protein_coding	-0.0895129	0.93984	0.656944	0.98687	3.72782	3.81734	14.9209	9.9213	15.1123	12.5313	11.6832	12.5516
ENSRNOG00000001178	Sppl3	chr12:47276476-47360507	-	protein_coding	0.0720132	1.05118	0.213238	0.98687	5.18191	5.10989	32.0027	34.2823	34.3661	33.794	36.9399	35.2349
ENSRNOG00000001181	Wdr4	chr20:10239154-10257044	-	protein_coding	-0.0236609	0.983733	0.739779	0.989013	1.41606	1.43972	1.66569	1.79079	1.68324	1.57372	1.91153	1.53598
ENSRNOG00000001182	Ndufv3	chr20:10265806-10275304	+	protein_coding	-0.0490951	0.966542	0.437172	0.98687	5.37931	5.42841	41.8314	39.7302	44.7784	42.0619	39.1406	40.7181
ENSRNOG00000001184	Pknox1	chr20:10334308-10358922	+	protein_coding	-0.0420487	0.971275	0.764203	0.989033	3.17313	3.21518	7.27655	9.49338	8.22209	7.01458	8.46354	8.67578
ENSRNOG00000001185	RGD1311899	chr12:47433358-47438931	-	protein_coding	0.0481886	1.03397	0.588165	0.98687	7.29305	7.24487	138.451	155.126	159.276	145.935	155.913	166.302
ENSRNOG00000001187	Oasl	chr12:47444104-47456894	-	protein_coding	0.114576	1.08266	0.525745	0.98687	0.586438	0.471862	0.594794	0.159103	0.443135	0.709468	0.404781	0.409732
ENSRNOG00000001189	Sik1	chr20:10668411-10680283	-	protein_coding	-0.133142	0.911844	0.379919	0.98687	2.00523	2.13837	3.61638	3.06658	3.54577	2.45668	3.63342	3.0396
ENSRNOG00000001190	Git2	chr12:47590154-47631119	+	protein_coding	0.115843	1.08361	0.273572	0.98687	4.38956	4.27372	17.0556	20.5489	17.6	19.3484	21.341	19.2551
ENSRNOG00000001191	Tchp	chr12:47638274-47653638	-	protein_coding	0.0715166	1.05082	0.510966	0.98687	3.66311	3.59159	11.43	12.0177	9.82739	11.4621	10.9168	12.6887
ENSRNOG00000001192	Gltp	chr12:47667556-47687707	+	protein_coding	-0.027748	0.98095	0.861481	0.992159	6.51895	6.5467	96.8884	102.895	79.341	101.996	91.0747	80.3284
ENSRNOG00000001194	Rrp1b	chr20:10844266-10869821	+	protein_coding	0.00644995	1.00448	0.937257	0.99766	2.63866	2.63221	4.63466	5.6698	5.34074	5.00903	5.27795	5.4021
ENSRNOG00000001198	Fam222a	chr12:47748165-47793534	-	protein_coding	-0.0503476	0.965704	0.756467	0.989033	2.61267	2.66302	5.86781	5.86141	4.39157	5.44377	5.63764	4.34964
ENSRNOG00000001199	Pop5	chr12:47138346-47142852	-	protein_coding	0.146636	1.10699	0.048879	0.98687	3.35104	3.2044	7.6415	8.40328	8.63819	9.51257	9.01584	9.09005
ENSRNOG00000001201	Cstb	chr20:10966331-10968432	-	protein_coding	0.0186648	1.01302	0.780771	0.990265	6.61487	6.59621	102.715	88.4586	96.6124	96.9092	95.9076	98.2305
ENSRNOG00000001203	Rrp1	chr20:10981998-10993280	+	protein_coding	0.00246026	1.00171	0.962217	0.998255	4.76655	4.76409	25.7422	26.3699	26.4116	25.1086	25.5945	28.0437
ENSRNOG00000001204	Ankrd13a	chr12:47558590-47588335	-	protein_coding	0.061021	1.0432	0.449125	0.98687	5.12974	5.06872	32.382	32.8225	32.4805	34.5386	36.8776	30.8812
ENSRNOG00000001205	Agpat3	chr20:11114164-11144806	+	protein_coding	-0.0111508	0.992301	0.85075	0.991991	5.83875	5.8499	56.9577	53.2394	60.0325	54.3626	57.8442	56.5436
ENSRNOG00000001210	Pwp2	chr20:11228844-11243205	+	protein_coding	0.0286772	1.02008	0.721705	0.988662	3.02057	2.99189	6.52825	7.23393	7.12169	6.43365	7.44398	7.51327
ENSRNOG00000001211	RGD1303003	chr20:11244353-11252449	+	protein_coding	0.00773718	1.00538	0.837339	0.991892	6.03194	6.02421	66.1761	61.6692	64.4834	66.148	63.084	64.1035
ENSRNOG00000001214	Pfkl	chr20:11393877-11415882	+	protein_coding	0.04045	1.02843	0.543782	0.98687	5.07267	5.03222	29.8708	33.0287	32.3544	32.6894	30.9245	34.4372
ENSRNOG00000001215	RGD1309594	chr20:11417429-11424324	-	protein_coding	-0.0367289	0.974863	0.795936	0.991085	5.12522	5.16195	34.6281	36.7167	33.1493	40.0678	33.0219	29.4284
ENSRNOG00000001216	Trpm2	chr20:11436267-11482051	+	protein_coding	0.318808	1.2473	0.00147855	0.81213	3.03868	2.71987	5.42512	5.40483	5.9486	7.37768	7.10657	7.17028
ENSRNOG00000001217	Lrrc3	chr20:11489456-11490406	+	protein_coding	0.140221	1.10207	0.438615	0.98687	0.93997	0.799748	0.561611	1.0444	0.652363	0.642769	1.04859	1.0982
ENSRNOG00000001219	Tspear	chr20:11501925-11528332	-	protein_coding	0.123797	1.0896	0.404891	0.98687	0.611764	0.487966	0.317639	0.410895	0.483838	0.32207	0.518153	0.777902
ENSRNOG00000001222	Ube2g2	chr20:11700089-11721838	-	protein_coding	0.00563105	1.00391	0.905084	0.996104	4.23502	4.22939	17.5053	17.6636	18.1085	16.955	18.8576	17.7279
ENSRNOG00000001223	Pttg1ip	chr20:11746370-11764233	-	protein_coding	-0.0139669	0.990366	0.889488	0.993525	5.546	5.55997	48.88	48.1144	41.8567	47.1653	48.4438	41.8248
ENSRNOG00000001224	Itgb2	chr20:11777783-11815647	-	protein_coding	0.569438	1.48395	0.0374232	0.98687	2.61067	2.04123	3.27508	2.90026	3.18196	4.60459	6.8239	4.19642
ENSRNOG00000001225	Fam207a	chr20:11863082-11896774	+	protein_coding	0.0197884	1.01381	0.803524	0.991085	3.86447	3.84468	14.1724	12.6546	13.3141	13.2698	14.7808	12.722
ENSRNOG00000001227	Adarb1	chr20:11972381-12101047	+	protein_coding	-0.0667648	0.954777	0.420518	0.98687	5.70633	5.77309	53.0272	51.4168	56.7484	50.6129	47.7837	55.532
ENSRNOG00000001228	Pofut2	chr20:12117811-12128747	-	protein_coding	0.0195659	1.01365	0.869498	0.992159	3.89653	3.87696	12.7693	15.6044	12.8711	15.1586	12.71	13.9098
ENSRNOG00000001229	Col18a1	chr20:12225202-12332858	+	protein_coding	0.0753506	1.05362	0.723353	0.989013	3.17309	3.09774	6.52689	9.56203	6.8918	8.53232	9.13384	6.59652
ENSRNOG00000001232	Slc19a1	chr20:12334676-12352377	-	protein_coding	0.105568	1.07592	0.358292	0.98687	2.42421	2.31864	3.63895	3.69549	4.6995	4.13266	4.43697	4.54085
ENSRNOG00000001235	Gna12	chr12:15890170-15971212	+	protein_coding	-0.0795403	0.946359	0.495876	0.98687	7.15078	7.23032	162.4	152.817	133.703	145.562	150.005	128.655
ENSRNOG00000001236	Brat1	chr12:16015771-16027881	-	protein_coding	0.112769	1.0813	0.548338	0.98687	2.49534	2.38257	3.51566	4.06255	5.20276	4.37406	5.53273	4.10646
ENSRNOG00000001237	Cabin1	chr20:13836030-13963003	+	protein_coding	0.0593561	1.042	0.410462	0.98687	3.20515	3.1458	7.38716	7.94347	8.2431	8.66149	7.62042	8.41824
ENSRNOG00000001238	Rsrc2	chr12:38274297-38294292	+	protein_coding	0.146184	1.10664	0.245228	0.98687	5.10992	4.96373	26.4388	33.5307	31.0722	31.9472	35.6023	33.1498
ENSRNOG00000001239	Ddt	chr20:13827153-13829622	+	protein_coding	0.0447474	1.0315	0.629669	0.98687	6.96067	6.91592	134.166	114.831	111.463	121.807	127.845	121.129
ENSRNOG00000001241	Iqce	chr12:15857805-16067924	+	protein_coding	0.129569	1.09397	0.303992	0.98687	2.41742	2.28785	3.3798	4.65222	3.70395	4.33957	4.40148	4.28603
ENSRNOG00000001242	Gstt3	chr20:13817795-13825475	+	protein_coding	-0.539797	0.687868	0.0543573	0.98687	4.59457	5.13437	31.5775	29.8184	42.1585	23.0356	27.3895	19.6679
ENSRNOG00000001243	Zcchc8	chr12:38303624-38326502	+	protein_coding	0.140931	1.10262	0.265017	0.98687	3.25574	3.11481	6.79386	8.40099	7.87212	7.75216	9.44913	8.52865
ENSRNOG00000001245	Pcbp3	chr20:12429315-12629981	+	protein_coding	0.0418009	1.0294	0.731678	0.989013	4.68659	4.64479	25.9256	20.7454	25.7378	26.0739	23.0156	25.2641
ENSRNOG00000001247	Clip1	chr12:38345456-38452652	+	protein_coding	0.113052	1.08151	0.117754	0.98687	3.14035	3.0273	6.68846	7.58505	7.20992	8.05723	7.42323	7.98552
ENSRNOG00000001249	Col6a1	chr20:12658065-12675561	+	protein_coding	-0.0433157	0.970422	0.855095	0.991991	3.60965	3.65296	11.9063	14.1697	9.16659	11.7374	13.1867	9.06645
ENSRNOG00000001250	Lfng	chr12:16118634-16126953	-	protein_coding	-0.141799	0.906388	0.565077	0.98687	3.69341	3.83521	17.6354	12.0719	10.9362	13.6253	10.1784	12.2435
ENSRNOG00000001251	Grifin	chr12:16170162-16172129	+	protein_coding	-0.0834624	0.94379	0.94654	0.99766	2.54292	2.62638	19.8231	3.89195	1.31115	10.3276	1.23518	6.81682
ENSRNOG00000001252	Chst12	chr12:16200019-16201632	-	protein_coding	-0.0647618	0.956103	0.207624	0.98687	3.90175	3.96651	14.2716	14.1368	15.5272	13.7823	14.2685	13.7943
ENSRNOG00000001253	Eif3b	chr12:16285733-16310190	-	protein_coding	-0.0775075	0.947694	0.275772	0.98687	5.31578	5.39328	43.6461	39.676	39.8788	41.2904	37.7264	37.5811
ENSRNOG00000001254	Col6a2	chr20:12773427-12801180	+	protein_coding	-0.143263	0.905469	0.615299	0.98687	3.75833	3.9016	12.8371	18.7894	11.1904	11.8802	15.723	10.5048
ENSRNOG00000001255	Mlxip	chr12:38567247-38638536	-	protein_coding	0.0367896	1.02583	0.683696	0.98687	2.70156	2.66477	4.80697	5.63931	5.61389	6.00049	5.16426	5.37889
ENSRNOG00000001256	Atxn2	chr12:40266662-40332612	-	protein_coding	0.0265839	1.0186	0.683432	0.98687	4.63891	4.61233	21.9385	24.2608	24.2543	23.3998	23.1103	25.2886
ENSRNOG00000001258	Snx8	chr12:16340922-16389497	+	protein_coding	-0.136259	0.909876	0.192226	0.98687	3.38861	3.52487	10.2599	11.3898	9.93139	8.54239	9.85174	10.0934
ENSRNOG00000001259	Cux2	chr12:40018937-40219291	+	protein_coding	0.0305889	1.02143	0.838745	0.991967	2.72787	2.69729	4.78193	5.71994	6.02187	5.27938	4.99416	6.7245
ENSRNOG00000001260	Nudt1	chr12:16391578-16395029	-	protein_coding	0.331219	1.25808	0.0359427	0.98687	2.37177	2.04055	3.41784	3.09173	2.85196	4.18599	4.75992	3.64165
ENSRNOG00000001261	Ftcd	chr20:12806957-12820466	-	protein_coding	0.0227665	1.01591	0.947562	0.99766	0.583225	0.560458	0.270485	0.6857	0.497595	0.032851	1.13683	0.523689
ENSRNOG00000001262	Spatc1l	chr20:13164628-13173774	-	protein_coding	0.407343	1.32624	0.315877	0.98687	0.597489	0.190145	0	0	0.484972	0	0.935014	0.790201
ENSRNOG00000001265	Mad1l1	chr12:16410083-16719824	+	protein_coding	0.0260219	1.0182	0.751959	0.989033	2.78212	2.7561	5.62274	6.12464	5.53434	5.31698	5.96494	6.39734
ENSRNOG00000001269	Ppp1cc	chr12:39864295-39882030	-	protein_coding	-0.00077759	0.999461	0.984699	0.998903	6.4319	6.43267	82.0757	85.2743	88.9347	83.1029	86.6423	86.3084
ENSRNOG00000001270	Hvcn1	chr12:39822637-39850567	-	protein_coding	0.0920801	1.06591	0.710384	0.987138	1.38561	1.29353	0.843374	1.86703	1.78693	2.01655	1.46786	1.39606
ENSRNOG00000001271	Card6	chr2:54810110-54824033	-	protein_coding	0.109582	1.07892	0.0729775	0.98687	1.49944	1.38985	1.63015	1.6507	1.5812	1.85836	1.96151	1.6699
ENSRNOG00000001272	Mcm3ap	chr20:12879278-12917039	-	protein_coding	0.0652239	1.04625	0.216905	0.98687	3.61837	3.55314	10.7722	10.6529	10.7901	11.467	10.5777	11.833
ENSRNOG00000001273	Psmg3	chr12:16899025-16901934	+	protein_coding	-0.459019	0.727481	0.00516704	0.971497	4.93772	5.39674	45.7132	38.6033	39.4176	28.7403	29.1032	31.1549
ENSRNOG00000001274	Vps29	chr12:39690069-39699113	-	protein_coding	0.0342801	1.02405	0.427973	0.98687	5.13802	5.10374	33.1063	33.6204	33.4327	32.4709	34.6178	35.6235
ENSRNOG00000001276	Pcnt	chr20:12944786-13038431	+	protein_coding	0.0700751	1.04977	0.200369	0.98687	2.47687	2.40679	4.26887	4.3007	4.33946	4.72393	4.22791	4.76513
ENSRNOG00000001277	Mafk	chr12:16923990-16934706	-	protein_coding	-0.015647	0.989213	0.895998	0.995006	3.18956	3.2052	8.21919	8.62983	7.83641	9.54016	7.26234	7.71979
ENSRNOG00000001278	Gpn3	chr12:39670453-39679510	-	protein_coding	0.155819	1.11405	0.225059	0.98687	3.97739	3.82157	13.1617	13.2407	13.0142	12.7533	16.8327	14.9336
ENSRNOG00000001283	Anapc7	chr12:39614733-39641285	-	protein_coding	0.184263	1.13624	0.0472622	0.98687	3.81598	3.63171	10.4133	11.9499	11.8851	12.7755	12.8906	13.5997
ENSRNOG00000001284	Uncx	chr12:17182163-17186679	-	protein_coding	0.0674801	1.04788	0.832544	0.991785	1.26488	1.1974	0.697072	1.27849	2.11899	1.03602	1.30346	1.95896
ENSRNOG00000001285	Atp2a2	chr12:39553903-39603326	+	protein_coding	-0.01456	0.989959	0.837837	0.991967	6.98502	6.99958	128.347	121.386	131.362	122.5	119.153	135.995
ENSRNOG00000001287	Gper1	chr12:17309834-17311112	-	protein_coding	0.227134	1.17051	0.266986	0.98687	1.79479	1.56766	2.55032	1.71351	1.70358	2.56758	1.97282	2.93839
ENSRNOG00000001288	Gpr146	chr12:17345510-17358617	-	protein_coding	0.103444	1.07434	0.240081	0.98687	3.34462	3.24117	9.0794	8.14546	8.17126	9.59093	8.35811	9.5771
ENSRNOG00000001289	LOC498154	chr12:17277635-17380494	+	protein_coding	-0.308147	0.807679	0.145482	0.98687	3.14158	3.44973	9.80031	11.8696	8.3846	8.68051	6.60235	8.33867
ENSRNOG00000001293	Get4	chr12:17469112-17486157	-	protein_coding	-0.0265433	0.98177	0.634067	0.98687	4.95844	4.98499	29.2557	30.3521	32.4825	29.6004	31.3488	29.3623
ENSRNOG00000001294	Ift81	chr12:39423596-39506890	+	protein_coding	0.156161	1.11432	0.115792	0.98687	3.26857	3.11241	7.58319	7.54987	7.81413	7.67082	9.27238	9.04809
ENSRNOG00000001295	S100b	chr20:13130636-13142856	-	protein_coding	-0.10727	0.928343	0.425004	0.98687	10.2847	10.392	1469.49	1300.78	1266.28	1390.39	1273.76	1093.27
ENSRNOG00000001296	P2rx7	chr12:39353613-39396042	-	protein_coding	0.168295	1.12373	0.400473	0.98687	2.95324	2.78495	6.36392	5.65549	5.67991	7.37064	8.06225	5.12421
ENSRNOG00000001297	Prmt2	chr20:13156241-13212606	+	protein_coding	0.0426333	1.02999	0.400237	0.98687	4.70856	4.66593	24.9622	24.7639	23.457	26.4571	24.7883	24.2453
ENSRNOG00000001299	Sun1	chr12:17488487-17522534	-	protein_coding	0.136165	1.09898	0.119607	0.98687	3.9814	3.84524	13.3273	14.2847	12.5574	14.0048	15.7958	14.6363
ENSRNOG00000001300	P2rx4	chr12:39308025-39325673	-	protein_coding	0.162189	1.11898	0.722539	0.989013	3.22976	3.06757	10.5934	7.06477	5.30213	5.98721	13.9602	6.89809
ENSRNOG00000001302	Adora2a	chr20:14265252-14282873	-	protein_coding	-0.115806	0.922867	0.529705	0.98687	1.73647	1.85228	2.79878	3.16253	1.97694	2.21366	2.74835	2.07148
ENSRNOG00000001303	Specc1l	chr20:14287457-14393793	-	protein_coding	0.0761318	1.05419	0.129115	0.98687	3.86878	3.79265	12.2707	12.9111	13.4162	14.0073	13.4912	13.3368
ENSRNOG00000001304	Bcr	chr20:14421141-14545772	-	protein_coding	0.0533226	1.03765	0.703067	0.98687	3.98313	3.92981	12.8505	16.1763	13.879	13.0393	15.0891	16.5085
ENSRNOG00000001309	Camkk2	chr12:39253409-39302601	+	protein_coding	0.0221035	1.01544	0.909814	0.997112	3.36376	3.34165	7.94288	10.815	8.86063	7.47365	10.4108	10.2821
ENSRNOG00000001311	Rab36	chr20:14557740-14573519	-	protein_coding	0.103485	1.07437	0.653491	0.98687	3.54757	3.44408	9.58026	12.4853	8.03567	8.79758	12.3066	11.2627
ENSRNOG00000001312	Pdgfa	chr12:17734133-17755285	+	protein_coding	-0.100452	0.932741	0.280401	0.98687	3.819	3.91946	12.6341	14.8026	15.0792	13.1325	13.5872	12.6368
ENSRNOG00000001313	Gnaz	chr20:14593819-14620019	-	protein_coding	0.115917	1.08366	0.43662	0.98687	4.53758	4.42167	17.4619	20.3748	23.9449	20.7299	22.9261	23.0944
ENSRNOG00000001314	Fam20c	chr12:17913767-17972737	-	protein_coding	0.088268	1.06309	0.37446	0.98687	4.33313	4.24486	16.8359	19.8189	17.3545	17.6979	20.2688	19.5908
ENSRNOG00000001316	Anapc5	chr12:39209129-39242690	+	protein_coding	-0.00759059	0.994752	0.851895	0.991991	6.29735	6.30494	77.6559	80.8979	75.7234	78.2534	79.8217	74.9507
ENSRNOG00000001317	Zfp68	chr12:18152659-18167517	+	protein_coding	-0.0180116	0.987593	0.808069	0.991085	3.89635	3.91436	13.4026	14.6423	14.2152	13.4763	15.16	13.1141
ENSRNOG00000001323	Zfp157	chr12:18464781-18487178	-	protein_coding	0.165659	1.12168	0.173185	0.98687	3.13496	2.9693	6.02732	7.19411	7.3417	7.13296	8.43668	7.83248
ENSRNOG00000001325	Il3ra	chr12:18534767-18540166	-	protein_coding	0.0664896	1.04717	0.407474	0.98687	3.49124	3.42475	10.7891	9.51835	8.98685	10.1174	10.1716	10.4495
ENSRNOG00000001329	Gjc3	chr12:19166239-19167015	-	protein_coding	-0.157904	0.896326	0.260026	0.98687	4.77705	4.93495	33.4099	25.9411	29.8751	24.1526	27.1377	28.1228
ENSRNOG00000001331	Rnf34	chr12:39164290-39185168	-	protein_coding	0.175328	1.12922	0.147552	0.98687	5.20255	5.02722	28.6438	32.4905	33.9282	38.6429	32.7759	36.2903
ENSRNOG00000001335	Zkscan1	chr12:19231092-19247387	+	protein_coding	-0.00617337	0.99573	0.908996	0.997112	3.29225	3.29842	9.297	8.6039	8.62972	8.48721	8.59195	9.33122
ENSRNOG00000001336	Orai1	chr12:38981927-38995570	-	protein_coding	0.060594	1.0429	0.698998	0.98687	3.29761	3.23702	9.6791	8.39183	7.35668	9.93047	9.15129	7.56803
ENSRNOG00000001337	Setd1b	chr12:38845621-38869346	-	protein_coding	0.0530132	1.03743	0.597648	0.98687	2.24938	2.19636	3.16458	3.97125	3.65024	3.40918	3.88968	3.98598
ENSRNOG00000001339	Psmd9	chr12:38786540-38805121	-	protein_coding	0.185775	1.13743	0.216093	0.98687	4.6212	4.43543	23.1001	17.2498	22.0311	22.8177	23.869	24.1655
ENSRNOG00000001341	Zfp113	chr12:19288403-19294888	-	protein_coding	0.0486223	1.03428	0.765561	0.989033	1.51171	1.46308	1.56692	2.26689	1.4989	1.5358	2.13662	1.91494
ENSRNOG00000001342	Wdr66	chr12:38709595-38782010	-	protein_coding	-0.000536458	0.999628	0.998363	0.999998	0.797334	0.79787	0.787753	0.696285	0.732776	1.09467	0.23849	1.02328
ENSRNOG00000001344	Aldh2	chr12:40466495-40498752	+	protein_coding	0.13863	1.10086	0.319154	0.98687	5.87106	5.73243	55.9097	54.9095	46.2306	56.9331	64.2621	52.0277
ENSRNOG00000001345	Mapkapk5	chr12:40510378-40529338	+	protein_coding	-0.0549509	0.962627	0.275348	0.98687	4.62306	4.67801	24.079	25.6984	24.0536	24.3184	24.0319	22.6107
ENSRNOG00000001346	Cops6	chr12:19303387-19306226	+	protein_coding	0.0478173	1.0337	0.655131	0.98687	6.99211	6.9443	124.46	112.771	129.854	113.508	136.645	129.892
ENSRNOG00000001348	Erp29	chr12:40619377-40625883	+	protein_coding	0.128724	1.09333	0.271412	0.98687	5.96188	5.83315	51.5336	62.3304	54.6945	60.4715	66.5558	57.3144
ENSRNOG00000001349	Mcm7	chr12:19306607-19314016	-	protein_coding	0.0124829	1.00869	0.869343	0.992159	2.9853	2.97282	7.01157	6.45522	7.10108	7.24227	7.27339	6.28222
ENSRNOG00000001350	Naa25	chr12:40628005-40680397	-	protein_coding	0.0577181	1.04082	0.507588	0.98687	3.406	3.34828	9.40288	8.36274	9.84526	9.18318	9.32561	10.3272
ENSRNOG00000001351	Trafd1	chr12:40695520-40709462	+	protein_coding	0.187266	1.1386	0.185446	0.98687	4.73703	4.54976	20.4177	25.8532	21.3397	25.3259	27.8519	23.9692
ENSRNOG00000001352	Hectd4	chr12:40713841-40822159	-	protein_coding	0.0285773	1.02001	0.772193	0.989033	4.04384	4.01526	13.9548	15.5841	16.0479	15.0621	14.3751	17.169
ENSRNOG00000001353	Ap4m1	chr12:19314251-19320142	+	protein_coding	0.246872	1.18663	0.0516435	0.98687	2.88359	2.63672	4.69314	5.95092	5.07851	6.29928	6.16625	6.68365
ENSRNOG00000001355	Taf6	chr12:19320271-19328637	-	protein_coding	0.154621	1.11313	0.0588414	0.98687	3.54708	3.39245	8.97185	9.32231	10.2496	10.6559	11.1113	10.3133
ENSRNOG00000001357	Mblac1	chr12:19335841-19337102	+	protein_coding	0.192282	1.14257	0.067672	0.98687	2.81984	2.62756	5.5987	5.09244	4.87044	5.80847	5.74723	6.6629
ENSRNOG00000001367	Gpc2	chr12:19593041-19599374	-	protein_coding	0.0432023	1.0304	0.646126	0.98687	1.03079	0.987584	1.17192	0.909964	0.879356	0.908568	1.04247	1.18791
ENSRNOG00000001368	Rph3a	chr12:41073824-41148490	+	protein_coding	-0.102187	0.93162	0.410104	0.98687	6.68403	6.78622	108.876	98.0391	122.554	100.791	94.9566	110.301
ENSRNOG00000001369	Oas1a	chr12:41200718-41211909	+	protein_coding	0.121706	1.08802	0.591574	0.98687	1.62142	1.49971	2.49358	1.36926	1.73208	2.28731	2.44168	1.57441
ENSRNOG00000001374	Rasal1	chr12:41416218-41448668	-	protein_coding	0.107473	1.07734	0.749031	0.989033	1.6782	1.57073	1.33501	3.24203	1.64635	1.75505	3.04953	1.93788
ENSRNOG00000001375	Gal3st4	chr12:19583110-19592000	-	protein_coding	-0.103689	0.930651	0.0181166	0.98687	2.33535	2.43904	4.45157	4.48566	4.33243	4.21482	3.94728	3.98229
ENSRNOG00000001376	Mettl7a	chr7:141973553-141981432	+	protein_coding	-0.260541	0.834775	0.0995624	0.98687	5.40289	5.66343	48.3949	44.1936	57.3219	44.4267	41.0762	38.6233
ENSRNOG00000001377	Ddx54	chr12:41470557-41485122	-	protein_coding	-0.0659523	0.955315	0.459842	0.98687	3.66344	3.72939	13.5239	11.9836	11.3735	12.2831	10.9969	11.7657
ENSRNOG00000001378	Iqcd	chr12:41490801-41497610	-	protein_coding	0.0731538	1.05201	0.700587	0.98687	1.63856	1.56541	1.72734	2.3312	1.8534	1.69602	1.91933	2.83496
ENSRNOG00000001379	Cyp3a62	chr12:18678594-18709397	+	protein_coding	0.106296	1.07646	0.418727	0.98687	0.991352	0.885056	0.946842	0.586021	1.04007	1.05001	0.884824	1.03354
ENSRNOG00000001383	Slc8b1	chr12:41566981-41590244	-	protein_coding	0.10204	1.07329	0.542409	0.98687	2.49757	2.39553	4.00046	5.04538	3.81886	4.69002	5.45971	3.90006
ENSRNOG00000001385	Plbd2	chr12:41600005-41619186	+	protein_coding	-0.0380849	0.973947	0.737824	0.989013	5.73523	5.77331	57.5424	46.7597	57.5181	55.2253	50.0226	51.6907
ENSRNOG00000001387	LOC100910540	chr12:21981755-21986473	+	protein_coding	0.0603052	1.04269	0.0936646	0.98687	2.77047	2.71016	5.41511	5.47505	5.74639	5.8033	5.96572	5.70338
ENSRNOG00000001389	Irs3	chr12:22122953-22125091	+	protein_coding	-0.00914023	0.993685	0.950319	0.99766	0.80237	0.81151	0.921841	0.806879	0.556755	0.753056	0.971162	0.53495
ENSRNOG00000001391	Sdsl	chr12:41636994-41647205	+	protein_coding	0.0254039	1.01776	0.874918	0.992159	3.19255	3.16714	8.53484	7.57715	7.86252	6.81272	10.0139	7.87995
ENSRNOG00000001392	Lhx5	chr12:41663000-41671437	-	protein_coding	0.215112	1.16079	0.384654	0.98687	2.33883	2.12372	2.28037	4.0542	3.99264	3.62583	3.98451	4.61512
ENSRNOG00000001396	Mospd3	chr12:22165486-22169241	+	protein_coding	-0.101332	0.932172	0.407726	0.98687	4.17139	4.27272	19.437	18.6026	17.0269	14.952	17.288	19.052
ENSRNOG00000001397	Rbm19	chr12:41907740-41993957	-	protein_coding	0.0147627	1.01029	0.851512	0.991991	1.94977	1.935	2.9697	2.7171	2.78896	3.23597	2.61869	2.76105
ENSRNOG00000001402	Lrch4	chr12:22127393-22138382	-	protein_coding	0.076051	1.05413	0.429769	0.98687	3.1359	3.05985	6.76598	8.38989	6.95175	7.70033	7.8911	7.7803
ENSRNOG00000001404	Agfg2	chr12:22082057-22118220	+	protein_coding	0.0699196	1.04966	0.472184	0.98687	3.96408	3.89416	12.9921	13.1105	15.6475	15.3423	14.1937	14.3088
ENSRNOG00000001407	Tfr2	chr12:22177382-22194299	-	protein_coding	0.0152499	1.01063	0.882169	0.992159	0.635567	0.620317	0.450791	0.518572	0.648776	0.73171	0.501088	0.442423
ENSRNOG00000001408	Actl6b	chr12:22194618-22211080	-	protein_coding	0.184271	1.13624	0.324805	0.98687	4.1527	3.96843	12.6181	16.251	15.3276	14.1339	17.096	19.5462
ENSRNOG00000001409	Gnb2	chr12:22229079-22234096	+	protein_coding	0.0379549	1.02666	0.454911	0.98687	6.87362	6.83567	108.107	114.859	116.881	116.18	120.764	112.013
ENSRNOG00000001410	Gigyf1	chr12:22236165-22245100	-	protein_coding	0.131494	1.09543	0.435361	0.98687	3.62442	3.49292	8.89959	12.2515	9.87782	9.98953	11.6358	12.5081
ENSRNOG00000001415	Ap1s1	chr12:22665112-22676075	+	protein_coding	-0.140389	0.907274	0.335064	0.98687	5.85853	5.99892	71.8115	53.4355	64.9911	58.5294	54.2427	58.3986
ENSRNOG00000001416	Vgf	chr12:22677607-22680630	-	protein_coding	0.173815	1.12804	0.13616	0.98687	5.99108	5.81727	56.8056	53.5451	55.8579	55.6247	69.1059	63.8227
ENSRNOG00000001417	Plod3	chr12:22716423-22726982	-	protein_coding	-0.0471783	0.967827	0.775257	0.989033	3.88296	3.93013	13.5447	13.5141	15.7792	12.9193	16.7869	11.97
ENSRNOG00000001418	Znhit1	chr12:22726643-22732943	+	protein_coding	-0.00733975	0.994925	0.876276	0.992159	4.69862	4.70596	25.0593	26.3455	23.949	24.3901	25.7473	24.7827
ENSRNOG00000001419	Cldn15	chr12:22738195-22748860	-	protein_coding	0.00420874	1.00292	0.906414	0.996764	1.22769	1.22348	1.33732	1.4078	1.26243	1.40495	1.28484	1.3375
ENSRNOG00000001420	Fis1	chr12:22750485-22765308	-	protein_coding	-0.0345642	0.976327	0.522843	0.98687	6.76712	6.80168	114.4	109.991	107.402	113.113	108.643	102.276
ENSRNOG00000001424	Cux1	chr12:23151180-23445074	+	protein_coding	0.123382	1.08929	0.260277	0.98687	3.34159	3.21821	8.72976	8.93907	7.3346	8.50126	9.26413	9.68205
ENSRNOG00000001425	Sh2b2	chr12:23473270-23501036	+	protein_coding	0.253842	1.19238	0.254468	0.98687	2.30492	2.05108	2.52983	4.03087	3.00788	3.24565	4.04448	4.6337
ENSRNOG00000001426	Prkrip1	chr12:23514981-23535968	+	protein_coding	-0.0150825	0.9896	0.886664	0.992807	3.39016	3.40524	9.68312	10.0823	9.04417	9.52124	10.6637	8.39109
ENSRNOG00000001427	Orai2	chr12:23544287-23564569	+	protein_coding	0.111947	1.08069	0.528212	0.98687	4.42922	4.31727	17.5973	17.598	21.9071	17.1103	23.2007	21.8154
ENSRNOG00000001428	Alkbh4	chr12:23568094-23574125	-	protein_coding	0.00431924	1.003	0.95116	0.99766	1.85349	1.84917	2.36373	2.73083	2.72682	2.77093	2.67397	2.4063
ENSRNOG00000001429	Lrwd1	chr12:23574187-23587276	+	protein_coding	0.045228	1.03185	0.517521	0.98687	2.79688	2.75165	5.42621	6.25244	5.55468	5.9782	6.22207	5.65933
ENSRNOG00000001430	Polr2j	chr12:23587222-23592774	-	protein_coding	-0.142517	0.905937	0.0673195	0.98687	5.07783	5.22034	37.2857	36.7098	34.888	31.026	32.3863	35.0299
ENSRNOG00000001431	Rasa4	chr12:23596981-23624316	-	protein_coding	0.0986689	1.07079	0.523763	0.98687	1.99863	1.89996	2.8747	3.19516	2.19778	3.15331	3.29204	2.57999
ENSRNOG00000001432	Dtx2	chr12:23687966-23727564	-	protein_coding	0.0524624	1.03703	0.639336	0.98687	2.32401	2.27155	3.82256	3.65714	4.01206	4.57284	4.11313	3.40583
ENSRNOG00000001435	Ssc4d	chr12:23752844-23762877	+	protein_coding	0.146478	1.10686	0.640792	0.98687	1.04113	0.894651	0.803896	1.23399	0.594626	1.30254	0.457938	1.5959
ENSRNOG00000001436	Ywhag	chr12:23789638-23817883	+	protein_coding	-0.0107879	0.99255	0.92757	0.99766	8.77331	8.78409	446.999	389.816	488.303	434.969	407.177	469.739
ENSRNOG00000001439	Srrm3	chr12:23855400-23925741	-	protein_coding	0.0909316	1.06506	0.659585	0.98687	3.98718	3.89625	11.5153	17.5585	13.2129	13.0566	15.206	16.5077
ENSRNOG00000001440	Mdh2	chr12:23941448-23954431	-	protein_coding	-0.0263244	0.981919	0.693012	0.98687	7.76311	7.78943	223.017	207.152	231.219	211.554	208.831	228.852
ENSRNOG00000001441	Tmem120a	chr12:23989596-23998254	+	protein_coding	0.191093	1.14163	0.256737	0.98687	3.825	3.63391	11.2944	9.82978	13.3688	11.7026	14.4683	13.4872
ENSRNOG00000001442	Por	chr12:23998411-24046814	-	protein_coding	0.0750994	1.05343	0.295417	0.98687	5.27548	5.20038	35.5617	38.6343	33.3017	37.9972	36.8945	38.321
ENSRNOG00000001443	Rhbdd2	chr12:24092004-24102084	-	protein_coding	0.163438	1.11995	0.31369	0.98687	4.71417	4.55073	19.6628	21.2963	26.9445	24.5765	23.9847	27.301
ENSRNOG00000001448	Hip1	chr12:24180937-24315373	+	protein_coding	-0.0527379	0.964105	0.591225	0.98687	3.94103	3.99377	15.2869	16.2981	13.3513	15.2944	13.7698	14.0553
ENSRNOG00000001449	Pom121	chr12:24324590-24341938	+	protein_coding	0.0913361	1.06536	0.582385	0.98687	4.43649	4.34516	16.3328	20.4147	21.6198	18.2077	20.7351	23.3173
ENSRNOG00000001450	Nsun5	chr12:24341928-24346918	-	protein_coding	-0.142545	0.90592	0.121824	0.98687	3.17143	3.31397	8.5714	9.50713	8.78035	7.38871	7.98983	8.69699
ENSRNOG00000001451	Fkbp6	chr12:24367199-24438019	+	protein_coding	-0.11022	0.926447	0.690319	0.98687	0.447645	0.557864	1.08779	0.191354	0.282552	0.406087	0.288731	0.399874
ENSRNOG00000001452	Fzd9	chr12:24473981-24476295	+	protein_coding	-0.0204058	0.985955	0.896468	0.995083	2.46955	2.48995	5.86087	4.06473	4.10173	4.7606	4.48446	4.37803
ENSRNOG00000001453	Baz1b	chr12:24478898-24537313	-	protein_coding	0.110897	1.0799	0.418303	0.98687	4.37814	4.26724	15.9085	20.8953	18.2863	18.5164	19.5054	21.4692
ENSRNOG00000001454	Eif4h	chr12:25093149-25109799	+	protein_coding	-0.00737526	0.994901	0.9058	0.996511	7.11235	7.11973	131.194	140.745	142.561	129.685	144.654	138.169
ENSRNOG00000001455	Kif13a	chr17:18151982-18335019	+	protein_coding	-0.09326	0.937402	0.303857	0.98687	3.44195	3.53521	11.014	11.0412	9.77104	10.5473	10.0495	9.05941
ENSRNOG00000001456	Nup153	chr17:18358712-18411368	+	protein_coding	0.0549742	1.03884	0.509516	0.98687	3.61609	3.56112	10.5504	11.7629	10.1549	10.4879	11.4679	11.8713
ENSRNOG00000001457	Rfc2	chr12:25130377-25143480	-	protein_coding	-0.102619	0.931341	0.394156	0.98687	3.18256	3.28518	7.73145	9.61864	8.99204	8.1522	8.80837	7.33706
ENSRNOG00000001465	Ids	chr8:69449801-69466618	-	protein_coding	0.107846	1.07762	0.159606	0.98687	6.08843	5.98059	63.4328	61.0557	61.9681	67.482	62.0906	71.9227
ENSRNOG00000001469	Eln	chr12:24978483-25021863	+	protein_coding	0.0431239	1.03034	0.829083	0.991785	3.37447	3.33134	7.33603	11.0066	9.18875	10.3741	9.98242	7.9296
ENSRNOG00000001470	Limk1	chr12:25036605-25070539	+	protein_coding	-0.0841152	0.943363	0.548771	0.98687	6.19483	6.27895	81.0116	65.0503	85.4381	71.23	68.6163	77.1742
ENSRNOG00000001474	Wbscr28	chr12:24803686-24808288	+	protein_coding	0.246681	1.18647	0.432228	0.98687	1.96472	1.71804	1.908	2.72889	2.28372	2.64261	1.96313	4.51
ENSRNOG00000001476	Cldn4	chr12:24761210-24763005	+	protein_coding	0.497047	1.41132	0.416625	0.98687	1.65576	1.15872	2.0606	1.02109	0.798997	3.51618	0.581316	3.38039
ENSRNOG00000001478	Gtf2ird1	chr12:25264192-25371001	+	protein_coding	-0.0822476	0.944585	0.0299429	0.98687	2.1014	2.18364	3.48264	3.49662	3.65166	3.2138	3.26598	3.39599
ENSRNOG00000001479	Gtf2i	chr12:25411207-25488156	+	protein_coding	0.0484406	1.03415	0.328064	0.98687	5.31275	5.26431	36.6208	39.0134	36.7147	37.1045	40.1377	39.0565
ENSRNOG00000001480	Ncf1	chr12:25497104-25506300	+	protein_coding	0.329363	1.25646	0.153466	0.98687	3.12317	2.79381	6.43186	5.31882	6.10116	8.56848	9.07726	5.85996
ENSRNOG00000001483	Wbscr16	chr12:25561777-25592342	+	protein_coding	-0.0380713	0.973956	0.844277	0.991991	2.93589	2.97397	6.10286	8.93101	5.87594	6.00572	7.14166	6.85618
ENSRNOG00000001484	Gatsl2	chr12:25601404-25638797	-	protein_coding	0.115279	1.08318	0.420479	0.98687	3.74552	3.63024	10.2848	11.6655	12.2837	11.8266	11.1207	14.5206
ENSRNOG00000001488	Psmb1	chr1:57470632-57489727	-	protein_coding	0.0293435	1.02055	0.417723	0.98687	7.26589	7.23655	150.575	143.946	155.106	154.742	152.721	151.27
ENSRNOG00000001489	Tbp	chr1:57491643-57508449	+	protein_coding	0.0850077	1.06069	0.336174	0.98687	2.85845	2.77345	5.49482	6.48031	5.57937	5.96854	6.12316	6.68468
ENSRNOG00000001490	Pdcd2	chr1:57512968-57518458	-	protein_coding	-0.0850559	0.942748	0.198961	0.98687	3.84153	3.92658	13.3094	14.3935	14.9624	12.895	13.9159	13.2147
ENSRNOG00000001492	Slc8a2	chr1:78025995-78060111	+	protein_coding	0.219974	1.16471	0.378207	0.98687	3.14441	2.92444	5.09433	8.8431	6.29411	7.62672	7.0216	8.99032
ENSRNOG00000001493	Kptn	chr1:78015722-78023676	+	protein_coding	-0.11137	0.925709	0.376287	0.98687	3.63613	3.74749	11.0748	12.0931	14.325	10.6325	11.9558	11.753
ENSRNOG00000001494	Napa	chr1:77994203-78012845	+	protein_coding	0.0288126	1.02017	0.79991	0.991085	6.65131	6.6225	94.8527	90.218	108.403	94.451	94.796	110.073
ENSRNOG00000001499	Mia	chr1:83991578-83993270	-	protein_coding	-0.0418226	0.971427	0.696986	0.98687	1.38354	1.42536	1.50116	1.90186	1.6694	1.40733	1.55015	1.89308
ENSRNOG00000001500	Rab4b	chr1:83979298-83990588	-	protein_coding	0.0509422	1.03594	0.461318	0.98687	5.80461	5.75367	52.0605	49.6672	57.4223	53.6781	55.4214	55.6012
ENSRNOG00000001501	Snrpa	chr1:83999671-84008293	-	protein_coding	0.0509844	1.03597	0.723081	0.989013	3.22245	3.17146	8.25713	9.09776	6.82373	7.72187	9.40833	7.95711
ENSRNOG00000001506	Tmem35	chrX:105134498-105145345	+	protein_coding	0.00307645	1.00213	0.967326	0.998255	5.6568	5.65372	46.1478	48.6758	53.4768	47.044	50.3821	51.017
ENSRNOG00000001514	Cdca7	chr3:59153280-59163913	+	protein_coding	0.361109	1.28441	0.00875833	0.971497	1.0801	0.718993	0.747637	0.549768	0.646637	1.23891	1.1518	0.961514
ENSRNOG00000001515	Zak	chr3:58965552-59067369	+	protein_coding	0.026991	1.01888	0.836547	0.991785	3.71685	3.68986	13.2399	11.7027	10.8815	13.5853	10.614	12.42
ENSRNOG00000001516	Rapgef4	chr3:58632476-58924038	+	protein_coding	-0.0931567	0.937469	0.380947	0.98687	4.69715	4.79031	24.0514	29.3833	26.8362	24.4053	23.7571	26.754
ENSRNOG00000001517	Pdk1	chr3:58530870-58558027	+	protein_coding	0.123256	1.08919	0.283345	0.98687	3.62888	3.50563	10.4938	11.6089	9.11012	11.3168	11.9603	10.8603
ENSRNOG00000001518	Itga6	chr3:58443101-58515124	+	protein_coding	0.0643698	1.04563	0.707553	0.98687	4.98983	4.92546	30.6331	30.1716	27.46	35.3529	33.2091	24.7981
ENSRNOG00000001524	Hat1	chr3:58022238-58070068	+	protein_coding	0.0621752	1.04404	0.293274	0.98687	4.18122	4.11904	15.4449	16.6402	17.0856	16.5095	17.0834	17.8566
ENSRNOG00000001525	Igsf11	chr11:64286694-64421248	-	protein_coding	0.0890706	1.06368	0.390821	0.98687	4.92874	4.83966	28.098	28.8607	26.0203	28.5078	33.0107	27.1539
ENSRNOG00000001528	Gap43	chr11:58624198-58717914	+	protein_coding	0.324558	1.25228	0.0954603	0.98687	7.1847	6.86014	94.7546	125.809	128.126	134.856	146.133	153.043
ENSRNOG00000001531	Chac2	chr14:115383910-115391652	-	protein_coding	0.138001	1.10038	0.335696	0.98687	3.25395	3.11595	8.49607	7.24824	7.31912	8.91383	9.60372	7.25867
ENSRNOG00000001544	Cyyr1	chr11:24967937-25078740	-	protein_coding	-0.000169009	0.999883	0.999341	0.999998	3.3777	3.37786	11.6522	9.78091	7.23555	10.38	8.99165	8.87608
ENSRNOG00000001547	Agps	chr3:62648447-62749153	+	protein_coding	-0.0867588	0.941636	0.611589	0.98687	4.33389	4.42065	21.0747	24.1091	16.7223	19.9186	20.0642	17.613
ENSRNOG00000001548	Nfe2l2	chr3:62497571-62524996	-	protein_coding	0.0999751	1.07175	0.432684	0.98687	4.27693	4.17695	18.1338	17.7066	15.5337	20.1582	19.1811	16.0619
ENSRNOG00000001551	Atp5j	chr11:24286787-24294179	-	protein_coding	-0.0414072	0.971707	0.326305	0.98687	7.65681	7.69822	205.905	202.038	212.225	192.478	206.362	203.848
ENSRNOG00000001554	RGD1563888	chr11:17076980-17130120	-	protein_coding	-0.183414	0.880617	0.313542	0.98687	2.73498	2.91839	7.25411	7.14697	5.42547	6.66847	5.46289	4.95382
ENSRNOG00000001555	Btg3	chr11:16873646-16889201	-	protein_coding	0.0634556	1.04497	0.630091	0.98687	3.34022	3.27677	7.68734	9.84045	8.66681	8.06877	9.71364	9.69148
ENSRNOG00000001557	Cxadr	chr11:16826399-16873562	+	protein_coding	0.21393	1.15984	0.383382	0.98687	2.54132	2.32739	3.64502	5.15186	3.42433	5.11569	5.85607	3.70456
ENSRNOG00000001559	Mtx2	chr3:61756148-61818998	+	protein_coding	0.0191276	1.01335	0.839715	0.991967	4.9994	4.98027	27.0612	32.3043	32.6531	30.6277	32.1009	30.2606
ENSRNOG00000001572	Hoxd1	chr3:61685619-61687758	+	protein_coding	0.229909	1.17276	0.0596221	0.98687	2.11273	1.88282	2.61127	2.76705	2.68714	3.08493	3.87538	3.06245
ENSRNOG00000001573	Usp25	chr11:15436269-15558646	+	protein_coding	0.0724622	1.05151	0.244684	0.98687	3.56689	3.49443	10.5195	9.86927	10.4327	11.2097	11.2625	10.1157
ENSRNOG00000001575	Grik1	chr11:27811957-27971359	-	protein_coding	0.201972	1.15027	0.481854	0.98687	2.7629	2.56093	4.16755	6.52635	4.28299	4.1981	6.67808	6.83521
ENSRNOG00000001577	Hoxd3	chr3:61658245-61670282	+	protein_coding	0.290567	1.22312	0.197335	0.98687	2.26582	1.97525	2.2454	3.93618	2.79464	3.789	3.45782	4.21039
ENSRNOG00000001578	Hoxd4	chr3:61634005-61651056	+	protein_coding	0.185607	1.1373	0.478801	0.98687	2.02889	1.84328	1.76042	3.71845	2.54711	2.66802	3.1662	3.4473
ENSRNOG00000001580	Hoxd9	chr3:61620192-61622359	+	protein_coding	-0.0803148	0.945851	0.4724	0.98687	4.62371	4.70402	24.0285	22.7442	28.7964	23.8108	24.2094	22.9564
ENSRNOG00000001581	Hoxd10	chr3:61613774-61617367	+	protein_coding	0.168428	1.12383	0.35276	0.98687	4.64788	4.47945	17.7406	20.7085	26.2855	24.6087	23.081	24.5499
ENSRNOG00000001582	Bach1	chr11:27364916-27398842	+	protein_coding	-0.0867622	0.941634	0.263486	0.98687	2.09173	2.17849	3.41014	3.36767	3.8158	3.19792	3.55121	3.05372
ENSRNOG00000001584	Map3k7cl	chr11:27208564-27251801	+	protein_coding	-0.195094	0.873516	0.13715	0.98687	1.75679	1.95189	2.4967	2.81868	3.33668	2.61183	2.17196	2.36887
ENSRNOG00000001585	Nrip1	chr11:14658225-14741563	-	protein_coding	0.0561905	1.03972	0.46378	0.98687	2.75271	2.69652	5.32273	5.99681	5.15742	5.38924	6.03485	5.81152
ENSRNOG00000001592	Cct8	chr11:27130172-27141881	-	protein_coding	-0.0362253	0.975203	0.581651	0.98687	6.31803	6.35425	78.1781	76.8704	87.8143	77.7238	78.9922	79.6477
ENSRNOG00000001593	Lnp	chr3:61433863-61494778	-	protein_coding	0.0632354	1.04481	0.16809	0.98687	3.65881	3.59557	11.0142	11.0483	11.2041	11.9579	10.9992	11.9582
ENSRNOG00000001596	Atp5g3	chr3:60811210-60813869	-	protein_coding	-0.0652414	0.955785	0.318576	0.98687	8.42073	8.48597	360.105	337.051	376.555	326.193	347.517	351.898
ENSRNOG00000001597	Atf2	chr3:60721135-60795951	-	protein_coding	0.0243195	1.017	0.846166	0.991991	4.66058	4.63626	21.6328	26.2645	23.9245	22.4485	23.1667	27.5491
ENSRNOG00000001598	Usp16	chr11:27101227-27130341	+	protein_coding	-0.00930772	0.993569	0.953112	0.99766	3.32286	3.33217	8.49297	9.80754	8.9568	8.26932	11.1074	7.92778
ENSRNOG00000001599	Rwdd2b	chr11:27085711-27094364	-	protein_coding	0.0890093	1.06364	0.552414	0.98687	3.25619	3.16718	6.56237	8.7746	8.806	7.80702	8.97858	8.92509
ENSRNOG00000001602	Ltn1	chr11:27022986-27080701	-	protein_coding	0.0490335	1.03457	0.504596	0.98687	3.28819	3.23916	7.93599	8.21411	9.22477	8.35224	8.9131	9.05556
ENSRNOG00000001603	N6amt1	chr11:27004320-27016941	+	protein_coding	0.0178328	1.01244	0.509717	0.98687	2.99495	2.97711	7.01538	6.89027	6.71945	6.9297	7.1738	6.81675
ENSRNOG00000001607	Adamts1	chr11:25342126-25350974	-	protein_coding	-0.276822	0.825407	0.0358952	0.98687	1.98527	2.26209	4.10144	3.28869	4.04494	2.84247	3.16757	2.87602
ENSRNOG00000001608	Nxpe3	chr11:47188495-47238372	+	protein_coding	-0.0448276	0.969406	0.765137	0.989033	3.88819	3.93302	13.3618	12.6122	17.2278	12.9296	13.7118	14.8411
ENSRNOG00000001609	Cep97	chr11:47146308-47174713	+	protein_coding	0.0076341	1.00531	0.952376	0.99766	3.06172	3.05408	7.44456	6.96938	7.51354	7.46481	6.2155	8.53065
ENSRNOG00000001611	Rpl24	chr11:47116886-47122095	-	protein_coding	0.0215477	1.01505	0.65402	0.98687	8.48347	8.46192	346.546	371.164	337.946	353.026	366.426	351.478
ENSRNOG00000001613	Zbtb11	chr11:47079234-47113993	-	protein_coding	0.0167536	1.01168	0.804894	0.991085	3.97414	3.95739	13.448	15.791	14.4523	14.8412	14.8062	14.5022
ENSRNOG00000001616	Senp7	chr11:46880928-47027667	-	protein_coding	0.0717817	1.05101	0.50503	0.98687	3.06599	2.99421	6.58137	8.09884	6.33341	7.21815	7.35909	7.54932
ENSRNOG00000001620	Prdm15	chr11:38293875-38351184	-	protein_coding	0.130454	1.09464	0.0930792	0.98687	1.75927	1.62882	1.87522	2.17573	2.23934	2.47847	2.41137	2.26938
ENSRNOG00000001621	C2cd2	chr11:38357424-38420119	-	protein_coding	-0.170174	0.888735	0.434012	0.98687	2.68472	2.85489	7.29843	4.60889	7.13493	6.05356	5.22442	5.05392
ENSRNOG00000001623	Zfp295	chr11:38442742-38457373	-	protein_coding	0.0225703	1.01577	0.85729	0.992159	2.74321	2.72064	4.94909	6.38162	5.52194	5.05653	6.22933	5.85551
ENSRNOG00000001627	Abi3bp	chr11:46208075-46369577	-	protein_coding	0.0068318	1.00475	0.977707	0.998763	1.75474	1.74791	2.04552	2.95677	2.14424	2.82811	2.90608	1.57017
ENSRNOG00000001628	Pcp4	chr11:36851038-36912229	+	protein_coding	0.0632946	1.04485	0.482359	0.98687	7.71695	7.65365	191.685	191.671	218.925	194.906	217.194	216.875
ENSRNOG00000001629	Wrb	chr11:36497509-36511535	+	protein_coding	-0.032777	0.977537	0.48904	0.98687	5.25279	5.28557	37.0548	37.0382	39.9937	36.5874	36.4242	38.4051
ENSRNOG00000001632	Brwd1	chr11:36337635-36430413	-	protein_coding	0.119907	1.08666	0.176627	0.98687	2.76468	2.64478	4.92997	5.84663	5.02478	6.005	5.50502	5.88812
ENSRNOG00000001633	Tfg	chr11:46179940-46206721	+	protein_coding	0.0662883	1.04702	0.130067	0.98687	5.25851	5.19222	35.916	34.0279	36.7931	37.102	37.9456	36.8006
ENSRNOG00000001640	Tomm70	chr11:45480250-45510961	-	protein_coding	-0.0410191	0.971968	0.507557	0.98687	5.13264	5.17366	36.5088	32.3789	36.5554	34.0029	34.1645	34.0773
ENSRNOG00000001642	Tbc1d23	chr11:45401403-45459821	+	protein_coding	0.0170255	1.01187	0.85935	0.992159	4.06762	4.0506	15.3641	16.6673	14.7395	17.3322	15.8212	14.2883
ENSRNOG00000001643	Psmg1	chr11:36327800-36337256	-	protein_coding	0.018659	1.01302	0.861458	0.992159	5.35573	5.33707	39.697	39.1727	39.3978	34.7779	44.0563	41.5924
ENSRNOG00000001645	Filip1l	chr11:45039461-45124423	-	protein_coding	-0.128343	0.914881	0.354105	0.98687	1.65841	1.78675	2.47839	2.77995	2.12417	2.59026	1.98978	1.93041
ENSRNOG00000001647	Ets2	chr11:36075709-36092495	+	protein_coding	0.0590154	1.04175	0.768898	0.989033	3.76422	3.7052	10.0157	14.8262	11.7275	10.6631	13.6514	13.6803
ENSRNOG00000001652	Erg	chr11:35646116-35749594	-	protein_coding	0.120778	1.08732	0.405602	0.98687	2.57432	2.45354	5.54955	4.01896	3.99967	4.96565	4.83141	5.07307
ENSRNOG00000001653	St3gal6	chr11:44192940-44237100	+	protein_coding	0.0932659	1.06678	0.396941	0.98687	4.1254	4.03213	15.7599	13.5461	16.9621	17.122	15.5126	16.7657
ENSRNOG00000001654	Cpox	chr11:44039669-44049648	-	protein_coding	0.0339671	1.02382	0.80062	0.991085	4.83369	4.79972	27.6794	29.6502	23.5796	29.3042	29.118	24.4053
ENSRNOG00000001657	Cldnd1	chr11:43986386-43992598	-	protein_coding	-0.0316277	0.978316	0.70057	0.98687	6.14074	6.17236	72.5035	70.2964	70.5853	75.6005	70.5962	63.0494
ENSRNOG00000001658	Kcnj6	chr11:35024196-35099383	-	protein_coding	-0.0365803	0.974963	0.805628	0.991085	2.27143	2.30801	3.5007	4.24963	4.13959	3.36861	3.5197	4.69965
ENSRNOG00000001662	Dyrk1a	chr11:34865532-34956536	+	protein_coding	0.0569935	1.0403	0.295923	0.98687	4.36069	4.30369	18.2778	19.5841	18.4103	18.9986	20.6175	19.0579
ENSRNOG00000001680	Mina	chr11:43006757-43022565	-	protein_coding	-0.0823646	0.944508	0.46644	0.98687	2.09248	2.17484	3.96847	3.67057	2.96722	3.41774	3.30071	3.08277
ENSRNOG00000001681	Dscr3	chr11:34764721-34791993	-	protein_coding	0.115821	1.08359	0.0187188	0.98687	4.10526	3.98944	14.9934	15.3819	14.2938	16.2915	16.0094	16.334
ENSRNOG00000001682	Ttc3	chr11:34598492-34738791	+	protein_coding	0.00347865	1.00241	0.979106	0.998855	6.47449	6.47101	77.1651	97.6342	89.5452	83.1115	83.4521	97.9878
ENSRNOG00000001686	Hlcs	chr11:34352287-34526931	-	protein_coding	0.0418053	1.0294	0.548814	0.98687	2.22107	2.17926	3.51419	3.65291	3.4235	3.9738	3.31155	3.7261
ENSRNOG00000001687	Crybg3	chr11:42945084-43005097	+	protein_coding	0.0797433	1.05683	0.611083	0.98687	2.80882	2.72908	6.04483	6.53494	4.491	6.40524	5.89396	5.73922
ENSRNOG00000001689	Arl6	chr11:42858478-42884603	+	protein_coding	0.00854672	1.00594	0.923766	0.99766	4.06872	4.06017	14.3336	16.7468	16.0582	14.5421	16.3527	16.5203
ENSRNOG00000001691	Cldn14	chr11:34132581-34142753	-	protein_coding	0.126157	1.09138	0.585446	0.98687	1.11526	0.989107	1.573	0.593983	0.906906	1.23546	1.30583	0.972377
ENSRNOG00000001692	Chaf1b	chr11:34101197-34121378	+	protein_coding	0.173635	1.1279	0.0689307	0.98687	1.20586	1.03223	1.01347	1.00936	1.11441	1.52745	1.21534	1.19219
ENSRNOG00000001699	Setd4	chr11:33781870-33801999	-	protein_coding	0.146828	1.10713	0.379738	0.98687	3.28817	3.14134	8.10793	9.29281	6.32752	9.32342	8.4608	8.54462
ENSRNOG00000001700	Dfnb31	chr5:79234950-79317206	-	protein_coding	-0.0591667	0.959818	0.435714	0.98687	4.75356	4.81273	28.1761	27.0234	26.1507	26.634	27.6052	23.8318
ENSRNOG00000001701	Cbr3	chr11:33909439-33917674	+	protein_coding	-0.0243029	0.983296	0.866899	0.992159	1.66321	1.68751	2.72155	2.04849	1.94557	2.31078	2.41065	1.8136
ENSRNOG00000001704	Runx1	chr11:32769165-33003021	-	protein_coding	0.0523118	1.03693	0.500779	0.98687	1.52617	1.47386	1.89652	1.78439	1.65718	1.80908	2.12755	1.71957
ENSRNOG00000001706	Kalrn	chr11:69484293-70025633	+	protein_coding	0.0379715	1.02667	0.520367	0.98687	2.04174	2.00376	2.96086	3.1341	2.93921	2.92224	3.04683	3.39765
ENSRNOG00000001707	Vwa5b2	chr11:83992076-84008946	-	protein_coding	0.157249	1.11516	0.323032	0.98687	3.57152	3.41427	7.89271	10.7197	10.6263	10.1596	11.0261	11.5208
ENSRNOG00000001708	Dvl3	chr11:84051078-84068302	-	protein_coding	0.0157835	1.011	0.802353	0.991085	4.05619	4.04041	16.1248	15.6117	14.6608	16.1871	16.1446	14.6235
ENSRNOG00000001709	Ap2m1	chr11:84041184-84047546	-	protein_coding	0.0349599	1.02453	0.573928	0.98687	7.98959	7.95463	240.591	234.982	266.784	253.843	249.397	256.285
ENSRNOG00000001710	Abcf3	chr11:84026207-84037938	-	protein_coding	-0.0408454	0.972085	0.463718	0.98687	5.19651	5.23736	36.7425	34.5627	38.9924	35.8799	35.0498	36.0872
ENSRNOG00000001711	Hrasls	chr11:75125952-75144903	-	protein_coding	-0.0304287	0.979129	0.609378	0.98687	2.53996	2.57039	4.7899	4.83042	5.20754	4.50864	5.13316	4.82213
ENSRNOG00000001712	Alg3	chr11:83986230-83991706	+	protein_coding	-0.0290857	0.980041	0.670344	0.98687	3.97935	4.00843	15.1986	13.9602	16.2013	14.365	14.6716	15.2953
ENSRNOG00000001713	LOC100360218	chr11:74862804-74866451	-	protein_coding	0.231915	1.17439	0.0541612	0.98687	1.89214	1.66022	2.23024	2.15199	2.10108	2.51309	3.17123	2.48994
ENSRNOG00000001714	Atp13a4	chr11:74834050-74968336	+	protein_coding	0.0335263	1.02351	0.846907	0.991991	2.45801	2.42448	4.76477	4.57271	3.81592	4.17941	3.80974	5.65891
ENSRNOG00000001715	Ece2	chr11:83948230-83964055	-	protein_coding	0.275713	1.21059	0.184024	0.98687	3.90131	3.6256	9.94378	11.5364	12.7058	13.6991	11.6857	16.891
ENSRNOG00000001717	Opa1	chr11:74720254-74793803	-	protein_coding	0.0128064	1.00892	0.895359	0.994967	5.18955	5.17674	35.1493	32.8681	37.6524	35.196	32.5777	38.9871
ENSRNOG00000001719	Psmd2	chr11:83934087-83944763	-	protein_coding	-0.0354995	0.975694	0.303433	0.98687	6.38248	6.41798	85.0686	81.6203	86.9188	81.6757	81.5066	84.131
ENSRNOG00000001720	Hes1	chr11:74312806-74315248	-	protein_coding	0.281091	1.21511	0.10841	0.98687	2.67285	2.39176	3.52492	5.17265	4.17476	5.21865	5.1683	5.76023
ENSRNOG00000001724	Atp13a3	chr11:73936750-73963852	+	protein_coding	-0.0743822	0.949749	0.584884	0.98687	1.8963	1.97068	3.59738	2.63984	2.59841	2.50667	2.94954	2.72468
ENSRNOG00000001726	Tmem44	chr11:73738433-73774190	+	protein_coding	0.0955128	1.06845	0.636593	0.98687	2.75108	2.65557	4.1351	5.47168	6.5275	5.40271	5.20235	6.6834
ENSRNOG00000001727	Lsg1	chr11:73693814-73723501	+	protein_coding	0.0187902	1.01311	0.814877	0.991085	3.23255	3.21376	7.55459	8.79781	8.52757	7.97239	8.26854	8.98528
ENSRNOG00000001728	LOC100909474	chr11:73676601-73678984	-	protein_coding	-0.0216439	0.98511	0.905417	0.996227	3.72952	3.75117	14.813	12.8817	10.1221	12.5753	13.4998	10.8573
ENSRNOG00000001729	Xxylt1	chr11:73198522-73329083	+	protein_coding	-0.0198999	0.986301	0.854778	0.991991	3.17297	3.19287	9.32836	8.11362	7.12318	7.88084	8.26737	7.91388
ENSRNOG00000001730	Acap2	chr11:73078982-73191132	+	protein_coding	0.0814091	1.05805	0.327539	0.98687	4.1222	4.04079	16.2428	15.7473	14.4399	17.6316	15.3139	16.3744
ENSRNOG00000001733	Ppp1r2	chr11:73022063-73034682	+	protein_coding	-0.0120911	0.991654	0.748347	0.989033	6.12098	6.13307	66.8751	68.8372	71.9318	67.3677	68.1524	70.3077
ENSRNOG00000001736	Bdh1	chr11:72578533-72614176	-	protein_coding	0.12191	1.08817	0.0579497	0.98687	4.01529	3.89338	14.6373	13.2427	13.7338	15.7224	14.9421	14.8606
ENSRNOG00000001738	Eif4g1	chr11:83908109-83926524	-	protein_coding	0.0868999	1.06209	0.418325	0.98687	5.30921	5.22231	35.8739	36.076	37.0547	39.1417	34.1593	43.1634
ENSRNOG00000001742	Clcn2	chr11:83883879-83897394	+	protein_coding	0.0869745	1.06214	0.246296	0.98687	3.15931	3.07234	7.51817	7.11974	7.60417	8.6469	7.80007	7.39981
ENSRNOG00000001746	Ncbp2	chr11:72071839-72080928	-	protein_coding	0.0718499	1.05106	0.426795	0.98687	4.63794	4.56609	21.3718	23.0732	23.6807	23.6266	26.1916	22.0483
ENSRNOG00000001747	LOC100910732	chr11:71959228-72021224	+	protein_coding	0.019346	1.0135	0.804187	0.991085	3.80252	3.78317	13.0814	13.1099	12.1333	13.5214	13.6613	11.7595
ENSRNOG00000001748	LOC100912534	chr11:82856529-82860977	-	protein_coding	0.186814	1.13825	0.221269	0.98687	3.20136	3.01454	6.91026	8.12806	6.30861	7.74737	7.56026	9.3932
ENSRNOG00000001750	Chrd	chr11:83858503-83867203	-	protein_coding	0.0277371	1.01941	0.785491	0.991085	1.55205	1.52431	1.67008	1.97455	1.9967	1.65085	1.97561	2.19651
ENSRNOG00000001752	Nrros	chr11:71872830-71889887	+	protein_coding	0.149718	1.10935	0.23582	0.98687	1.84724	1.69752	2.12435	2.24382	2.36663	2.71199	2.99592	2.14048
ENSRNOG00000001754	Wdr53	chr11:71787457-71795796	-	protein_coding	-0.127787	0.915234	0.285662	0.98687	2.68254	2.81033	6.17183	5.28459	6.65727	5.07624	5.97854	5.23991
ENSRNOG00000001756	LOC100911374	chr11:72786730-72814850	-	protein_coding	-0.0855951	0.942396	0.311874	0.98687	2.29802	2.38361	4.66564	3.77773	4.24985	3.88297	3.81911	4.05436
ENSRNOG00000001757	Tm4sf19	chr11:71606239-71619167	-	protein_coding	0.20907	1.15594	0.157171	0.98687	1.70982	1.50075	1.76722	2.078	1.66074	1.84044	2.56277	2.459
ENSRNOG00000001758	Tctex1d2	chr11:71593302-71601662	-	protein_coding	0.0328162	1.02301	0.675484	0.98687	4.02858	3.99576	14.8115	14.9806	15.0681	15.9949	16.3183	13.7688
ENSRNOG00000001762	Pcyt1a	chr11:71548222-71591502	-	protein_coding	-0.0381769	0.973885	0.408969	0.98687	4.30368	4.34186	18.6445	20.4018	18.8334	18.4785	19.1113	18.6614
ENSRNOG00000001764	Vps8	chr11:83105064-83300409	-	protein_coding	0.058276	1.04122	0.422377	0.98687	3.93866	3.88038	12.6726	13.7072	14.8838	14.305	14.003	14.7019
ENSRNOG00000001766	Tfrc	chr11:71397383-71419223	-	protein_coding	0.0265494	1.01857	0.741097	0.989013	5.33965	5.3131	39.7946	36.6045	39.9609	42.9505	36.8244	38.944
ENSRNOG00000001767	RGD1562339	chr11:83048636-83094372	+	protein_coding	0.0884042	1.06319	0.334671	0.98687	4.06617	3.97777	13.9656	16.013	14.3605	17.0398	15.5631	14.7306
ENSRNOG00000001769	Tnk2	chr11:71348717-71387992	-	protein_coding	-0.047675	0.967494	0.471657	0.98687	6.14177	6.18945	69.8215	70.0519	76.2484	67.0994	67.9192	74.0053
ENSRNOG00000001770	Ehhadh	chr11:82945104-82978364	+	protein_coding	-0.0807996	0.945533	0.62221	0.98687	1.63075	1.71155	3.01656	2.07611	1.84333	2.04212	2.09443	2.15469
ENSRNOG00000001773	Senp2	chr11:82630436-82664630	-	protein_coding	0.0337309	1.02366	0.725061	0.989013	4.64938	4.61565	21.5248	24.4403	24.7139	22.2756	23.9612	26.2049
ENSRNOG00000001774	Lrch3	chr11:71012061-71108184	-	protein_coding	0.165	1.12117	0.135275	0.98687	3.13163	2.96663	6.79794	7.51902	6.19053	8.25117	7.16915	7.90774
ENSRNOG00000001776	Muc20	chr11:71222600-71236223	+	protein_coding	-0.152221	0.899864	0.434391	0.98687	0.452276	0.604498	0.574634	0.278537	0.745914	0.345474	0.20233	0.583242
ENSRNOG00000001781	Lmln	chr11:70897052-70961358	-	protein_coding	0.00310391	1.00215	0.98363	0.998903	2.2281	2.225	3.0181	4.30692	3.7919	4.20459	3.30389	3.5912
ENSRNOG00000001782	Osbpl11	chr11:70770507-70833577	-	protein_coding	0.121539	1.0879	0.124353	0.98687	3.08056	2.95902	6.37714	7.01078	6.95606	7.56051	7.91879	6.92897
ENSRNOG00000001783	Tra2b	chr11:82373870-82392083	+	protein_coding	0.0668458	1.04742	0.47116	0.98687	5.48581	5.41896	40.0303	46.4117	39.255	41.4669	45.2364	44.8291
ENSRNOG00000001785	Etv5	chr11:82194657-82252139	+	protein_coding	-0.0726932	0.950861	0.506556	0.98687	3.76214	3.83483	14.073	14.4417	11.4825	12.1449	12.7181	12.8516
ENSRNOG00000001786	Snx4	chr11:70693366-70753632	-	protein_coding	0.186334	1.13787	0.198492	0.98687	4.89881	4.71248	21.9629	29.0408	25.1249	26.9898	29.8801	29.7178
ENSRNOG00000001789	Zfp148	chr11:70514750-70618347	-	protein_coding	0.118149	1.08534	0.225507	0.98687	3.88395	3.7658	12.3082	13.807	11.7724	13.0401	14.8494	13.4602
ENSRNOG00000001793	Heg1	chr11:70236888-70322690	-	protein_coding	-0.236136	0.849016	0.264094	0.98687	3.16243	3.39857	11.7791	8.41473	8.7477	9.4311	6.91272	7.69566
ENSRNOG00000001796	Dgkg	chr11:81972219-82163165	+	protein_coding	0.000944894	1.00066	0.995362	0.999593	2.52459	2.52365	4.77135	4.27011	5.2515	5.72543	3.86441	4.82351
ENSRNOG00000001797	Umps	chr11:70034139-70044628	+	protein_coding	0.0290759	1.02036	0.604546	0.98687	3.84441	3.81533	12.2785	13.3495	13.6421	12.8544	13.4085	13.8472
ENSRNOG00000001803	Dnajb11	chr11:81741297-81757813	-	protein_coding	-0.026463	0.981824	0.664855	0.98687	4.90685	4.93331	27.8267	30.281	30.6336	29.3142	30.1991	27.5455
ENSRNOG00000001804	AABR07062513.1	chr4:180538389-180722358	-	protein_coding	-0.0978454	0.934427	0.675713	0.98687	2.25054	2.34839	5.75013	3.37333	3.47386	3.74745	3.34889	4.2192
ENSRNOG00000001807	Sspn	chr4:180291389-180324408	+	protein_coding	-0.000931242	0.999355	0.992587	0.998903	3.3775	3.37843	10.6051	9.28147	8.42591	9.01061	9.28857	9.89859
ENSRNOG00000001808	Asun	chr4:180855800-180887050	-	protein_coding	0.0876084	1.06261	0.30396	0.98687	3.33856	3.25095	8.58898	8.93173	8.05949	8.6493	10.0462	8.71201
ENSRNOG00000001811	Fgfr1op2	chr4:180887182-180908198	+	protein_coding	0.0476416	1.03357	0.542637	0.98687	4.73879	4.69115	25.6203	23.3762	25.5674	27.3937	23.748	26.0889
ENSRNOG00000001813	Dnm1l	chr11:88830957-88880198	+	protein_coding	0.128797	1.09338	0.263675	0.98687	5.55051	5.42171	37.8988	42.9147	45.1045	43.2722	44.2407	50.3978
ENSRNOG00000001815	Eif4a2	chr11:81373048-81379871	-	protein_coding	0.0380827	1.02675	0.546584	0.98687	8.04926	8.01117	240.835	264.742	266.197	251.693	268.995	271.429
ENSRNOG00000001816	Rfc4	chr11:81358592-81373043	+	protein_coding	0.0385532	1.02708	0.78848	0.991085	3.25078	3.21223	7.38421	9.91644	7.6974	9.04792	8.82143	7.73975
ENSRNOG00000001817	Tm7sf3	chr4:180913706-180951564	-	protein_coding	-0.0322653	0.977884	0.795145	0.991085	4.84307	4.87534	26.8751	32.5683	26.0222	29.4117	28.5095	25.3466
ENSRNOG00000001820	Med21	chr4:180961142-180968123	+	protein_coding	-0.184172	0.880154	0.212278	0.98687	4.07509	4.25926	16.6561	19.1592	18.73	13.497	17.3922	16.9581
ENSRNOG00000001823	St6gal1	chr11:80927601-80981422	-	protein_coding	0.0444403	1.03128	0.640758	0.98687	3.50057	3.45613	10.6804	9.57005	9.70686	11.0788	10.7655	9.20225
ENSRNOG00000001825	Pkp2	chr11:88912599-88972176	-	protein_coding	0.0390232	1.02742	0.771958	0.989033	0.799523	0.7605	0.570912	0.692441	0.828665	0.650503	0.581742	1.01971
ENSRNOG00000001827	Masp1	chr11:80736576-80803382	+	protein_coding	0.0620688	1.04396	0.564988	0.98687	3.41795	3.35588	8.8749	9.83871	9.02648	8.4397	10.4763	10.2708
ENSRNOG00000001828	Stk38l	chr4:181027212-181089740	+	protein_coding	-0.0236924	0.983712	0.747686	0.989033	3.4397	3.46339	9.40006	10.5425	10.1795	10.6347	9.29645	9.66393
ENSRNOG00000001829	Ube2v2	chr11:89557273-89591175	+	protein_coding	-0.0502027	0.965801	0.590845	0.98687	5.60971	5.65992	45.9042	47.633	55.6593	46.5997	47.9165	49.0054
ENSRNOG00000001833	Mcm4	chr11:89511191-89524892	+	protein_coding	0.259726	1.19725	0.143356	0.98687	2.64547	2.38575	4.29992	4.41647	3.97233	4.16783	5.84329	5.92673
ENSRNOG00000001834	Mzt2b	chr11:89277039-89282929	+	protein_coding	0.232202	1.17463	0.24055	0.98687	4.01029	3.77809	13.2557	13.988	11.0843	12.3978	17.6192	15.7748
ENSRNOG00000001837	Sst	chr11:80358211-80359444	+	protein_coding	0.246307	1.18617	0.446808	0.98687	7.61568	7.36937	117.051	220.264	172.071	163.967	217.315	208.49
ENSRNOG00000001842	Mrps35	chr4:181434812-181465318	+	protein_coding	-0.16303	0.893147	0.279254	0.98687	3.56757	3.7306	12.9469	10.8165	13.1939	9.61567	12.4577	10.6659
ENSRNOG00000001843	Bcl6	chr11:80255790-80279075	+	protein_coding	-0.202074	0.8693	0.582149	0.98687	3.24782	3.4499	13.8562	6.44867	10.7919	10.5614	8.61736	6.70924
ENSRNOG00000001844	Klhl42	chr4:181481147-181502916	+	protein_coding	0.0762323	1.05426	0.391626	0.98687	2.72679	2.65055	4.77835	5.54494	5.54603	5.71391	5.98937	5.18185
ENSRNOG00000001845	Top3b	chr11:88346313-88374679	-	protein_coding	0.181515	1.13407	0.212406	0.98687	3.38437	3.20286	8.46524	8.13525	8.02856	7.83707	10.4734	10.2304
ENSRNOG00000001847	Ccdc91	chr4:181874861-182043593	+	protein_coding	0.0792465	1.05647	0.0694839	0.98687	4.53322	4.45397	20.7969	21.7273	20.2516	21.8582	21.9619	22.6512
ENSRNOG00000001849	Mapk1	chr11:88211599-88273254	-	protein_coding	0.0390452	1.02743	0.580747	0.98687	6.23408	6.19503	73.9896	66.3173	76.9008	75.3587	72.6615	74.8284
ENSRNOG00000001851	Far2	chr4:182483194-182565436	+	protein_coding	0.0195253	1.01363	0.905208	0.996104	2.57646	2.55693	4.19114	5.90456	4.68516	4.24035	5.24296	5.4867
ENSRNOG00000001852	Ergic2	chr4:182569089-182600258	-	protein_coding	-0.0547605	0.962754	0.511034	0.98687	5.17316	5.22792	33.9812	39.2716	36.3635	32.9077	35.425	37.0303
ENSRNOG00000001854	Tmtc1	chr4:182625386-182844291	-	protein_coding	-0.127492	0.915422	0.547697	0.98687	3.55826	3.68576	13.5157	9.26037	13.3077	10.7331	9.40422	12.3909
ENSRNOG00000001858	Ypel1	chr11:88173890-88180542	-	protein_coding	-0.230471	0.852356	0.296304	0.98687	1.91622	2.14669	3.86323	2.95173	3.51799	3.77856	2.29299	2.41691
ENSRNOG00000001859	Sdf2l1	chr11:88122271-88124513	+	protein_coding	0.121112	1.08757	0.557015	0.98687	4.35742	4.23631	17.6355	14.8443	21.6752	23.0728	18.0043	17.8261
ENSRNOG00000001861	Ydjc	chr11:88090921-88093516	-	protein_coding	-0.0836713	0.943653	0.655919	0.98687	2.63333	2.717	4.32745	5.82761	6.81456	4.83662	5.04914	5.76511
ENSRNOG00000001862	Ube2l3	chr11:88047832-88088476	+	protein_coding	0.0291084	1.02038	0.579848	0.98687	6.61025	6.58114	95.4857	90.3142	98.6229	96.64	100.497	93.0954
ENSRNOG00000001867	Snap29	chr11:87827651-87858107	-	protein_coding	-0.0703413	0.952413	0.230141	0.98687	4.10836	4.17871	17.0758	18.0229	16.2732	16.6437	16.5578	15.5639
ENSRNOG00000001868	LOC100911248	chr11:87778312-87815043	-	protein_coding	0.0329032	1.02307	0.316804	0.98687	3.80519	3.77229	12.4986	12.7455	12.749	13.5184	12.6774	12.7565
ENSRNOG00000001870	Lztr1	chr11:87381899-87397498	+	protein_coding	-0.0488142	0.966731	0.459637	0.98687	4.51698	4.5658	21.8684	24.2933	21.9659	22.8259	22.0466	20.8568
ENSRNOG00000001872	Lrrc74b	chr11:87418205-87434482	-	protein_coding	-0.059298	0.959731	0.853859	0.991991	0.864239	0.923537	1.24966	0.471652	1.06118	1.07336	0.313026	1.21583
ENSRNOG00000001873	P2rx6	chr11:87435185-87445219	+	protein_coding	-0.33361	0.793548	0.495304	0.98687	3.45315	3.78676	18.7185	7.6358	14.4385	12.039	6.52484	12.3894
ENSRNOG00000001874	Slc7a4	chr11:87446382-87449940	-	protein_coding	0.28641	1.2196	0.362279	0.98687	2.776	2.48959	2.99831	5.84268	5.47473	4.94366	5.66803	7.10824
ENSRNOG00000001875	Smpd4	chr11:87522971-87546687	+	protein_coding	-0.0164807	0.988641	0.811782	0.991085	3.38446	3.40094	8.95702	10.1526	9.61328	9.23341	10.0916	9.03357
ENSRNOG00000001877	Med15	chr11:87553868-87628502	-	protein_coding	0.0810439	1.05778	0.226271	0.98687	3.91448	3.83344	12.5163	14.1907	13.1093	14.5894	13.5683	14.0971
ENSRNOG00000001878	Klhl22	chr11:87677966-87718826	+	protein_coding	0.045439	1.032	0.659843	0.98687	4.58821	4.54277	20.0213	24.3406	22.7712	21.3654	24.3182	23.5783
ENSRNOG00000001880	Dgcr6	chr11:87076381-87081950	-	protein_coding	-0.0710586	0.951939	0.481709	0.98687	5.24465	5.31571	37.2167	36.1952	43.4453	34.9251	36.9046	39.0224
ENSRNOG00000001884	Ranbp1	chr11:86890585-86898818	+	protein_coding	0.0748241	1.05323	0.217271	0.98687	6.23369	6.15887	66.134	74.4462	71.0161	72.7237	75.0594	75.0016
ENSRNOG00000001885	Trmt2a	chr11:86885626-86890390	-	protein_coding	-0.0422487	0.97114	0.719302	0.988313	2.91496	2.95721	6.17016	7.97714	6.27709	6.25955	6.84119	6.53666
ENSRNOG00000001886	Dgcr8	chr11:86852711-86885224	+	protein_coding	0.0417156	1.02934	0.732955	0.989013	3.24771	3.20599	7.06532	9.19429	8.55701	9.22049	8.08202	8.2325
ENSRNOG00000001888	Arvcf	chr11:86736142-86793791	-	protein_coding	0.0238684	1.01668	0.862476	0.992159	3.54463	3.52076	8.945	11.5562	11.1088	11.7458	10.738	9.62091
ENSRNOG00000001889	Comt	chr11:86715981-86735622	+	protein_coding	0.029864	1.02092	0.724065	0.989013	4.84999	4.82013	29.8597	25.5188	26.5462	29.0636	28.3395	26.1947
ENSRNOG00000001890	Txnrd2	chr11:86667997-86716254	-	protein_coding	0.029049	1.02034	0.658896	0.98687	3.09503	3.06598	7.88211	7.07775	7.18566	8.03344	7.14477	7.47934
ENSRNOG00000001891	Gnb1l	chr11:86577339-86655602	-	protein_coding	-0.0119936	0.991721	0.950908	0.99766	1.76454	1.77654	2.90638	2.37819	2.0473	2.26275	1.9033	3.14063
ENSRNOG00000001893	LOC100362453	chr11:86421106-86422907	+	protein_coding	-0.0139641	0.990368	0.702406	0.98687	4.98222	4.99618	29.8523	31.2888	31.6335	29.6828	30.7372	31.4285
ENSRNOG00000001908	Klhl6	chr11:84745904-84785893	+	protein_coding	0.549102	1.46317	0.0125423	0.98687	1.75288	1.20378	1.40433	1.27244	1.23685	2.47212	2.84212	1.86976
ENSRNOG00000001911	Map6d1	chr11:84321078-84327307	+	protein_coding	-0.0716591	0.951543	0.0702295	0.98687	5.45966	5.53132	45.3159	44.8443	45.587	43.5586	44.1725	41.3409
ENSRNOG00000001915	Chodl	chr11:17538063-17560296	+	protein_coding	-0.955764	0.515568	0.591207	0.98687	4.09421	5.04998	104.172	3.97955	68.421	43.7212	4.42518	19.5359
ENSRNOG00000001926	Cldn1	chr11:77815181-77830416	+	protein_coding	0.179366	1.13239	0.740174	0.989013	1.7962	1.61684	1.11559	3.75077	1.87047	3.24898	3.73962	1.08019
ENSRNOG00000001928	Il1rap	chr11:77463954-77593207	-	protein_coding	-0.00519506	0.996406	0.962149	0.998255	3.53455	3.53975	11.1326	11.7757	9.14779	10.9224	10.5031	10.3459
ENSRNOG00000001930	Ccdc50	chr11:76747865-76804510	-	protein_coding	-0.0229362	0.984228	0.846881	0.991991	4.52404	4.54697	22.8924	23.4884	20.8326	22.8788	19.1339	24.3321
ENSRNOG00000001931	Fgf12	chr11:75905443-76168989	+	protein_coding	0.0682826	1.04847	0.483124	0.98687	5.69215	5.62387	43.2383	49.2297	52.9633	49.1894	50.3331	52.6431
ENSRNOG00000001943	Retnlg	chr11:54513102-54514441	-	protein_coding	0.380751	1.30202	0.475151	0.98687	1.37444	0.993691	0.654632	0.530092	2.1187	1.86873	2.75383	0.618378
ENSRNOG00000001953	Bace2	chr11:37798370-37880821	+	protein_coding	-0.266362	0.831414	0.333639	0.98687	3.64294	3.9093	15.251	14.1943	12.737	15.8011	11.0027	8.66684
ENSRNOG00000001956	Dzip3	chr11:54404446-54472447	+	protein_coding	0.011588	1.00806	0.953827	0.99766	3.48153	3.46994	8.07304	11.8008	10.7134	9.41721	9.21622	12.0947
ENSRNOG00000001958	Ift57	chr11:53664638-53731779	-	protein_coding	0.00873943	1.00608	0.941373	0.99766	3.28869	3.27995	8.47646	9.6494	8.08076	7.82118	8.71114	9.89403
ENSRNOG00000001959	Mx1	chr11:37891156-37914983	-	protein_coding	0.690265	1.61358	0.00377089	0.971497	1.87214	1.18188	1.13125	1.15009	1.54831	2.48667	3.07462	2.45316
ENSRNOG00000001960	Sult1d1	chr14:22091777-22126021	+	protein_coding	-0.165639	0.891534	0.635479	0.98687	1.51854	1.68417	3.43874	2.46485	1.15783	2.31901	1.69811	1.62607
ENSRNOG00000001963	Mx2	chr11:38035450-38059950	+	protein_coding	0.251322	1.1903	0.147836	0.98687	3.87334	3.62202	12.6118	11.3832	10.0728	15.2639	14.3418	11.6146
ENSRNOG00000001964	Cd47	chr11:53514595-53575175	-	protein_coding	0.078433	1.05587	0.326771	0.98687	4.99685	4.91842	30.287	30.7794	26.8141	31.0623	32.2425	29.5435
ENSRNOG00000001971	Bbx	chr11:53081025-53228716	+	protein_coding	-0.136223	0.909898	0.068821	0.98687	2.28347	2.4197	3.97299	4.63964	4.4618	3.81549	3.9139	3.87659
ENSRNOG00000001979	Rcan1	chr11:32539683-32550539	-	protein_coding	0.118584	1.08567	0.100301	0.98687	4.76835	4.64977	22.6364	25.1077	24.6336	25.0383	27.1766	26.59
ENSRNOG00000001982	Cblb	chr11:51037393-51202820	-	protein_coding	0.154503	1.11304	0.35239	0.98687	2.34457	2.19006	2.93697	3.49699	4.36711	4.58865	3.89101	3.79346
ENSRNOG00000001989	Alcam	chr11:50781127-50985083	+	protein_coding	0.157565	1.1154	0.0975391	0.98687	5.73542	5.57786	43.2442	49.7134	47.5653	50.8351	50.4906	55.6564
ENSRNOG00000001991	Atp5o	chr11:32081574-32088002	-	protein_coding	-0.108641	0.927462	0.237553	0.98687	7.9206	8.02924	266.391	236.158	280.149	246.84	231.857	245.462
ENSRNOG00000001992	Atp6v1a	chr11:61531578-61584634	+	protein_coding	0.0607881	1.04304	0.560234	0.98687	7.16707	7.10628	123.726	138.339	149.515	132.506	145.852	150.4
ENSRNOG00000001996	Ythdc1	chr14:22971836-23002011	-	protein_coding	0.0706315	1.05018	0.395855	0.98687	4.79648	4.72585	23.822	28.237	24.5327	27.0022	27.1375	26.2381
ENSRNOG00000002001	Itsn1	chr11:31893489-32069249	+	protein_coding	-0.0758376	0.948791	0.357095	0.98687	4.40807	4.48391	20.9923	20.9233	22.2378	19.3555	19.1647	22.3137
ENSRNOG00000002004	Prdm8	chr14:13054771-13058172	-	protein_coding	0.113142	1.08158	0.550575	0.98687	1.76964	1.65649	2.11605	1.73504	2.67615	2.21599	2.05864	3.02992
ENSRNOG00000002012	Donson	chr11:31837839-31847490	-	protein_coding	0.195751	1.14532	0.253089	0.98687	2.59295	2.3972	3.4932	4.9219	4.49381	4.66379	4.70522	5.79658
ENSRNOG00000002013	Sidt1	chr11:61321459-61417842	+	protein_coding	0.157371	1.11525	0.456655	0.98687	2.55535	2.39798	3.24598	5.18429	4.57601	4.10485	5.27379	5.34159
ENSRNOG00000002021	Son	chr11:31806618-31837763	+	protein_coding	0.0784226	1.05586	0.215818	0.98687	5.48362	5.4052	40.7593	44.4193	39.1227	43.4947	43.4687	44.2734
ENSRNOG00000002024	Epha5	chr14:25589762-25958227	+	protein_coding	0.00890582	1.00619	0.944853	0.99766	2.65828	2.64937	5.08666	4.74708	6.05988	5.48718	4.65579	5.85674
ENSRNOG00000002026	Dnajc28	chr11:31770165-31772984	-	protein_coding	-0.152749	0.899535	0.0929418	0.98687	2.60951	2.76226	5.72105	5.48245	6.16792	5.13992	4.69637	5.49924
ENSRNOG00000002028	Tmem50b	chr11:31719443-31752243	-	protein_coding	-0.0174119	0.988004	0.842486	0.991967	6.27044	6.28785	76.1673	70.8857	84.9845	73.1656	76.2195	79.3232
ENSRNOG00000002032	Ifngr2	chr11:31694339-31712611	+	protein_coding	0.2051	1.15277	0.0193	0.98687	4.29937	4.09427	15.6044	16.3764	16.2709	17.5537	19.9245	18.6624
ENSRNOG00000002035	Paqr3	chr14:14107580-14124828	+	protein_coding	-0.00543048	0.996243	0.939201	0.99766	4.71841	4.72384	26.0247	24.1045	26.1984	25.0786	23.7525	27.2648
ENSRNOG00000002036	Paxbp1	chr11:31185473-31213787	-	protein_coding	0.191137	1.14166	0.00955323	0.971497	3.98894	3.7978	12.4772	13.656	12.6189	14.6424	15.2032	14.793
ENSRNOG00000002039	Evi5	chr14:2892753-3038237	+	protein_coding	0.0534093	1.03771	0.281969	0.98687	4.49125	4.43784	19.4828	21.1149	21.4746	21.8057	21.1618	21.5087
ENSRNOG00000002040	Bmp2k	chr14:14129725-14192048	-	protein_coding	0.0512425	1.03616	0.529512	0.98687	3.2576	3.20636	8.96968	8.16583	7.60554	8.90695	8.7834	8.02565
ENSRNOG00000002041	Boc	chr11:61083757-61158838	+	protein_coding	-0.00116105	0.999196	0.988151	0.998903	2.31072	2.31188	3.92124	4.31162	3.68307	4.17781	4.0998	3.62471
ENSRNOG00000002044	Gtpbp8	chr11:60907015-60916842	+	protein_coding	0.138352	1.10065	0.394904	0.98687	3.18981	3.05145	6.41584	8.0657	7.47571	6.8576	8.29203	9.40596
ENSRNOG00000002045	Anxa3	chr14:14364008-14426437	-	protein_coding	0.595552	1.51105	0.043686	0.98687	4.81075	4.2152	18.4267	18.1918	16.1866	29.9191	32.3495	20.4401
ENSRNOG00000002050	Igfbp7	chr14:33010300-33070190	+	protein_coding	-0.074378	0.949751	0.612182	0.98687	6.47295	6.54733	104.161	96.9719	78.4093	92.9487	90.03	80.9566
ENSRNOG00000002051	Synj1	chr11:31104787-31180642	-	protein_coding	0.0221565	1.01548	0.810727	0.991085	5.59262	5.57046	42.9456	46.1852	50.75	45.4941	45.5157	50.9567
ENSRNOG00000002052	Ccdc80	chr11:60645661-60679249	-	protein_coding	-0.0168391	0.988396	0.876286	0.992159	2.91655	2.93339	6.42384	7.62405	5.9627	6.36241	6.28713	7.02295
ENSRNOG00000002053	Fras1	chr14:14439082-14689554	-	protein_coding	0.0720996	1.05125	0.570763	0.98687	1.01842	0.94632	0.726265	1.18282	0.898833	1.00924	0.885833	1.19376
ENSRNOG00000002054	Glmn	chr14:3204390-3247695	+	protein_coding	0.160972	1.11804	0.422923	0.98687	3.33035	3.16937	6.78351	8.89465	8.45484	8.23398	7.9562	11.3052
ENSRNOG00000002055	Noa1	chr14:33108024-33124171	+	protein_coding	-0.0375889	0.974282	0.641074	0.98687	3.32241	3.36	8.31316	9.50159	10.0669	9.15885	8.8711	8.98211
ENSRNOG00000002057	Slc10a6	chr14:7618022-7682377	+	protein_coding	0.580066	1.49492	0.0625273	0.98687	1.01494	0.434876	0.743394	0.19372	0.186953	1.28436	1.14022	0.687956
ENSRNOG00000002061	Ptpn13	chr14:7688551-7863664	-	protein_coding	0.170542	1.12548	0.319379	0.98687	2.18528	2.01474	3.15014	3.55586	2.49023	3.99034	3.74137	2.9762
ENSRNOG00000002069	Slc35a5	chr11:60613898-60634066	+	protein_coding	-0.0318248	0.978182	0.760466	0.989033	3.81536	3.84718	12.004	14.5471	13.7443	11.9675	13.8893	13.4504
ENSRNOG00000002070	Mrpl1	chr14:14951495-15008150	-	protein_coding	0.0611339	1.04329	0.57265	0.98687	2.85994	2.7988	6.36552	5.237	6.33483	6.88594	6.05987	5.87273
ENSRNOG00000002072	Eva1c	chr11:31002451-31075809	+	protein_coding	-0.0346417	0.976274	0.647142	0.98687	1.14742	1.18206	1.31302	1.43296	1.07583	1.15839	1.24767	1.24057
ENSRNOG00000002073	Brdt	chr14:3405995-3462629	-	protein_coding	0.0478532	1.03373	0.482921	0.98687	1.13747	1.08962	1.03543	1.25951	1.09582	1.07352	1.26606	1.26601
ENSRNOG00000002074	Rest	chr14:33134511-33164141	-	protein_coding	-0.009809	0.993224	0.89924	0.995908	1.97498	1.98479	3.25813	2.97708	2.66154	2.96158	3.08911	2.7505
ENSRNOG00000002075	Cnot6l	chr14:15059387-15146586	+	protein_coding	0.0358254	1.02514	0.778099	0.990043	2.75858	2.72276	5.18855	6.31606	5.35372	4.98675	6.42546	5.97162
ENSRNOG00000002079	Mapk10	chr14:8080275-8368254	+	protein_coding	-0.0812602	0.945232	0.50152	0.98687	5.46882	5.55008	48.7178	40.6048	48.7241	41.5405	40.9074	47.7242
ENSRNOG00000002080	Urb1	chr11:30916730-30977483	-	protein_coding	0.145211	1.10589	0.129631	0.98687	1.94341	1.7982	2.62785	2.53915	2.27632	2.81436	2.58592	3.1596
ENSRNOG00000002089	Ccng2	chr14:16267573-16276068	-	protein_coding	0.0719252	1.05112	0.426597	0.98687	3.87035	3.79842	12.2474	12.7642	13.7718	14.3971	14.2424	12.3284
ENSRNOG00000002091	Gtf3c3	chr9:60969061-61033580	-	protein_coding	0.0400112	1.02812	0.606044	0.98687	2.38289	2.34287	3.71671	4.12653	4.39962	4.22984	3.94368	4.48809
ENSRNOG00000002092	Hunk	chr11:30550141-30663465	+	protein_coding	0.0820798	1.05854	0.235144	0.98687	1.30278	1.2207	1.25943	1.33127	1.40332	1.35773	1.65264	1.4008
ENSRNOG00000002093	Tgfbr3	chr14:3506339-3682545	+	protein_coding	0.22172	1.16612	0.0813556	0.98687	3.49683	3.27511	8.08847	9.13633	8.84794	11.0562	10.8592	9.06198
ENSRNOG00000002094	Atg3	chr11:60585192-60613706	-	protein_coding	0.0350708	1.02461	0.742525	0.989013	5.63703	5.60195	49.4142	46.6593	46.6835	54.8945	48.6586	43.3994
ENSRNOG00000002097	Rasl11b	chr14:36550340-36554580	-	protein_coding	-0.13182	0.91268	0.363459	0.98687	3.51412	3.64594	13.3687	11.624	9.81434	11.2457	10.0598	10.0113
ENSRNOG00000002100	Srp72	chr14:33447591-33560503	-	protein_coding	0.0636491	1.04511	0.645372	0.98687	4.44285	4.3792	18.2665	21.7986	19.5165	20.3378	18.3369	23.9322
ENSRNOG00000002101	Paics	chr14:33563886-33580566	-	protein_coding	0.0898994	1.0643	0.218905	0.98687	4.32473	4.23483	17.6926	18.0463	17.748	20.6732	17.7387	18.8134
ENSRNOG00000002104	Scaf4	chr11:30371713-30428073	-	protein_coding	0.0510196	1.036	0.314134	0.98687	3.15438	3.10336	7.32054	8.02474	7.45339	7.59919	7.98245	8.13778
ENSRNOG00000002105	Cdc7	chr14:3826659-3846891	-	protein_coding	0.241782	1.18245	0.257679	0.98687	1.75288	1.5111	1.78317	2.39565	1.45015	2.77211	2.55266	1.85673
ENSRNOG00000002106	Usp46	chr14:36687134-36755360	+	protein_coding	-0.0953158	0.936067	0.0616216	0.98687	4.57183	4.66715	24.8574	24.5651	23.8098	21.8188	23.654	22.9109
ENSRNOG00000002110	Fam114a1l1	chr9:120099333-120101098	-	protein_coding	0.0357259	1.02507	0.760589	0.989033	0.675871	0.640145	0.445225	0.771567	0.478481	0.592514	0.715248	0.492665
ENSRNOG00000002112	Zfp644	chr14:4125380-4200328	+	protein_coding	-0.00183723	0.998727	0.969263	0.998255	3.41743	3.41927	9.82054	9.62241	9.65206	9.15128	10.2818	9.64991
ENSRNOG00000002115	Sod1	chr11:30363280-30368862	+	protein_coding	0.0205186	1.01432	0.855171	0.991991	8.37692	8.35641	330.763	368.124	286.466	330.794	337.338	326.263
ENSRNOG00000002116	LOC100911575	chr1:213991620-213993609	+	protein_coding	0.0346305	1.02429	0.708914	0.98689	6.66439	6.62976	94.8182	102.1	97.3024	102.09	109.727	90.427
ENSRNOG00000002117	Barhl2	chr14:4362717-4367605	+	protein_coding	0.23701	1.17855	0.385378	0.98687	0.821888	0.584878	0.295941	0.418705	0.835355	1.23497	0.750558	0.41186
ENSRNOG00000002120	Spata18	chr14:37081427-37108341	-	protein_coding	0.0749203	1.0533	0.842571	0.991967	0.781858	0.706937	1.27808	0.051882	0.815068	0.792937	0.455576	0.947547
ENSRNOG00000002121	Lrrc8d	chr14:5086054-5101177	-	protein_coding	0.0549391	1.03882	0.472832	0.98687	4.29395	4.23901	18.0963	18.6074	16.9819	20.1388	18.4313	17.3755
ENSRNOG00000002122	Lrrc8c	chr14:5283647-5378726	-	protein_coding	-0.12843	0.914826	0.449318	0.98687	2.8055	2.93393	8.04016	5.46494	6.63592	6.60795	5.56749	5.83834
ENSRNOG00000002125	Ccni	chr14:16341536-16364326	+	protein_coding	-0.0319567	0.978093	0.51763	0.98687	6.67321	6.70516	101.454	108.103	100.625	99.796	105.468	98.0476
ENSRNOG00000002126	Ncam2	chr11:20471764-20705063	+	protein_coding	0.0553112	1.03908	0.519876	0.98687	4.58609	4.53078	21.9737	23.4613	20.9783	21.1258	23.2723	24.8015
ENSRNOG00000002128	Ppat	chr14:33580541-33614919	+	protein_coding	0.0852539	1.06087	0.370323	0.98687	3.29709	3.21184	7.71444	8.48661	8.62122	8.30109	9.85615	8.40508
ENSRNOG00000002129	Lrrc8b	chr14:5418741-5428757	-	protein_coding	0.0886913	1.06341	0.357094	0.98687	3.23912	3.15043	7.71886	8.47623	7.47271	8.04758	7.94231	9.40475
ENSRNOG00000002134	LOC103690086	chr14:5928737-5945321	+	protein_coding	-0.0527946	0.964067	0.88056	0.992159	0.576906	0.629701	0.335238	0.816748	0.526945	0	1.0415	0.625732
ENSRNOG00000002135	Sgcb	chr14:37113210-37128737	+	protein_coding	0.0150675	1.0105	0.775208	0.989033	5.78178	5.76671	55.389	54.2485	50.8016	54.7173	55.7709	51.644
ENSRNOG00000002137	Aasdh	chr14:33624390-33647180	+	protein_coding	0.105026	1.07551	0.409347	0.98687	2.39271	2.28768	3.44786	4.62453	3.65314	4.53528	3.94313	4.29285
ENSRNOG00000002139	RGD1311575	chr14:33649637-33677031	-	protein_coding	-0.0507446	0.965438	0.430083	0.98687	4.58982	4.64056	24.9791	22.2295	24.7147	23.2397	22.2659	23.7612
ENSRNOG00000002141	Cd200	chr11:60371729-60398448	+	protein_coding	0.11074	1.07978	0.547386	0.98687	6.14922	6.03848	51.8911	73.0867	71.4714	65.7751	76.0654	68.4743
ENSRNOG00000002142	Cds1	chr14:9396512-9456990	-	protein_coding	-0.0832801	0.943909	0.510756	0.98687	5.0311	5.11438	34.6887	29.3872	37.3289	33.6933	29.2102	32.3532
ENSRNOG00000002144	Exoc1	chr14:34132221-34177515	-	protein_coding	0.00215503	1.00149	0.970539	0.998255	4.27676	4.27461	17.1426	19.0189	18.9625	19.034	17.6983	18.4416
ENSRNOG00000002145	Tmprss7	chr11:60102125-60138065	+	protein_coding	0.121696	1.08801	0.656725	0.98687	2.00796	1.88627	2.12337	3.77875	2.3848	2.83522	4.03298	2.37098
ENSRNOG00000002146	Pkd2	chr14:6602004-6645257	-	protein_coding	0.0623316	1.04415	0.718281	0.988313	3.24951	3.18718	8.22283	9.84124	6.5573	8.80045	8.97982	7.79493
ENSRNOG00000002149	Nkx6-1	chr14:9555264-9562189	+	protein_coding	-0.262496	0.833644	0.61926	0.98687	1.43993	1.70242	3.13963	0.878284	3.43322	2.85482	0.955081	1.64981
ENSRNOG00000002151	Tagln3	chr11:57505005-57518933	+	protein_coding	4.7349e-05	1.00003	0.999611	0.999998	6.11378	6.11374	63.2068	69.2644	72.6102	63.6631	75.1483	66.4497
ENSRNOG00000002152	Dcun1d4	chr14:37210721-37294472	-	protein_coding	-0.0209061	0.985613	0.543803	0.98687	5.28143	5.30233	37.2603	38.0274	40.1496	37.9975	37.7	37.9812
ENSRNOG00000002153	Cep135	chr14:34051003-34115273	-	protein_coding	0.0228544	1.01597	0.785068	0.991085	1.46754	1.44468	1.71494	1.72116	1.73002	1.76571	2.03808	1.51717
ENSRNOG00000002158	Ibsp	chr14:6801204-6813945	-	protein_coding	-0.352386	0.783288	0.40769	0.98687	0.366492	0.718879	0.189571	0.371041	1.73383	0.384907	0.140288	0.356877
ENSRNOG00000002159	Gpat3	chr14:10343282-10395047	-	protein_coding	-0.0662126	0.955142	0.426261	0.98687	3.10446	3.17067	8.02395	7.27972	8.77213	7.5269	7.35026	7.93541
ENSRNOG00000002161	Tlr6	chr14:45024351-45046446	+	protein_coding	-0.00470618	0.996743	0.965172	0.998255	0.627835	0.632541	0.763437	0.505994	0.403003	0.600088	0.498414	0.53892
ENSRNOG00000002163	Klf3	chr14:45142769-45165207	-	protein_coding	0.0662412	1.04699	0.120347	0.98687	3.31152	3.24528	8.56263	8.17188	8.72166	8.88193	9.22099	8.68865
ENSRNOG00000002164	Nmu	chr14:34354503-34381828	+	protein_coding	0.224474	1.16835	0.487645	0.98687	2.91196	2.68749	4.76752	8.20448	4.03564	5.69787	7.98915	6.0812
ENSRNOG00000002165	Fam175a	chr14:10424674-10439003	+	protein_coding	-0.115723	0.92292	0.556838	0.98687	1.61302	1.72874	1.87542	2.16822	2.99663	1.89656	2.57055	1.76748
ENSRNOG00000002169	Pdcl2	chr14:34389991-34404883	+	protein_coding	-0.0697126	0.952828	0.483229	0.98687	1.18853	1.25824	1.4162	1.51897	1.24879	1.05177	1.37073	1.43409
ENSRNOG00000002171	Phldb2	chr11:57404196-57481567	+	protein_coding	0.031269	1.02191	0.748367	0.989033	1.53592	1.50465	1.88743	2.06747	1.57954	1.99737	1.69113	2.02272
ENSRNOG00000002175	Clock	chr14:34446616-34502218	+	protein_coding	-0.200792	0.870073	0.244085	0.98687	2.51357	2.71436	5.48237	5.9696	5.2571	4.46643	3.95569	5.87343
ENSRNOG00000002176	Nectin3	chr11:57897879-57993548	-	protein_coding	-0.231329	0.85185	0.19809	0.98687	2.54144	2.77277	6.99269	5.06737	5.58214	5.05856	4.13305	5.3446
ENSRNOG00000002177	Gnpda2	chr14:62628111-62646110	-	protein_coding	-0.0458815	0.968698	0.550422	0.98687	3.89366	3.93954	14.0381	15.1332	13.8882	12.8567	15.012	13.7985
ENSRNOG00000002178	Mrps18c	chr14:10440691-10446909	-	protein_coding	-0.115808	0.922865	0.282788	0.98687	4.74316	4.85897	30.2831	28.287	25.675	23.5172	27.4888	26.5016
ENSRNOG00000002180	Tbc1d1	chr14:45598743-45797887	-	protein_coding	0.100165	1.0719	0.169859	0.98687	3.07479	2.97462	6.74236	6.92011	6.92038	7.87721	6.77409	7.66727
ENSRNOG00000002181	Helq	chr14:10446993-10491190	+	protein_coding	0.136301	1.09908	0.369965	0.98687	2.18396	2.04766	3.07648	2.69466	3.69206	3.07427	3.54579	4.0659
ENSRNOG00000002182	Sept11	chr14:16369544-16452998	-	protein_coding	0.113237	1.08165	0.0554032	0.98687	4.66885	4.55561	23.7625	21.5029	22.3397	24.6752	24.6626	23.9791
ENSRNOG00000002185	Pgm2	chr14:45829446-45863877	-	protein_coding	-0.0713027	0.951778	0.375649	0.98687	2.94984	3.02114	6.84671	7.13765	7.37872	6.86422	7.27952	6.08452
ENSRNOG00000002186	Nudt9	chr14:7036820-7054548	-	protein_coding	0.0632042	1.04478	0.224075	0.98687	5.34245	5.27924	35.9642	39.6044	38.0191	40.555	38.6244	39.5624
ENSRNOG00000002188	Hpse	chr14:10534423-10575224	+	protein_coding	-0.118204	0.921334	0.305681	0.98687	1.27733	1.39554	1.97285	1.47699	1.47284	1.54883	1.45793	1.27319
ENSRNOG00000002191	LOC498368	chr14:46050750-46054022	-	protein_coding	-0.0314939	0.978407	0.839577	0.991967	1.96955	2.00104	3.54855	2.81227	2.69884	3.45872	2.95482	2.40678
ENSRNOG00000002192	Rell1	chr14:45982244-46041866	+	protein_coding	0.0266467	1.01864	0.875516	0.992159	2.63992	2.61328	5.6221	5.15199	4.62357	6.35668	5.32187	4.20667
ENSRNOG00000002194	Coq2	chr14:10581136-10600566	+	protein_coding	0.0628189	1.0445	0.417326	0.98687	4.3416	4.27878	17.5666	18.7624	18.932	18.3992	18.4558	21.0811
ENSRNOG00000002196	Ociad2	chr14:37435654-37444775	+	protein_coding	0.0127588	1.00888	0.948453	0.99766	3.15953	3.14677	6.61059	7.48469	9.75872	6.64568	8.62775	8.69163
ENSRNOG00000002199	Tmem165	chr14:34503038-34528262	-	protein_coding	0.106512	1.07662	0.154315	0.98687	4.63632	4.52981	20.7513	23.9425	21.7195	24.2329	24.0963	23.2905
ENSRNOG00000002202	Sowahb	chr14:16491573-16493876	+	protein_coding	-0.0442948	0.969764	0.725545	0.989013	0.905375	0.94967	0.826935	0.868172	1.11105	0.638668	1.04662	0.959323
ENSRNOG00000002203	Lin54	chr14:10786399-10828106	+	protein_coding	-0.0225637	0.984482	0.749868	0.989033	2.59526	2.61782	5.63029	5.12576	4.69424	5.19945	4.98088	4.9516
ENSRNOG00000002205	Ociad1	chr14:37458029-37475418	-	protein_coding	0.0249296	1.01743	0.737037	0.989013	7.62702	7.60209	186.734	184.803	209.27	201.311	186.291	202.869
ENSRNOG00000002207	Guf1	chr14:62609484-62628862	+	protein_coding	0.0911817	1.06524	0.156126	0.98687	2.53778	2.44659	4.46644	4.15178	4.75218	4.81476	4.97927	4.63197
ENSRNOG00000002208	Shroom3	chr14:16622760-16903242	-	protein_coding	-0.0143787	0.990083	0.888046	0.993299	0.894119	0.908498	0.754948	0.808284	1.08413	0.977644	0.88227	0.724408
ENSRNOG00000002210	Hsd17b11	chr14:7073445-7104566	+	protein_coding	-0.0305369	0.979056	0.791852	0.991085	5.6344	5.66493	51.1884	51.8707	46.332	52.5261	51.626	42.5111
ENSRNOG00000002212	Hsd17b13	chr14:7113544-7128218	+	protein_coding	0.139659	1.10164	0.210359	0.98687	0.832811	0.693153	0.627025	0.452674	0.788203	0.70302	0.789228	0.854463
ENSRNOG00000002214	Klhl8	chr14:7169519-7215025	+	protein_coding	0.026799	1.01875	0.692476	0.98687	4.22558	4.19878	16.8439	17.6996	17.5589	16.3505	17.8729	18.9951
ENSRNOG00000002215	Mylk	chr11:69013050-69223158	-	protein_coding	-0.116801	0.922231	0.661419	0.98687	3.62959	3.74639	13.4584	14.418	9.84378	13.8081	12.4146	8.5449
ENSRNOG00000002216	Srd5a3	chr14:34556220-34570356	-	protein_coding	0.234424	1.17644	0.420695	0.98687	3.32722	3.09279	7.01071	6.88283	8.83373	7.10622	7.94753	12.9398
ENSRNOG00000002217	Plac8	chr14:10692764-10714524	+	protein_coding	1.45995	2.75099	0.0215739	0.98687	4.08817	2.62822	5.67906	4.89303	5.00434	14.6071	27.357	10.1174
ENSRNOG00000002218	Stbd1	chr14:16976356-16979760	-	protein_coding	-0.399986	0.757866	0.40749	0.98687	1.42778	1.82776	3.37316	1.50158	3.08907	3.3064	0.917025	1.35868
ENSRNOG00000002225	Scarb2	chr14:17064353-17115963	+	protein_coding	0.134572	1.09777	0.0915984	0.98687	6.53023	6.39566	88.4571	84.1725	77.3321	94.5195	89.5	90.3364
ENSRNOG00000002227	Kit	chr14:35072108-35149610	-	protein_coding	0.117689	1.085	0.509622	0.98687	2.69726	2.57958	4.19693	6.2563	4.66406	4.844	5.84321	5.82186
ENSRNOG00000002229	Adcy5	chr11:68695839-68842320	-	protein_coding	-0.0787612	0.94687	0.035212	0.98687	4.69812	4.77688	26.4625	25.8358	26.9575	25.3898	24.3121	25.1855
ENSRNOG00000002232	Aff1	chr14:7226586-7384876	-	protein_coding	0.219418	1.16426	0.13005	0.98687	1.78925	1.56984	2.01717	1.71307	2.19626	2.90127	2.13859	2.37222
ENSRNOG00000002238	Sema5b	chr11:68306659-68349238	-	protein_coding	0.093679	1.06709	0.607967	0.98687	2.27087	2.17719	4.11367	3.7997	2.76922	3.2211	4.36943	3.95958
ENSRNOG00000002240	Dirc2	chr11:68198709-68272758	+	protein_coding	0.0220181	1.01538	0.55803	0.98687	4.83075	4.80873	27.5201	27.119	26.4515	28.3126	27.7837	26.315
ENSRNOG00000002241	Hspbap1	chr11:68141342-68197834	-	protein_coding	-0.0331435	0.977289	0.819293	0.991085	2.00725	2.04039	2.89422	3.31421	3.14318	3.51629	3.26558	2.3726
ENSRNOG00000002244	Pdgfra	chr14:35527927-35581031	-	protein_coding	-0.0531893	0.963803	0.717581	0.988313	3.96413	4.01732	15.3769	17.571	12.9617	14.8844	15.7558	13.2835
ENSRNOG00000002246	Slc30a9	chr14:42465807-42520020	-	protein_coding	-0.0437008	0.970163	0.397747	0.98687	6.12261	6.16631	68.3329	70.8869	73.326	67.2928	66.6495	72.2191
ENSRNOG00000002247	Nup54	chr14:17123360-17141767	+	protein_coding	0.191107	1.14164	0.0793906	0.98687	3.3281	3.13699	8.6493	7.59778	7.20546	8.56933	8.98353	9.60243
ENSRNOG00000002248	Fryl	chr14:37551940-37756149	+	protein_coding	-0.0701696	0.952526	0.260319	0.98687	3.53979	3.60996	11.9225	11.0862	10.6542	11.0316	10.1754	10.6994
ENSRNOG00000002251	Sec31a	chr14:10854682-10909612	+	protein_coding	0.0653105	1.04631	0.260866	0.98687	4.07528	4.00997	15.3789	14.2232	15.7715	15.4778	15.6195	16.4915
ENSRNOG00000002253	Wdr5b	chr11:67645965-67647818	-	protein_coding	0.262986	1.19996	0.157516	0.98687	1.87779	1.6148	1.63905	2.60729	2.01773	2.87074	2.88085	2.30437
ENSRNOG00000002254	Tmem33	chr14:42535701-42560174	-	protein_coding	-0.0393967	0.973062	0.0902684	0.98687	5.14246	5.18186	35.7988	34.9877	35.1157	34.5992	33.617	34.7583
ENSRNOG00000002255	Fam162a	chr11:67618625-67646253	+	protein_coding	-0.090993	0.938876	0.142139	0.98687	5.43382	5.52482	46.9249	43.2661	45.0016	43.3978	43.3193	40.0465
ENSRNOG00000002256	Art3	chr14:17143040-17225389	-	protein_coding	-0.0331275	0.977299	0.929668	0.99766	3.62887	3.662	11.2345	13.3408	10.5598	16.3175	12.9192	6.85405
ENSRNOG00000002258	Tmem150c	chr14:11095163-11166428	+	protein_coding	0.0617188	1.04371	0.785654	0.991085	5.02429	4.96257	24.7702	34.9345	31.7353	26.2529	38.6616	30.886
ENSRNOG00000002262	Enoph1	chr14:11172362-11198194	-	protein_coding	-0.0253311	0.982595	0.783951	0.990522	6.00319	6.02852	59.7419	70.6959	62.8721	62.4914	67.3708	59.79
ENSRNOG00000002265	Casr	chr11:67188630-67258771	+	protein_coding	-0.114214	0.923885	0.396828	0.98687	0.637387	0.751601	0.821901	0.83771	0.425482	0.539082	0.554118	0.573518
ENSRNOG00000002267	Chic2	chr14:35683442-35717922	+	protein_coding	0.140256	1.1021	0.362799	0.98687	3.04617	2.90591	6.55366	5.51302	7.55781	7.7767	7.62924	6.44154
ENSRNOG00000002270	Hnrnpdl	chr14:11198896-11202669	+	protein_coding	0.16074	1.11786	0.145165	0.98687	6.13499	5.97425	57.9457	69.4204	58.8593	67.7894	67.4636	72.6994
ENSRNOG00000002271	Slain2	chr14:37802365-37871051	-	protein_coding	-0.0613684	0.958355	0.331558	0.98687	3.81151	3.87288	14.0967	14.0954	12.7983	13.085	13.6176	12.4432
ENSRNOG00000002272	Lnx1	chr14:36047144-36149740	+	protein_coding	-0.153388	0.899137	0.366187	0.98687	2.87937	3.03276	8.07033	5.79219	7.89655	6.60803	5.70878	6.80578
ENSRNOG00000002273	Naaa	chr14:17283124-17302366	+	protein_coding	-0.0308756	0.978826	0.869289	0.992159	3.4418	3.47268	8.74985	11.3916	10.3245	9.40916	12.1486	8.37483
ENSRNOG00000002275	Fip1l1	chr14:36150399-36208373	-	protein_coding	0.0787869	1.05613	0.0325647	0.98687	4.55056	4.47178	21.2135	20.8213	21.5383	22.1662	23.1062	22.0455
ENSRNOG00000002276	Phf6	chrX:158698356-158739838	-	protein_coding	0.0878364	1.06278	0.154619	0.98687	2.81109	2.72326	5.37639	6.06475	5.39257	5.95398	5.96755	6.13441
ENSRNOG00000002278	Tec	chr14:37918652-38027925	+	protein_coding	0.077649	1.0553	0.363558	0.98687	2.05396	1.97631	2.78537	3.13328	2.89388	3.22212	3.45139	2.80965
ENSRNOG00000002280	Sh3bgrl	chrX:80213332-80309936	+	protein_coding	0.0449099	1.03162	0.674543	0.98687	6.62226	6.57735	100.627	84.8876	98.7705	103.074	100.634	89.3893
ENSRNOG00000002285	LOC100909732	chrX:157854272-157879928	+	protein_coding	-0.190862	0.876082	0.0608085	0.98687	1.35665	1.54751	1.75505	2.01847	2.0035	1.46993	1.78269	1.44359
ENSRNOG00000002291	Brwd3	chrX:79824782-79909678	-	protein_coding	0.0160269	1.01117	0.785868	0.991085	1.38969	1.37366	1.47828	1.63764	1.66179	1.47759	1.6335	1.75708
ENSRNOG00000002292	Hnrnpd	chr14:11256268-11274578	+	protein_coding	0.0452008	1.03183	0.675603	0.98687	6.49166	6.44645	78.6968	93.7891	86.807	80.7339	93.6688	93.1759
ENSRNOG00000002294	Snx29	chr10:3840622-4249739	-	protein_coding	0.00758899	1.00527	0.954637	0.99766	2.80065	2.79306	7.01184	5.04555	5.87416	6.39869	5.82163	5.7019
ENSRNOG00000002301	Uso1	chr14:17371453-17436897	-	protein_coding	-0.0198989	0.986302	0.642295	0.98687	5.3635	5.3834	39.7869	40.326	42.1467	38.5056	40.5577	41.5022
ENSRNOG00000002303	Kcnj12	chr10:47281786-47341411	+	protein_coding	-0.267476	0.830772	0.324317	0.98687	2.7669	3.03438	7.98399	5.11041	9.01787	5.86633	5.01417	6.63588
ENSRNOG00000002305	Slc15a2	chr11:66932614-66961713	+	protein_coding	-0.0783574	0.947135	0.649217	0.98687	4.57381	4.65216	27.7821	24.5166	20.646	20.8156	26.5673	21.4594
ENSRNOG00000002309	Hlx	chr13:102637769-102643223	-	protein_coding	0.344552	1.26976	0.192845	0.98687	1.36	1.01545	0.579025	1.19527	1.38323	1.17143	1.68501	1.90076
ENSRNOG00000002312	Atp10d	chr14:38477330-38575785	-	protein_coding	-0.0811407	0.94531	0.236543	0.98687	1.23905	1.32019	1.65566	1.47792	1.36587	1.35322	1.45784	1.27382
ENSRNOG00000002314	LOC103689943	chr10:28243-72912	+	protein_coding	0.0330049	1.02314	0.581167	0.98687	4.01085	3.97785	14.0445	15.5983	14.6644	15.2027	14.3925	15.7983
ENSRNOG00000002318	Limch1	chr14:42762587-43072843	-	protein_coding	-0.0580162	0.960584	0.513186	0.98687	5.23533	5.29334	39.0088	40.4558	35.3601	39.1355	37.0884	33.9664
ENSRNOG00000002319	Tsn	chr13:34238717-34253910	-	protein_coding	0.0560295	1.0396	0.118699	0.98687	5.29597	5.23994	36.3535	36.4184	37.6123	37.627	37.6701	39.5952
ENSRNOG00000002320	Commd8	chr14:38612408-38622580	+	protein_coding	0.0281023	1.01967	0.598189	0.98687	5.23159	5.20349	34.5781	36.6676	36.3308	34.4668	37.9415	37.4027
ENSRNOG00000002322	RGD1310587	chr13:102780877-102790639	-	protein_coding	-0.00605168	0.995814	0.955487	0.99766	3.28928	3.29533	8.5033	10.157	7.92403	8.41034	9.21405	8.72104
ENSRNOG00000002323	RGD1566265	chrX:78870964-78911601	-	protein_coding	0.171288	1.12606	0.151561	0.98687	3.8305	3.65921	10.2391	12.0557	12.7425	12.5631	13.1444	14.0088
ENSRNOG00000002327	Gabrb1	chr14:38643385-39112600	-	protein_coding	0.129791	1.09414	0.275612	0.98687	3.3791	3.24931	9.85844	7.75068	8.0492	9.38984	8.98321	9.85808
ENSRNOG00000002332	LOC686087	chrX:157759624-157773108	+	protein_coding	-0.0158694	0.98906	0.902471	0.996104	3.37042	3.38629	9.20627	9.4362	9.73278	7.75962	10.2516	10.2226
ENSRNOG00000002336	Gabra4	chr14:39154529-39231695	+	protein_coding	0.164345	1.12066	0.311283	0.98687	2.49431	2.32996	3.55822	4.56284	4.01272	3.80347	5.11551	5.08971
ENSRNOG00000002338	Dgke	chr10:76386471-76407989	-	protein_coding	-0.00188005	0.998698	0.981858	0.998903	3.74768	3.74956	11.6794	12.004	13.7578	11.7553	12.9102	12.6607
ENSRNOG00000002339	Mark1	chr13:102808253-102942863	-	protein_coding	0.134411	1.09764	0.434735	0.98687	4.13543	4.00102	13.0293	16.9048	15.3408	17.1324	14.0907	18.8381
ENSRNOG00000002341	Trim25	chr10:76343847-76362145	+	protein_coding	-0.0187799	0.987067	0.931746	0.99766	1.88934	1.90812	3.90902	2.30336	2.2603	3.07714	2.58005	2.4834
ENSRNOG00000002342	Aldh3a2	chr10:47525493-47546345	-	protein_coding	-0.00206794	0.998568	0.971963	0.998255	5.05697	5.05904	34.6821	31.4588	30.988	33.4539	31.7486	31.6943
ENSRNOG00000002343	Uchl1	chr14:43133218-43143973	-	protein_coding	-0.0174354	0.987987	0.911592	0.997236	9.51534	9.53278	776.334	614.512	848.398	744.524	682.909	767.687
ENSRNOG00000002345	Rasgef1b	chr14:11988671-12027381	+	protein_coding	-0.00199569	0.998618	0.961272	0.998247	3.06879	3.07079	7.13762	7.64418	7.4329	7.06067	7.60033	7.52138
ENSRNOG00000002347	Rgl1	chr13:69909096-70174565	-	protein_coding	0.0877207	1.06269	0.398268	0.98687	4.0873	3.99958	14.227	14.9939	15.8041	14.1476	16.9029	17.1107
ENSRNOG00000002349	Gabra2	chr14:39661968-39798302	+	protein_coding	-0.116085	0.922688	0.646728	0.98687	4.44329	4.55938	28.5386	16.8138	23.9104	22.4242	18.0631	22.0587
ENSRNOG00000002350	Eaf2	chr11:66878658-66923092	+	protein_coding	-0.159909	0.895081	0.272705	0.98687	0.457282	0.617191	0.545155	0.461167	0.598479	0.243643	0.284713	0.619812
ENSRNOG00000002352	Tsen15	chr13:69765091-69781019	-	protein_coding	0.114554	1.08264	0.123578	0.98687	4.22314	4.10858	16.9266	15.328	16.5384	16.923	17.3798	18.7753
ENSRNOG00000002353	Rab3gap2	chr13:103157806-103228423	+	protein_coding	0.0509574	1.03595	0.537607	0.98687	4.24814	4.19719	16.1839	18.4176	17.4978	18.4786	16.6178	18.9961
ENSRNOG00000002358	Scpep1	chr10:76230373-76263866	-	protein_coding	0.126069	1.09132	0.548587	0.98687	4.41817	4.2921	16.6829	21.7103	17.7229	25.3445	19.4512	17.1382
ENSRNOG00000002360	Gabrg1	chr14:39964588-40049354	+	protein_coding	0.0561481	1.03969	0.734	0.989013	5.13184	5.07569	36.2896	36.1181	26.7096	34.6038	31.3958	36.3702
ENSRNOG00000002361	Prkg2	chr14:12218553-12315229	+	protein_coding	-0.187574	0.878081	0.351493	0.98687	2.16584	2.35341	3.89586	4.98316	3.55598	4.10346	3.72242	2.749
ENSRNOG00000002364	Rnf112	chr10:47719014-47725172	-	protein_coding	-0.00659434	0.99544	0.917433	0.99766	4.82284	4.82944	26.8768	27.3367	28.0954	25.5589	29.4268	27.0539
ENSRNOG00000002365	Itm2a	chrX:78490866-78496847	-	protein_coding	-0.241642	0.845782	0.0516707	0.98687	6.04214	6.28378	81.538	74.1026	75.2977	68.4341	68.6153	58.1994
ENSRNOG00000002368	Iars2	chr13:103231387-103264906	-	protein_coding	0.038951	1.02737	0.616398	0.98687	4.24561	4.20666	17.3319	16.4089	18.7248	16.8711	17.9893	19.1144
ENSRNOG00000002369	Rgs8	chr13:71086745-71141075	+	protein_coding	0.556972	1.47118	0.297813	0.98687	1.91171	1.35473	0.808406	3.62707	0.999149	1.93803	3.36776	3.15076
ENSRNOG00000002372	Sgcd	chr10:32062946-32471454	-	protein_coding	0.0309896	1.02171	0.786065	0.991085	0.700148	0.669159	0.535708	0.545281	0.694316	0.644706	0.81206	0.438918
ENSRNOG00000002373	Akap1	chr10:76151038-76166276	-	protein_coding	0.115675	1.08348	0.100102	0.98687	3.44267	3.327	8.84839	9.74778	8.54757	10.1307	9.65986	9.83344
ENSRNOG00000002376	Clasp1	chr13:34365147-34584651	+	protein_coding	0.0960544	1.06885	0.622901	0.98687	4.10379	4.00774	12.5624	14.5078	18.7907	16.4364	14.4385	17.8812
ENSRNOG00000002378	Bpnt1	chr13:103268068-103292854	+	protein_coding	-0.0886357	0.940412	0.222917	0.98687	5.2968	5.38543	38.6941	39.841	44.0515	39.3891	36.9328	38.6466
ENSRNOG00000002382	Mfap4	chr10:47765432-47768483	+	protein_coding	0.00931358	1.00648	0.954137	0.99766	2.1197	2.11039	3.38866	3.88198	2.75786	2.98576	4.02659	3.09727
ENSRNOG00000002385	Prg4	chr13:67672878-67688477	-	protein_coding	-0.554254	0.681009	0.26364	0.98687	0.0264682	0.580722	1.69299	0.068047	0.163107	0	0.056582	0
ENSRNOG00000002387	Tceal1	chrX:107370431-107372338	+	protein_coding	0.0559926	1.03957	0.665567	0.98687	5.29224	5.23625	32.6429	37.8697	39.9543	33.8232	40.5171	40.6174
ENSRNOG00000002388	Trim41	chr10:34155515-34166599	-	protein_coding	0.0230744	1.01612	0.814646	0.991085	4.26155	4.23848	18.504	19.2667	16.0145	18.7633	18.9805	16.8689
ENSRNOG00000002389	Morf4l2	chrX:107394486-107405564	-	protein_coding	0.0541611	1.03826	0.492809	0.98687	7.03899	6.98483	114.893	133.513	129.349	125.271	132.457	133.958
ENSRNOG00000002393	Eprs	chr13:103300932-103371577	+	protein_coding	-0.0433921	0.970371	0.510363	0.98687	5.19393	5.23733	38.0496	37.6453	34.5683	36.7309	33.5152	36.6602
ENSRNOG00000002394	Tpr	chr13:67611708-67672827	+	protein_coding	0.0116649	1.00812	0.835335	0.991785	4.13521	4.12355	15.5301	17.5667	16.2553	16.4539	16.2411	17.0307
ENSRNOG00000002397	Slc30a10	chr13:103396314-103410363	+	protein_coding	0.0672632	1.04773	0.693994	0.98687	3.1617	3.09444	6.69696	9.5621	6.66458	7.4373	8.23385	8.19848
ENSRNOG00000002403	Fam129a	chr13:68949665-69101588	+	protein_coding	0.048763	1.03438	0.764405	0.989033	1.68437	1.6356	2.25553	2.23007	1.85275	2.30037	2.74126	1.68877
ENSRNOG00000002407	Pdxdc1	chr10:3232794-3321412	-	protein_coding	0.00927908	1.00645	0.943328	0.99766	2.60889	2.59961	5.69216	5.22212	4.34779	5.55549	4.49432	5.30289
ENSRNOG00000002412	Mapk7	chr10:47766680-47775055	-	protein_coding	-0.00112386	0.999221	0.989432	0.998903	1.1321	1.13322	1.27683	1.23487	1.07405	1.38902	1.17211	1.02901
ENSRNOG00000002413	Gpc4	chrX:139354155-139464798	-	protein_coding	-0.0186847	0.987132	0.856685	0.992111	2.46067	2.47935	4.54717	5.13556	4.09509	4.55441	4.11113	4.87556
ENSRNOG00000002414	Tfcp2l1	chr13:34610684-34670124	+	protein_coding	0.108342	1.07799	0.345452	0.98687	1.219	1.11066	0.900129	1.35402	1.25129	1.25185	1.45087	1.28564
ENSRNOG00000002418	Tgfb2	chr13:105039853-105141030	-	protein_coding	-0.0331464	0.977287	0.813525	0.991085	3.48012	3.51327	10.6066	12.0228	8.84887	10.2962	10.9147	9.32402
ENSRNOG00000002419	Plp1	chrX:107496072-107511348	+	protein_coding	-0.0655628	0.955572	0.601442	0.98687	11.8384	11.9039	4002.83	4052.71	3466.35	3961.84	3828.49	3234.71
ENSRNOG00000002420	Zc3h7a	chr10:4536180-4575646	+	protein_coding	0.0641811	1.04549	0.614579	0.98687	3.62114	3.55696	9.5375	11.5964	11.2821	10.1878	12.7309	11.1276
ENSRNOG00000002423	Fam114a2	chr10:42894567-42928461	-	protein_coding	-0.0597038	0.959461	0.622557	0.98687	3.03417	3.09387	6.88732	8.54044	7.2708	7.64779	6.37355	7.62076
ENSRNOG00000002425	Pctp	chr10:77491454-77512032	-	protein_coding	0.0522173	1.03686	0.70264	0.98687	1.87368	1.82146	2.6836	2.02522	2.96199	2.56082	2.93597	2.51153
ENSRNOG00000002428	Lpar4	chrX:78042859-78056347	+	protein_coding	-0.0715057	0.951644	0.142674	0.98687	1.73624	1.80774	2.34285	2.59588	2.5697	2.39054	2.36733	2.23909
ENSRNOG00000002433	G3bp2	chr14:17492081-17520792	+	protein_coding	0.0223965	1.01565	0.59772	0.98687	5.91758	5.89519	56.9382	59.4965	59.1435	59.196	57.1646	62.0789
ENSRNOG00000002434	Tmem100	chr10:77537340-77543192	+	protein_coding	0.127606	1.09248	0.286032	0.98687	4.85454	4.72693	25.4208	28.5061	22.8225	29.8343	27.9305	26.1452
ENSRNOG00000002436	Mmd	chr10:77755216-77783779	+	protein_coding	0.13031	1.09453	0.575476	0.98687	3.7807	3.65039	8.98747	15.0487	11.3518	11.3364	13.9276	13.0971
ENSRNOG00000002440	Ralb	chr13:35494721-35511020	-	protein_coding	0.0305574	1.02141	0.704436	0.98687	4.00525	3.97469	15.2927	14.8518	14.0464	15.9798	15.6531	13.6443
ENSRNOG00000002443	Mfap3	chr10:42933077-42945564	+	protein_coding	0.14089	1.10259	0.268024	0.98687	2.67751	2.53662	4.37233	4.43921	5.68497	5.1735	5.28321	5.75028
ENSRNOG00000002449	Maged2	chr5:33174542-33182715	-	protein_coding	-0.0889086	0.940234	0.174911	0.98687	5.09171	5.18062	33.187	37.478	35.2652	34.1596	32.5225	32.6428
ENSRNOG00000002450	Rrp15	chr13:105155441-105179095	-	protein_coding	0.0842214	1.06012	0.571834	0.98687	3.60716	3.52293	8.95039	12.4537	10.3461	10.4998	11.0465	12.0627
ENSRNOG00000002452	Txndc11	chr10:4578469-4635953	+	protein_coding	0.0811942	1.05789	0.0575112	0.98687	3.09549	3.0143	7.27349	6.74423	7.23222	7.54249	7.5273	7.57263
ENSRNOG00000002454	Rnf2	chr13:68830620-68858809	-	protein_coding	0.185568	1.13726	0.10912	0.98687	3.49107	3.3055	8.16212	9.24048	9.30026	9.28487	11.2116	10.3183
ENSRNOG00000002456	Hlf	chr10:77840568-77918191	-	protein_coding	0.0474325	1.03342	0.741728	0.989013	3.58916	3.54173	9.91493	12.6581	9.59472	10.4869	10.4713	12.2289
ENSRNOG00000002461	Nid1	chr17:90553394-90627101	-	protein_coding	-0.154267	0.898589	0.495865	0.98687	4.23276	4.38703	18.8479	23.0868	18.1595	18.1989	22.0425	14.023
ENSRNOG00000002462	B9d1	chr10:49020454-49028069	+	protein_coding	0.223286	1.16739	0.0340249	0.98687	3.11182	2.88854	6.22328	6.09847	6.91973	7.0687	8.05735	7.84001
ENSRNOG00000002468	Tnr	chr13:77485113-77678437	+	protein_coding	-0.293346	0.816007	0.100199	0.98687	2.7835	3.07684	8.26578	7.90354	6.28151	5.52819	5.44731	6.7549
ENSRNOG00000002469	Trim7	chr10:34185898-34199279	+	protein_coding	-0.0719381	0.951359	0.582963	0.98687	1.50167	1.5736	2.49839	1.64858	1.84594	1.82271	1.86297	1.80968
ENSRNOG00000002470	Ifi47	chr10:34277993-34285623	+	protein_coding	0.573043	1.48766	0.172782	0.98687	2.15058	1.57754	1.53395	2.28025	2.19858	3.59385	5.43961	1.95893
ENSRNOG00000002473	RGD1307830	chr13:67583621-67609469	-	protein_coding	0.0885111	1.06327	0.22566	0.98687	3.27432	3.1858	8.84042	7.65294	7.84894	8.51929	8.51915	8.99538
ENSRNOG00000002474	Tom1l1	chr10:78173847-78219793	-	protein_coding	0.140866	1.10257	0.335752	0.98687	3.2439	3.10303	8.76425	6.90672	7.2164	8.62369	9.44446	7.4587
ENSRNOG00000002478	Insig2	chr13:37266312-37287458	-	protein_coding	0.00245546	1.0017	0.984181	0.998903	4.38622	4.38377	17.992	18.851	23.1314	19.6278	21.2705	18.9054
ENSRNOG00000002480	Gpr137b	chr17:90670872-90746804	+	protein_coding	0.0347888	1.02441	0.793902	0.991085	3.11819	3.0834	8.30621	6.82885	7.35825	8.79618	7.69731	6.68355
ENSRNOG00000002488	Galnt10	chr10:43067299-43210427	+	protein_coding	-0.0289168	0.980156	0.778992	0.990089	3.22063	3.24954	9.64127	7.90916	8.07402	8.7219	8.59654	7.6826
ENSRNOG00000002496	Stxbp5l	chr11:66316606-66566331	+	protein_coding	0.0229933	1.01607	0.892563	0.99417	2.97821	2.95522	6.7582	6.77279	6.73554	6.2199	5.90208	8.81934
ENSRNOG00000002501	Ddx3y	chr13:105408179-105411348	+	protein_coding	-0.0025248	0.998251	0.974561	0.998571	0.588269	0.590793	0.472417	0.412959	0.642023	0.581992	0.460806	0.470492
ENSRNOG00000002504	Spata17	chr13:105489074-105684374	-	protein_coding	0.0560538	1.03962	0.513369	0.98687	0.870398	0.814344	0.95616	0.694458	0.640556	0.823907	0.843221	0.817472
ENSRNOG00000002506	Cdkl2	chr14:17531398-17565950	+	protein_coding	-0.0688625	0.953389	0.597865	0.98687	4.21363	4.28249	17.5042	19.7574	18.1879	15.5302	20.426	17.0328
ENSRNOG00000002509	Gnl3l	chrX:20034874-20070593	-	protein_coding	0.111304	1.0802	0.124376	0.98687	5.7814	5.6701	46.5326	51.2667	52.1367	51.9366	54.7686	55.3615
ENSRNOG00000002511	Flt4	chr10:35078726-35121599	+	protein_coding	0.0837336	1.05976	0.208958	0.98687	1.04623	0.962491	1.01387	0.951204	0.883135	1.20624	0.977115	1.01907
ENSRNOG00000002512	Gpatch2	chr13:105684420-105815606	+	protein_coding	0.0986726	1.07079	0.443035	0.98687	2.65162	2.55294	5.45893	4.84558	4.35242	4.99934	6.06937	4.85012
ENSRNOG00000002514	Ccdc93	chr13:37400476-37468840	+	protein_coding	0.328388	1.25561	0.0129261	0.98687	3.37855	3.05016	7.3987	7.48346	6.97594	8.90755	8.88389	10.4878
ENSRNOG00000002516	Mtm1	chr6:18821815-18839409	+	protein_coding	-0.00194329	0.998654	0.974513	0.998571	4.40311	4.40506	19.1213	21.1017	20.3835	19.0221	21.0272	20.4752
ENSRNOG00000002520	Litaf	chr10:4719713-4763510	+	protein_coding	-0.0516489	0.964833	0.687667	0.98687	5.4355	5.48715	45.571	44.601	41.4912	46.6291	44.8903	36.081
ENSRNOG00000002524	Gpr37	chr4:51822153-51844331	-	protein_coding	-0.148841	0.901975	0.218859	0.98687	6.50506	6.6539	113.798	97.0615	89.7058	92.0567	90.0193	87.4648
ENSRNOG00000002525	Ptgs2	chr13:67351087-67359335	+	protein_coding	0.0636	1.04507	0.720569	0.988662	1.19332	1.12972	0.822127	1.34509	1.45188	1.38152	1.50804	1.0021
ENSRNOG00000002529	Rap2c	chrX:138224040-138237157	-	protein_coding	0.0211542	1.01477	0.578923	0.98687	4.76819	4.74703	26.1959	25.7184	25.6492	25.6718	27.5574	25.5664
ENSRNOG00000002536	C1galt1c1	chrX:124921728-124926171	-	protein_coding	-0.0845434	0.943083	0.18254	0.98687	4.78025	4.8648	27.7047	29.3631	27.3825	28.0223	26.2962	25.1919
ENSRNOG00000002537	Wnk3	chrX:20316893-20454357	+	protein_coding	-0.0107924	0.992547	0.915636	0.99766	2.15561	2.1664	3.34004	3.63642	3.49554	3.14639	3.21822	4.05722
ENSRNOG00000002538	Epb4.1l5	chr13:35580098-35668968	-	protein_coding	0.169947	1.12502	0.147054	0.98687	1.80145	1.63151	1.99051	2.51491	1.82968	2.44851	2.46424	2.54516
ENSRNOG00000002540	Rhoh	chr14:43961756-43992587	-	protein_coding	0.239899	1.18091	0.044219	0.98687	1.14128	0.901383	0.692748	0.935369	0.989178	1.08974	1.30109	1.23179
ENSRNOG00000002541	Pds5a	chr14:44185446-44280079	+	protein_coding	0.129006	1.09354	0.0907452	0.98687	3.54415	3.41514	9.5145	9.96527	9.52864	9.81424	11.119	11.1122
ENSRNOG00000002542	Heatr6	chr10:71054344-71083536	+	protein_coding	0.173457	1.12776	0.228556	0.98687	2.07398	1.90052	2.2236	2.97415	3.06217	3.57436	3.01028	3.06898
ENSRNOG00000002544	Kifap3	chr13:82072497-82217252	+	protein_coding	0.00862785	1.006	0.930085	0.99766	6.29783	6.2892	71.2939	74.5322	86.5946	74.3667	77.1447	81.6844
ENSRNOG00000002545	RGD1309748	chr10:6841071-6870011	-	protein_coding	0.05742	1.0406	0.380067	0.98687	4.50121	4.44379	20.5678	19.7476	22.0339	21.158	22.8703	20.9588
ENSRNOG00000002546	Rchy1	chr14:17615968-17631714	+	protein_coding	0.0251951	1.01762	0.638237	0.98687	4.73872	4.71352	25.4024	24.3154	26.0214	24.4429	27.0897	25.6303
ENSRNOG00000002549	Htr5b	chr13:37479758-37492680	-	protein_coding	0.0631267	1.04473	0.747677	0.989033	0.752545	0.689418	0.311909	0.902826	0.67998	0.483258	0.762543	0.829193
ENSRNOG00000002553	Smim14	chr14:44413636-44457239	+	protein_coding	0.113626	1.08194	0.0372591	0.98687	6.35393	6.24031	72.3494	76.4991	75.0091	83.1181	81.6669	77.696
ENSRNOG00000002556	Tsr2	chrX:20144432-20232639	-	protein_coding	0.0820465	1.05852	0.304254	0.98687	4.36539	4.28334	17.3115	19.4845	18.6832	18.2137	20.1749	20.5232
ENSRNOG00000002563	Mcts1	chrX:124894466-124906162	+	protein_coding	0.0252961	1.01769	0.714258	0.988216	4.78187	4.75657	25.2297	24.8917	28.0842	25.5254	27.8741	26.1822
ENSRNOG00000002568	Socs1	chr10:4957326-4958461	+	protein_coding	0.417323	1.33545	0.0642985	0.98687	0.929479	0.512156	0.313616	0.624894	0.359031	0.774688	0.699597	1.29052
ENSRNOG00000002569	Mrps14	chr13:77940454-77946201	+	protein_coding	-0.123608	0.917889	0.46631	0.98687	4.11572	4.23933	18.4146	17.3905	17.8701	17.2146	13.1636	19.1965
ENSRNOG00000002571	Tekt5	chr10:5352933-5389737	+	protein_coding	0.175312	1.12921	0.522597	0.98687	0.836026	0.660715	0.402359	0.33337	1.11288	0.494075	0.848174	1.06012
ENSRNOG00000002572	Cacybp	chr13:77948771-77959110	-	protein_coding	-0.0873644	0.941241	0.261679	0.98687	6.05	6.13737	72.4942	63.7569	72.292	66.9945	66.1893	62.6684
ENSRNOG00000002574	Nubp1	chr10:5333378-5344121	-	protein_coding	-0.0689238	0.953349	0.559327	0.98687	3.98464	4.05357	15.6565	16.1603	15.0188	15.6681	16.3465	12.7213
ENSRNOG00000002575	Sap30l	chr10:43224269-43231611	+	protein_coding	-0.325562	0.797987	0.196341	0.98687	5.43898	5.76455	59.7405	42.6473	59.5993	48.3347	34.971	45.0031
ENSRNOG00000002579	Parm1	chr14:17969219-18076907	-	protein_coding	-0.00889181	0.993856	0.953961	0.99766	3.70038	3.70927	12.8163	10.3504	13.2693	13.4729	10.3868	12.3297
ENSRNOG00000002580	Trmt1l	chr13:68785827-68818990	+	protein_coding	-0.0090531	0.993745	0.948163	0.99766	2.99831	3.00737	6.56754	8.47032	6.25445	7.58778	6.83353	6.58419
ENSRNOG00000002585	Cul4b	chrX:124832628-124870329	-	protein_coding	0.168033	1.12353	0.00971964	0.971497	4.21072	4.04269	15.0774	15.9582	15.4177	17.3407	16.9982	18.2316
ENSRNOG00000002592	Rps6ka6	chrX:82641687-82743753	-	protein_coding	0.356828	1.28061	0.0602781	0.98687	2.025	1.66817	1.89095	1.97307	2.73475	2.69209	3.35639	3.19138
ENSRNOG00000002593	Esrrg	chr13:106463368-106683436	+	protein_coding	-0.0865232	0.94179	0.610414	0.98687	3.80847	3.895	13.7859	11.5357	16.7637	13.503	11.9139	13.6852
ENSRNOG00000002595	Dpp10	chr13:39434217-39643361	-	protein_coding	0.175399	1.12928	0.453605	0.98687	4.37852	4.20312	13.3824	21.6076	18.2182	17.5721	19.9661	22.1111
ENSRNOG00000002599	Grap	chr10:47930633-47949773	+	protein_coding	0.0504421	1.03558	0.633085	0.98687	1.9117	1.86126	3.00332	2.56992	2.35587	2.63477	3.10471	2.57009
ENSRNOG00000002607	Sox9	chr10:101288489-101293379	+	protein_coding	0.000516594	1.00036	0.996085	0.999593	4.02401	4.02349	13.9013	14.8187	17.2464	16.3825	14.7199	14.7572
ENSRNOG00000002609	Ero1b	chr17:90710555-90756048	-	protein_coding	0.204443	1.15224	0.209641	0.98687	3.9239	3.71946	9.90018	13.3777	13.5843	14.1288	14.0811	14.325
ENSRNOG00000002610	Carhsp1	chr10:7041510-7055101	+	protein_coding	-0.0554831	0.962272	0.594667	0.98687	5.11589	5.17138	37.5217	36.0979	31.7464	33.2334	36.7017	31.3072
ENSRNOG00000002612	Ddx52	chr10:71253598-71277277	+	protein_coding	0.18375	1.13583	0.191824	0.98687	2.6333	2.44955	4.8217	4.87772	3.76325	4.88432	5.7639	5.00085
ENSRNOG00000002615	Pmm2	chr10:7056266-7077443	-	protein_coding	-0.0994382	0.933396	0.348584	0.98687	4.26073	4.36017	19.7009	20.1999	18.7379	20.6768	16.9767	17.0766
ENSRNOG00000002618	Ivns1abp	chr13:68702820-68722472	+	protein_coding	-0.00833066	0.994242	0.940324	0.99766	5.69884	5.70717	49.7595	49.8321	54.2627	50.1064	57.739	45.6833
ENSRNOG00000002625	Ptpn4	chr13:35678240-35858390	-	protein_coding	0.0470373	1.03314	0.487732	0.98687	3.95528	3.90825	13.1855	14.9579	13.9513	13.7386	14.8235	15.0037
ENSRNOG00000002626	Car10	chr10:80790168-81296363	+	protein_coding	0.0619715	1.04389	0.680044	0.98687	4.99789	4.93592	26.0659	33.9706	29.3006	27.9841	30.382	34.8678
ENSRNOG00000002627	Kctd3	chr13:107433588-107471843	-	protein_coding	-0.0115094	0.992054	0.0906158	0.98687	5.12647	5.13798	34.2945	34.1947	34.1457	34.0568	34.0426	33.6971
ENSRNOG00000002630	Cnot8	chr10:43538160-43551271	+	protein_coding	-0.0254218	0.982533	0.754843	0.989033	5.40189	5.42731	40.1721	42.8801	43.1041	45.4662	39.8622	38.8046
ENSRNOG00000002632	Naca	chr7:2458264-2470674	+	protein_coding	0.0793003	1.05651	0.319106	0.98687	5.29203	5.21273	35.3959	38.5556	34.4247	36.319	40.9492	37.4176
ENSRNOG00000002635	Dexi	chr10:5199226-5211913	+	protein_coding	-0.114344	0.923802	0.402288	0.98687	5.33196	5.4463	43.098	36.5812	49.0161	40.3858	37.9128	39.5781
ENSRNOG00000002636	Abat	chr10:7093405-7200499	-	protein_coding	0.0358057	1.02513	0.751785	0.989033	6.80051	6.76471	110.906	109.219	103.239	105.15	100.962	126.973
ENSRNOG00000002642	Ptges3	chr7:2479311-2497013	+	protein_coding	0.0113409	1.00789	0.835337	0.991785	6.83995	6.82861	111.73	117.477	108.945	108.991	119.819	112.136
ENSRNOG00000002643	Ugdh	chr14:44479614-44502845	+	protein_coding	0.00363008	1.00252	0.972012	0.998255	3.93281	3.92918	12.3996	15.3288	15.157	14.2161	14.851	13.7682
ENSRNOG00000002644	Utp18	chr10:81562409-81587858	-	protein_coding	0.180151	1.133	0.0182805	0.98687	3.49449	3.31434	8.9987	9.16528	8.68463	9.63983	10.5105	10.6898
ENSRNOG00000002645	Gemin5	chr10:43554046-43599232	-	protein_coding	0.00674433	1.00469	0.947045	0.99766	2.27082	2.26407	3.52705	4.18465	3.722	4.17584	3.35342	3.98815
ENSRNOG00000002652	Rap1gap2	chr10:61177936-61361250	-	protein_coding	0.0654567	1.04642	0.471407	0.98687	4.48737	4.42192	18.5929	21.3754	21.4657	19.9045	22.211	22.2578
ENSRNOG00000002653	Kcnk2	chr13:107690087-107886476	-	protein_coding	0.132813	1.09643	0.189711	0.98687	3.2067	3.07388	6.59818	7.66644	8.06658	7.81434	8.57409	8.32498
ENSRNOG00000002657	Pla2g4a	chr13:66988937-67206693	-	protein_coding	0.334139	1.26063	0.127544	0.98687	2.77985	2.44571	4.51532	5.06094	3.83713	7.03052	6.10448	4.67782
ENSRNOG00000002660	Magee1	chrX:76083549-76087117	+	protein_coding	0.121151	1.0876	0.444466	0.98687	5.64545	5.5243	40.0143	43.8242	52.0265	47.3547	44.7403	55.704
ENSRNOG00000002662	Pbdc1	chrX:76042239-76046938	+	protein_coding	0.0256434	1.01793	0.770702	0.989033	3.60672	3.58108	10.6685	10.4887	11.7865	10.2764	12.2294	11.1195
ENSRNOG00000002664	Emp2	chr10:5433248-5467839	+	protein_coding	0.00359586	1.0025	0.991054	0.998903	2.77738	2.77378	5.72814	6.54799	5.29869	7.82599	6.94259	3.59725
ENSRNOG00000002669	Cluh	chr10:61432819-61454444	+	protein_coding	0.0572779	1.0405	0.545288	0.98687	4.6673	4.61002	22.9696	21.9915	25.4264	23.9967	22.7802	26.5991
ENSRNOG00000002671	Nme2	chr10:81648216-81653717	-	protein_coding	-0.00453147	0.996864	0.942579	0.99766	7.66638	7.67092	215.831	205.028	188.444	205.989	202.527	198.005
ENSRNOG00000002680	Lamc1	chr13:70658707-70783515	-	protein_coding	-0.0732433	0.950499	0.566168	0.98687	3.83088	3.90413	14.2889	14.1247	13.5115	14.6409	14.17	11.1447
ENSRNOG00000002682	Zfp692	chr10:43744731-43752242	+	protein_coding	0.105376	1.07578	0.569019	0.98687	3.61936	3.51399	9.27179	13.2185	9.20813	10.3227	11.4652	12.1511
ENSRNOG00000002693	Nme1	chr10:81657153-81666523	-	protein_coding	-0.0851571	0.942682	0.326188	0.98687	6.86158	6.94674	132.373	111.532	124.08	115.109	111.758	119.121
ENSRNOG00000002695	Tfb2m	chr13:97820493-97838228	-	protein_coding	0.0121789	1.00848	0.865514	0.992159	3.76212	3.74994	11.9383	13.6815	11.8201	12.8911	12.6814	12.1422
ENSRNOG00000002697	Mtmr1	chr18:291780-325377	-	protein_coding	0.0977929	1.07014	0.304092	0.98687	3.37865	3.28086	7.95516	9.63946	8.63649	8.82918	9.62037	9.7788
ENSRNOG00000002705	Vps4b	chr13:26825261-26850460	-	protein_coding	-0.089845	0.939624	0.278884	0.98687	5.09413	5.18398	33.1506	38.7306	34.406	33.4368	34.1811	31.8951
ENSRNOG00000002708	Phf8	chrX:21063545-21168701	+	protein_coding	0.0732814	1.05211	0.445703	0.98687	3.09706	3.02377	6.56127	7.95995	6.94036	7.15169	8.1064	7.43968
ENSRNOG00000002710	Cnst	chr13:97838361-97913082	+	protein_coding	0.0207862	1.01451	0.878668	0.992159	3.40652	3.38574	9.98206	8.79268	9.61793	9.7839	8.13311	11.106
ENSRNOG00000002711	Nuf2	chr13:87818391-87847263	-	protein_coding	-0.142686	0.905831	0.36816	0.98687	0.889584	1.03227	1.23493	1.03953	0.876885	0.780145	1.17516	0.642208
ENSRNOG00000002713	Zfp672	chr10:43752700-43760930	-	protein_coding	-0.0108423	0.992513	0.883541	0.992175	2.73783	2.74867	5.42438	6.33762	5.44033	5.4334	5.88735	5.699
ENSRNOG00000002714	Mettl22	chr10:7223362-7240812	-	protein_coding	-0.00632404	0.995626	0.903992	0.996104	4.12096	4.12728	16.2936	15.8102	17.359	16.3045	15.7957	17.1234
ENSRNOG00000002721	Ndufb4	chr11:65960277-65966898	+	protein_coding	-0.0294375	0.979802	0.0454683	0.98687	8.13944	8.16888	290.404	284.381	285.621	279.214	281.643	282.086
ENSRNOG00000002722	Sec14l1	chr10:106065712-106112857	+	protein_coding	-0.00787978	0.994553	0.930377	0.99766	4.8308	4.83868	29.8724	27.1913	25.9199	29.5483	27.6325	25.351
ENSRNOG00000002724	Prpsap2	chr10:48008802-48044344	-	protein_coding	0.0844475	1.06028	0.469416	0.98687	5.09432	5.00987	28.5532	35.7843	29.768	31.3729	33.4084	34.7919
ENSRNOG00000002728	Btc	chr14:18231860-18272484	+	protein_coding	-0.0964692	0.935319	0.499096	0.98687	0.663551	0.76002	0.727924	0.640604	0.713318	0.473251	0.427711	0.889422
ENSRNOG00000002730	Rgs5	chr13:87966758-88003035	+	protein_coding	-0.138973	0.908165	0.141901	0.98687	6.4051	6.54407	100.639	87.7697	89.0658	87.7618	78.969	84.75
ENSRNOG00000002735	Dhx9	chr13:70885504-70922245	-	protein_coding	0.0146585	1.01021	0.847095	0.991991	4.69385	4.67919	25.8566	24.8497	23.2227	23.0872	25.1144	26.5613
ENSRNOG00000002736	Rabgap1l	chr13:78011047-78609045	-	protein_coding	0.0365956	1.02569	0.836096	0.991785	2.14901	2.11241	2.9516	4.28771	2.86954	3.23151	3.16427	3.95125
ENSRNOG00000002746	Fstl1	chr11:65782567-65845418	-	protein_coding	-0.113986	0.924031	0.177489	0.98687	4.59694	4.71092	26.5554	24.0521	25.0216	24.6845	23.579	21.4497
ENSRNOG00000002748	Ccdc43	chr10:90644995-90657185	-	protein_coding	-0.0516061	0.964862	0.59645	0.98687	3.43391	3.48551	10.7368	10.2373	9.65418	10.6452	10.1817	8.69332
ENSRNOG00000002749	Spag9	chr10:81693770-81827562	+	protein_coding	0.0372632	1.02617	0.463416	0.98687	6.3662	6.32893	77.5415	84.601	76.2711	81.1281	81.4076	81.9446
ENSRNOG00000002751	Zdhhc15	chrX:75439778-75566481	-	protein_coding	-0.0563955	0.961664	0.36382	0.98687	2.01262	2.06901	3.07364	3.23378	3.28346	3.28337	2.79397	3.04293
ENSRNOG00000002753	Adam11	chr10:90731865-90746936	+	protein_coding	0.11717	1.0846	0.398376	0.98687	4.98112	4.86395	24.8994	29.9839	29.7721	30.1916	27.5173	34.4201
ENSRNOG00000002755	Pafah1b1	chr10:61456145-61577412	-	protein_coding	0.00629707	1.00437	0.809572	0.991085	7.30323	7.29694	152.723	154.992	161.162	155.542	158.659	156.636
ENSRNOG00000002757	Tada2a	chr10:71393692-71441389	-	protein_coding	0.0668936	1.04746	0.596745	0.98687	3.43105	3.36415	8.16003	10.4239	9.43336	10.3271	10.3317	8.77529
ENSRNOG00000002759	Lias	chr14:44507218-44524252	-	protein_coding	0.137776	1.10021	0.00656617	0.971497	4.58091	4.44313	21.1675	20.7934	20.3063	22.4183	23.5927	22.8019
ENSRNOG00000002763	Ulk2	chr10:48050803-48129377	-	protein_coding	0.0618099	1.04377	0.204939	0.98687	4.45941	4.3976	19.8219	21.2272	19.2313	21.014	20.794	21.1929
ENSRNOG00000002764	Mettl16	chr10:61626597-61672136	+	protein_coding	0.0376139	1.02641	0.375279	0.98687	3.35711	3.3195	8.86473	9.25466	8.83562	9.70103	9.12783	8.92739
ENSRNOG00000002767	Dlg3	chrX:70596576-70648532	+	protein_coding	0.200182	1.14884	0.152863	0.98687	3.49676	3.29658	7.90953	8.86099	9.79768	9.12372	11.1802	10.6652
ENSRNOG00000002768	Tmem114	chr10:7279920-7295452	+	protein_coding	0.360546	1.28391	0.0919933	0.98687	1.45753	1.09698	0.933242	1.49274	1.03099	1.55381	1.50612	2.23658
ENSRNOG00000002773	Rgs4	chr13:88054817-88061108	-	protein_coding	-0.00785978	0.994567	0.960453	0.998247	4.74338	4.75124	24.0997	31.0568	23.2778	23.0188	27.1155	27.458
ENSRNOG00000002775	Npl	chr13:70938082-70980913	-	protein_coding	0.273528	1.20876	0.0661102	0.98687	2.64237	2.36884	3.7456	4.4911	4.28845	4.78138	6.05252	4.9693
ENSRNOG00000002778	Aatf	chr10:71744659-71837851	-	protein_coding	-0.158978	0.895659	0.341164	0.98687	3.05	3.20898	8.36758	7.71275	8.68758	8.79437	7.29218	5.99489
ENSRNOG00000002781	Kdsr	chr13:26780633-26812215	-	protein_coding	-0.0195792	0.98652	0.731963	0.989013	3.47015	3.48973	10.3489	10.1534	10.1991	10.91	9.80683	9.57426
ENSRNOG00000002784	Pou3f4	chrX:82143789-82145066	+	protein_coding	0.146868	1.10716	0.0794993	0.98687	1.81479	1.66792	2.01344	2.38387	2.14633	2.33444	2.64919	2.57847
ENSRNOG00000002790	Abcb7	chrX:75150608-75291938	-	protein_coding	-0.00146128	0.998988	0.992356	0.998903	2.96137	2.96283	7.74564	7.18372	5.62152	6.00291	7.26267	7.16548
ENSRNOG00000002791	Bcl2	chr13:26605426-26769374	-	protein_coding	0.0693848	1.04927	0.623195	0.98687	1.31402	1.24463	1.5124	1.36866	1.23574	1.11037	1.78539	1.61475
ENSRNOG00000002793	Sstr2	chr10:102136283-102143434	+	protein_coding	0.210486	1.15708	0.253668	0.98687	2.2676	2.05711	2.63506	3.75769	3.16727	3.1276	4.15676	4.24533
ENSRNOG00000002795	Cog1	chr10:102167771-102180569	+	protein_coding	0.0174336	1.01216	0.801035	0.991085	3.56467	3.54724	10.2591	10.6417	11.1888	11.0854	9.98013	11.484
ENSRNOG00000002800	Gdpd2	chrX:70563570-70572295	+	protein_coding	-0.0203306	0.986007	0.764962	0.989033	2.76527	2.7856	5.91187	6.36921	5.43623	5.53093	5.90591	5.96775
ENSRNOG00000002807	Sept9	chr10:106264434-106348490	+	protein_coding	-0.0925026	0.937894	0.466999	0.98687	4.27107	4.36358	21.5565	16.8407	20.678	19.6082	17.9427	17.4367
ENSRNOG00000002810	Gfpt2	chr10:35279236-35325508	+	protein_coding	0.000428968	1.0003	0.998163	0.999998	1.38185	1.38142	1.49039	1.72156	1.60893	1.62883	2.18637	1.11288
ENSRNOG00000002811	Brinp3	chr13:63526486-63959332	+	protein_coding	-0.0600883	0.959205	0.272697	0.98687	3.39272	3.45281	10.2859	9.50434	10.0737	9.00076	9.83155	9.69567
ENSRNOG00000002812	Lhx1	chr10:71843991-71849293	-	protein_coding	0.305894	1.23618	0.214274	0.98687	1.73152	1.42562	1.08039	2.3348	1.79416	2.06306	2.5165	2.39976
ENSRNOG00000002813	Dars2	chr13:78857638-78885464	-	protein_coding	0.119593	1.08643	0.1481	0.98687	3.16102	3.04143	7.38985	7.07043	7.24199	7.36413	8.74181	7.78264
ENSRNOG00000002814	Higd1b	chr10:90929867-90931635	+	protein_coding	-0.415737	0.749637	0.076414	0.98687	2.9077	3.32344	10.9002	8.44183	7.92796	5.69405	7.83111	6.14841
ENSRNOG00000002818	Eftud2	chr10:90932038-90983951	-	protein_coding	0.0650649	1.04613	0.395015	0.98687	4.70505	4.63999	25.4315	22.1034	24.3821	23.8702	26.1506	25.28
ENSRNOG00000002820	LOC24906	chr10:43871613-43880055	+	protein_coding	-0.147906	0.902559	0.750736	0.989033	0.923338	1.07124	0.343468	1.13342	2.23687	1.59087	0.75052	0.50399
ENSRNOG00000002821	Phlpp1	chr13:26172243-26394505	+	protein_coding	0.0107344	1.00747	0.876494	0.992159	4.81602	4.80528	28.5025	27.1896	25.2817	28.6513	27.1863	25.7433
ENSRNOG00000002823	Mapk9	chr10:35333859-35374355	+	protein_coding	0.131757	1.09563	0.253092	0.98687	5.97908	5.84733	53.8409	52.98	63.4649	62.203	57.9688	66.3425
ENSRNOG00000002824	Rlim	chrX:73762691-73778674	-	protein_coding	0.0550053	1.03886	0.540505	0.98687	2.97373	2.91873	6.0448	6.89068	6.77842	6.18809	7.16409	7.26092
ENSRNOG00000002826	Hsd17b7	chr13:88288046-88307988	-	protein_coding	-0.240701	0.846334	0.160828	0.98687	3.13176	3.37246	10.6158	9.34886	8.24043	8.52442	8.29325	6.60772
ENSRNOG00000002827	Rbfox1	chr10:8312961-8654892	-	protein_coding	-0.0245383	0.983135	0.927283	0.99766	6.15977	6.18431	53.8153	73.4348	93.2561	60.299	74.7918	77.6595
ENSRNOG00000002828	Tob1	chr10:81913689-81915716	+	protein_coding	0.123781	1.08959	0.101343	0.98687	4.49161	4.36783	18.6559	19.3873	20.9629	20.5365	22.3865	21.6041
ENSRNOG00000002831	Wfikkn2	chr10:81936444-81942188	-	protein_coding	-0.0208209	0.985672	0.913674	0.997512	1.04568	1.0665	1.20756	1.51172	0.656776	1.07884	1.1385	0.978866
ENSRNOG00000002832	Slc16a2	chrX:74577131-74706214	-	protein_coding	-0.121742	0.919077	0.496283	0.98687	2.53548	2.65723	5.65074	6.04163	4.36009	4.49723	5.74056	4.25934
ENSRNOG00000002833	Gsk3b	chr11:65066235-65209268	-	protein_coding	-0.101454	0.932093	0.242027	0.98687	5.13336	5.23482	35.8353	36.6872	37.464	32.8802	31.9623	37.7192
ENSRNOG00000002835	Luc7l3	chr10:81991147-82027119	-	protein_coding	0.15616	1.11432	0.263286	0.98687	5.8633	5.70714	46.0293	59.6069	49.0236	53.9993	57.1561	60.6792
ENSRNOG00000002838	Pdzd11	chrX:70458603-70461635	-	protein_coding	0.0485041	1.03419	0.334663	0.98687	3.54789	3.49938	9.99672	10.9906	9.9686	10.5863	10.9116	10.5917
ENSRNOG00000002839	Slc19a2	chr13:82552550-82566586	+	protein_coding	0.0257816	1.01803	0.690828	0.98687	3.09969	3.0739	7.12453	7.10753	8.06412	7.33855	7.90569	7.48277
ENSRNOG00000002840	Atp5b	chr7:2504695-2511749	+	protein_coding	-0.0518916	0.964671	0.479823	0.98687	9.18106	9.23295	602.878	560.231	641.831	578.047	556.131	605.253
ENSRNOG00000002841	Cdc42bpa	chr13:98231326-98447762	+	protein_coding	-0.0683848	0.953705	0.288594	0.98687	5.00113	5.06952	33.4455	33.0092	31.3223	31.5313	29.0296	32.6219
ENSRNOG00000002844	Usp27x	chrX:15988604-15990484	+	protein_coding	0.100694	1.07229	0.568011	0.98687	2.84236	2.74167	4.73393	6.46364	5.99146	5.12092	6.86475	6.6631
ENSRNOG00000002848	Maoa	chrX:6554698-6620722	-	protein_coding	0.105663	1.07599	0.095089	0.98687	5.47997	5.3743	43.0873	39.9253	38.5525	44.5264	42.9957	43.3843
ENSRNOG00000002851	Fam104a	chr10:102179478-102200596	-	protein_coding	-0.0409135	0.972039	0.512576	0.98687	4.36944	4.41036	19.6649	21.277	19.8861	19.8939	20.7046	18.4728
ENSRNOG00000002852	Myo19	chr10:72197977-72227462	+	protein_coding	0.0580218	1.04104	0.507377	0.98687	1.34175	1.28373	1.23432	1.41626	1.6732	1.4819	1.63297	1.49165
ENSRNOG00000002855	Rfc1	chr14:44580216-44702203	+	protein_coding	0.0206844	1.01444	0.670969	0.98687	4.11578	4.0951	15.6298	17.0024	15.6734	16.7428	16.5303	15.7537
ENSRNOG00000002860	Ccdc181	chr13:82574966-82588640	+	protein_coding	-0.0350481	0.975999	0.572814	0.98687	4.57447	4.60951	23.1271	24.2038	22.9241	21.2663	23.1086	24.1961
ENSRNOG00000002862	Clcn5	chrX:16050780-16196789	+	protein_coding	0.0607205	1.04299	0.769174	0.989033	2.55874	2.49802	4.74652	3.76771	5.57996	5.73061	3.88867	5.21626
ENSRNOG00000002863	Cacna1e	chr13:71906702-72367980	-	protein_coding	0.187166	1.13852	0.505185	0.98687	2.95725	2.77008	4.47132	8.02848	5.42578	5.71969	6.43907	8.37114
ENSRNOG00000002864	Nacc1	chr19:25783900-25801526	-	protein_coding	0.00111921	1.00078	0.959608	0.99821	5.15399	5.15288	34.6024	34.2106	34.9218	33.7971	35.4229	34.6126
ENSRNOG00000002871	Rbm25l1	chr10:10457320-10460756	+	protein_coding	0.124619	1.09022	0.211952	0.98687	3.76808	3.64346	10.2956	12.2978	11.9921	13.3838	12.0913	12.4293
ENSRNOG00000002873	Fam183b	chr10:44736545-44746549	-	protein_coding	-0.0121686	0.991601	0.979325	0.998903	1.99011	2.00228	3.84351	1.5552	4.19578	2.73429	1.87737	4.83502
ENSRNOG00000002874	Rbm25	chr6:107156263-107164033	+	protein_coding	0.128466	1.09313	0.268164	0.98687	5.05674	4.92827	26.1434	31.1896	31.3069	31.941	34.7573	30.3033
ENSRNOG00000002875	Klhl20	chr13:78912361-78957212	-	protein_coding	-0.0809761	0.945418	0.200237	0.98687	3.41788	3.49886	10.0563	10.0119	10.8663	9.9499	9.11815	10.0191
ENSRNOG00000002876	Eef2kmt	chr10:10530365-10540428	+	protein_coding	-0.0401311	0.972567	0.855617	0.992111	1.34515	1.38528	1.34477	1.71656	1.79844	2.31167	1.22806	1.22239
ENSRNOG00000002879	Psen2	chr13:98513570-98530724	-	protein_coding	-0.062998	0.957273	0.622515	0.98687	3.76069	3.82369	15.0964	12.0757	12.4878	13.4117	13.0854	11.2675
ENSRNOG00000002881	Ddr2	chr13:88317145-88436789	-	protein_coding	-0.123528	0.91794	0.477251	0.98687	1.33156	1.45509	2.08203	1.77743	1.40767	1.74668	1.72019	1.13361
ENSRNOG00000002882	Zcchc2	chr13:25966428-26013338	+	protein_coding	0.129674	1.09405	0.228061	0.98687	2.16672	2.03704	3.15488	2.9981	3.16122	3.42207	3.06817	4.03173
ENSRNOG00000002883	Alg1	chr10:10539930-10550138	-	protein_coding	-0.0236649	0.983731	0.871309	0.992159	2.79154	2.81521	6.0675	5.36766	6.74712	6.53007	6.41333	4.94569
ENSRNOG00000002884	Blzf1	chr13:82592170-82607379	-	protein_coding	-0.0188873	0.986994	0.891447	0.99417	2.98177	3.00066	5.9691	7.40562	7.75225	7.13778	6.08274	7.55268
ENSRNOG00000002886	Myh10	chr10:55275411-55406732	+	protein_coding	-0.0103336	0.992863	0.909731	0.997112	5.87393	5.88426	56.8373	55.3515	62.2271	56.0331	53.9183	63.3933
ENSRNOG00000002890	Ankrd45	chr13:78979321-78991997	+	protein_coding	0.0280208	1.01961	0.727046	0.989013	0.763291	0.73527	0.770362	0.726902	0.508987	0.655662	0.744098	0.693472
ENSRNOG00000002894	Mnt	chr10:61685241-61700491	+	protein_coding	0.200999	1.14949	0.157313	0.98687	3.48893	3.28793	7.52551	8.75466	10.2038	10.1297	10.0092	10.5499
ENSRNOG00000002895	Nagpa	chr10:10573191-10581516	+	protein_coding	0.083725	1.05975	0.535487	0.98687	2.60346	2.51974	4.09594	5.61713	4.59313	4.63209	5.3954	5.23195
ENSRNOG00000002896	Prdx6	chr13:79077033-79088127	-	protein_coding	-0.100347	0.932809	0.410574	0.98687	6.77785	6.8782	135.252	109.511	107.115	112.389	108.103	105.808
ENSRNOG00000002898	Nme7	chr13:82626685-82737343	+	protein_coding	-0.00719742	0.995024	0.963714	0.998255	3.37819	3.38538	7.88051	10.2171	10.4548	9.06818	8.50872	10.7418
ENSRNOG00000002899	Akap10	chr10:48150902-48210074	-	protein_coding	-0.0576001	0.960861	0.286879	0.98687	3.24453	3.30213	9.42136	8.84326	8.35525	8.45718	8.64048	8.33771
ENSRNOG00000002903	Specc1	chr10:48240127-48542292	+	protein_coding	-0.0358517	0.975456	0.404586	0.98687	4.62159	4.65744	24.6327	23.2718	24.8339	22.7744	23.8359	24.2649
ENSRNOG00000002908	Slc35a4	chr18:29506128-29509296	+	protein_coding	-0.0301266	0.979334	0.498379	0.98687	4.47397	4.5041	22.4808	20.5001	22.1449	21.3506	21.3886	20.9323
ENSRNOG00000002911	Alb	chr14:19176277-19191863	-	protein_coding	-0.0863814	0.941882	0.768035	0.989033	0.735052	0.821433	1.1146	0.765914	0.477849	0.281857	1.21925	0.620959
ENSRNOG00000002912	Parn	chr10:1308414-1461250	-	protein_coding	0.0375464	1.02637	0.577139	0.98687	3.01164	2.97409	6.49287	7.14723	6.94716	7.19026	6.54286	7.49071
ENSRNOG00000002914	Trmt1	chr19:25803262-25813467	+	protein_coding	0.00946828	1.00658	0.869888	0.992159	4.36147	4.352	18.9109	18.5913	20.8319	18.9327	19.6497	20.1017
ENSRNOG00000002915	Trim11	chr10:45322248-45335030	+	protein_coding	0.0953993	1.06836	0.472261	0.98687	3.15756	3.06217	6.28384	7.77315	8.11791	7.13363	8.37632	8.3164
ENSRNOG00000002916	Car4	chr10:72272248-72281067	+	protein_coding	-0.28015	0.823506	0.0815101	0.98687	3.64906	3.92921	14.2812	14.9284	13.5244	10.9767	13.6468	10.2551
ENSRNOG00000002917	Sec14l5	chr10:10591251-10629735	-	protein_coding	-0.118761	0.920978	0.0816636	0.98687	2.98529	3.10405	7.74196	7.63905	7.41711	7.2557	7.121	6.40666
ENSRNOG00000002919	Gfap	chr10:90990762-90999435	-	protein_coding	0.231151	1.17377	0.204536	0.98687	9.63743	9.40628	687.682	691.203	654.331	766.865	968.125	677.889
ENSRNOG00000002922	Adora2b	chr10:48569555-48586365	+	protein_coding	-0.237823	0.848024	0.058597	0.98687	2.46495	2.70277	5.93156	5.34266	5.27689	4.38791	4.09868	5.12622
ENSRNOG00000002926	Uap1	chr13:88463532-88497901	-	protein_coding	0.093082	1.06665	0.451557	0.98687	4.5439	4.45081	21.3689	23.209	18.3136	22.9876	23.5539	20.5497
ENSRNOG00000002928	Guk1	chr10:45535627-45543897	-	protein_coding	-0.0324172	0.977781	0.823032	0.991085	6.81068	6.8431	131.024	103.466	108.724	98.8265	114.341	121.865
ENSRNOG00000002932	Wdr19	chr14:44705012-44767120	-	protein_coding	0.00919671	1.0064	0.941584	0.99766	2.6488	2.6396	5.4882	5.40664	4.82164	5.09246	4.60905	6.21809
ENSRNOG00000002934	Atp1b1	chr13:82737159-82758004	-	protein_coding	0.040842	1.02871	0.731984	0.989013	9.28065	9.23981	561.644	564.198	693.938	600.91	600.617	663.374
ENSRNOG00000002935	Ankrd40	chr10:82032656-82045935	+	protein_coding	-0.0783952	0.947111	0.148658	0.98687	6.29077	6.36916	81.9323	85.8319	77.4373	77.1567	76.3054	78.4242
ENSRNOG00000002937	Ren	chr13:50502724-50514151	-	protein_coding	0.00496378	1.00345	0.970461	0.998255	0.584649	0.579685	0.310526	0.500201	0.697903	0.378844	0.609161	0.520114
ENSRNOG00000002940	Ankrd17	chr14:19318565-19431515	+	protein_coding	0.0399113	1.02805	0.346289	0.98687	4.33709	4.29718	18.0441	18.6776	19.2773	18.6597	19.0583	19.937
ENSRNOG00000002941	RGD1561897	chr13:88521625-88536728	-	protein_coding	-0.263837	0.83287	0.332579	0.98687	5.41994	5.68378	61.2654	37.0807	56.2809	47.0177	37.0661	41.9292
ENSRNOG00000002943	Mrpl55	chr10:45552795-45555943	+	protein_coding	-0.0404171	0.972374	0.743049	0.989013	4.40773	4.44814	19.4989	19.3854	23.89	19.723	22.1682	18.9173
ENSRNOG00000002944	RGD1304587	chr10:45559578-45561997	+	protein_coding	0.0618499	1.0438	0.512761	0.98687	4.08709	4.02524	15.5947	16.4523	13.9049	16.8353	16.4365	14.7858
ENSRNOG00000002946	Socs3	chr10:106975178-106976040	-	protein_coding	0.549124	1.4632	0.0380839	0.98687	1.41641	0.86729	0.893855	0.724474	0.858819	1.25626	2.38	1.49369
ENSRNOG00000002947	Dpt	chr13:83073544-83102401	+	protein_coding	-0.480103	0.716926	0.401301	0.98687	0.594428	1.07453	2.74955	0.775869	0.40284	1.03679	0.614178	0.0469461
ENSRNOG00000002948	Abcc3	chr10:82047863-82117109	-	protein_coding	0.092655	1.06633	0.600922	0.98687	0.757721	0.665066	0.318641	0.827584	0.654286	0.513382	0.852024	0.724628
ENSRNOG00000002949	Pgs1	chr10:106991935-107030260	+	protein_coding	-0.0349338	0.976077	0.661207	0.98687	4.97633	5.01127	31.902	29.0193	32.9628	31.6956	28.3262	31.5337
ENSRNOG00000002950	Lyl1	chr19:25815207-25818074	+	protein_coding	0.423249	1.34094	0.0958396	0.98687	2.1355	1.71225	2.49431	2.30164	2.04947	3.2244	4.59157	2.59127
ENSRNOG00000002953	P2ry4	chrX:70426951-70428364	-	protein_coding	0.0448276	1.03156	0.730518	0.989013	0.672712	0.627885	0.390866	0.557729	0.703174	0.606664	0.762262	0.430619
ENSRNOG00000002956	Stim2	chr14:59198401-59323947	-	protein_coding	-0.0186129	0.987181	0.823007	0.991085	4.77003	4.78864	25.118	25.9872	28.9556	27.3617	24.4546	27.1363
ENSRNOG00000002959	Shroom4	chrX:16719803-16929907	-	protein_coding	-0.0237689	0.98366	0.657116	0.98687	1.58946	1.61323	2.22111	2.0371	1.92702	1.93192	1.96859	2.13128
ENSRNOG00000002960	Ndp	chrX:6791136-6815583	+	protein_coding	-0.126585	0.915997	0.332996	0.98687	3.60621	3.7328	13.1907	12.974	10.8502	9.91429	11.7401	11.9887
ENSRNOG00000002963	C1ql1	chr10:91040005-91047177	-	protein_coding	-0.0244701	0.983182	0.90241	0.996104	4.29621	4.32068	17.2677	22.5423	17.5536	18.0099	22.7215	15.8167
ENSRNOG00000002968	Tnfsf4	chr13:79269973-79293778	+	protein_coding	0.302898	1.23362	0.17111	0.98687	0.631791	0.328893	0.128533	0.42948	0.228365	0.490149	0.890477	0.320575
ENSRNOG00000002969	Itpkb	chr13:98615287-98708149	+	protein_coding	0.183468	1.13561	0.107526	0.98687	4.92678	4.74331	27.9955	24.0956	25.4066	29.5812	31.7691	27.0808
ENSRNOG00000002970	Zswim7	chr10:48587119-48599208	-	protein_coding	0.0905879	1.0648	0.721624	0.988662	2.42461	2.33402	4.68326	3.11773	4.47741	5.83399	4.14596	3.40047
ENSRNOG00000002976	Maats1	chr11:64975594-65018108	+	protein_coding	0.170469	1.12542	0.119072	0.98687	1.2871	1.11663	1.2212	1.2571	1.03365	1.48151	1.22129	1.6366
ENSRNOG00000002977	Ttc19	chr10:48599321-48627374	+	protein_coding	-0.0285359	0.980415	0.554997	0.98687	4.09085	4.11939	16.0917	15.7962	17.2887	16.167	15.5117	16.4551
ENSRNOG00000002979	Tbx19	chr13:83403264-83425641	-	protein_coding	-0.0160108	0.988963	0.956278	0.99766	0.911529	0.92754	1.01544	1.40721	0.418295	1.05418	1.14212	0.512558
ENSRNOG00000002980	Tsr1	chr10:61746059-61757518	+	protein_coding	0.055752	1.0394	0.309676	0.98687	3.43308	3.37733	9.05231	9.30099	9.83642	9.48577	10.3468	9.59029
ENSRNOG00000002983	Nf1x	chr19:25821780-25914696	-	protein_coding	0.147423	1.10759	0.227563	0.98687	4.76584	4.61842	26.7647	23.2118	21.046	27.6108	25.2735	25.7879
ENSRNOG00000002986	Efhc2	chrX:5825711-6026398	+	protein_coding	-0.016764	0.988447	0.933813	0.99766	0.929511	0.946275	1.41035	0.619358	0.832942	0.721562	0.900796	1.11142
ENSRNOG00000002989	Nmt1	chr10:91126689-91160720	+	protein_coding	0.00863098	1.006	0.891076	0.994102	5.31998	5.31135	36.4425	38.1887	41.6682	37.8519	39.167	39.8453
ENSRNOG00000002991	Srr	chr10:61756138-61772293	-	protein_coding	0.131995	1.09581	0.288214	0.98687	3.43873	3.30673	7.87898	10.2794	8.67445	9.85573	10.3417	9.3548
ENSRNOG00000002997	Slc9a3r2	chr10:14003320-14013870	-	protein_coding	-0.0463685	0.968371	0.446006	0.98687	5.24228	5.28865	40.1516	36.1785	38.0342	37.7512	35.0579	37.8118
ENSRNOG00000002999	Timmdc1	chr11:64790801-64815477	+	protein_coding	-0.0241028	0.983432	0.66689	0.98687	4.65821	4.68232	23.4857	25.9018	24.6956	25.4554	23.4995	23.838
ENSRNOG00000003003	Tbc1d19	chr14:59403865-59516911	-	protein_coding	-0.0280457	0.980748	0.869778	0.992159	4.20318	4.23123	18.787	14.4964	20.6058	19.0907	17.4063	15.9002
ENSRNOG00000003005	Rasgef1c	chr10:35392762-35459267	+	protein_coding	0.0316888	1.02221	0.872104	0.992159	3.38306	3.35137	10.3518	8.83327	8.52425	11.6449	9.6067	7.46672
ENSRNOG00000003011	Gadd45gip1	chr19:25946979-25949528	+	protein_coding	-0.00177298	0.998772	0.986136	0.998903	5.09539	5.09716	31.1429	31.7438	37.1052	32.4973	35.8589	31.3627
ENSRNOG00000003013	Rpgr	chrX:14271017-14331486	-	protein_coding	0.191867	1.14224	0.16518	0.98687	2.24189	2.05002	3.14246	3.3722	2.92097	3.53143	3.29158	4.44219
ENSRNOG00000003014	Poglut1	chr11:64761146-64788208	+	protein_coding	0.0335509	1.02353	0.740688	0.989013	4.20433	4.17078	16.0246	15.9961	19.1911	17.6678	16.3459	18.3462
ENSRNOG00000003018	Olfml2b	chr13:88995316-89032487	+	protein_coding	-0.0259123	0.982199	0.864	0.992159	2.95808	2.98399	6.29241	8.16242	6.41196	7.72425	5.9584	6.72994
ENSRNOG00000003019	Ubn1	chr10:10690224-10725655	-	protein_coding	0.0338908	1.02377	0.701841	0.98687	3.37219	3.3383	8.33038	10.2787	8.83173	9.25645	9.51824	9.29093
ENSRNOG00000003026	Rad23a	chr19:25949490-25955391	-	protein_coding	0.112752	1.08129	0.185167	0.98687	4.91745	4.8047	27.6573	28.8088	24.556	28.9147	28.5816	30.1883
ENSRNOG00000003029	Calr	chr19:25956771-25961666	-	protein_coding	-0.0482968	0.967077	0.244585	0.98687	7.9836	8.0319	260.765	256.855	264.609	257.005	258.95	240.765
ENSRNOG00000003031	Atp2b4	chr13:50091430-50153823	+	protein_coding	0.241753	1.18243	0.249181	0.98687	4.14744	3.90568	11.0869	16.1185	15.2705	15.0235	16.5718	18.7667
ENSRNOG00000003033	Plcd3	chr10:91164812-91186054	-	protein_coding	0.269716	1.20557	0.0109252	0.98687	2.23438	1.96467	3.04458	3.03274	2.64583	3.57118	3.9341	3.61969
ENSRNOG00000003038	Sft2d2	chr13:83438493-83457888	-	protein_coding	-0.109605	0.926842	0.452601	0.98687	2.07431	2.18391	3.49861	3.84777	3.30179	3.79507	3.33461	2.59369
ENSRNOG00000003041	Smg6	chr10:61772449-62007030	+	protein_coding	0.0292592	1.02049	0.584191	0.98687	2.71116	2.6819	5.02225	5.72113	5.52823	5.47554	5.50186	5.66969
ENSRNOG00000003048	Tiprl	chr13:83478974-83504494	-	protein_coding	0.136425	1.09918	0.232226	0.98687	4.76236	4.62593	21.7889	23.7124	25.7298	23.6378	27.1098	27.8654
ENSRNOG00000003049	Hsd17b10	chrX:21696772-21699241	+	protein_coding	-0.061006	0.958595	0.694518	0.98687	5.40878	5.46979	49.5103	39.1866	41.8796	47.5745	40.8577	36.708
ENSRNOG00000003050	Tbc1d9b	chr10:35637133-35677329	+	protein_coding	-0.0363079	0.975147	0.655832	0.98687	5.03721	5.07351	34.4069	30.604	33.1201	33.5949	29.3352	32.7358
ENSRNOG00000003052	Cox18	chr14:19434753-19446376	+	protein_coding	-0.100529	0.932691	0.563666	0.98687	3.11339	3.21392	7.84775	7.58139	9.52129	6.23137	8.69771	8.24237
ENSRNOG00000003054	Cask	chrX:9436707-9467884	+	protein_coding	0.092818	1.06645	0.949969	0.99766	2.0104	1.91759	6.15506	0	6.53598	0	6.63868	7.56165
ENSRNOG00000003059	Optc	chr13:50735599-50746354	-	protein_coding	-0.0883705	0.940585	0.683751	0.98687	0.657669	0.746039	0.348576	0.665958	1.09991	0.519959	0.465793	0.762096
ENSRNOG00000003063	Phka1	chrX:72377021-72515366	-	protein_coding	-0.0830377	0.944068	0.0494478	0.98687	3.10033	3.18336	7.99092	8.11598	8.14654	7.90037	7.31147	7.52684
ENSRNOG00000003065	Glyr1	chr10:10725819-10761279	+	protein_coding	0.0594977	1.0421	0.389376	0.98687	5.83611	5.77661	50.0617	55.9249	55.6761	53.5884	56.7341	58.1556
ENSRNOG00000003066	Wnt9a	chr10:45659143-45681393	+	protein_coding	-0.0149282	0.989706	0.95084	0.99766	0.823242	0.83817	0.661241	0.608385	1.13856	1.28843	0.516189	0.596504
ENSRNOG00000003068	RGD1564036	chr10:35680658-35704776	+	protein_coding	-0.136561	0.909685	0.306071	0.98687	2.2281	2.36466	3.61529	4.01091	4.90722	3.3977	3.97051	3.70484
ENSRNOG00000003069	Cd38	chr14:71715269-71754672	-	protein_coding	0.154165	1.11278	0.240186	0.98687	4.88144	4.72727	28.9059	22.2763	25.6983	26.9199	29.5549	29.018
ENSRNOG00000003070	Pigl	chr10:48773828-48831855	+	protein_coding	0.0588717	1.04165	0.400702	0.98687	2.23596	2.17709	3.61281	3.55848	3.39871	4.06098	3.70452	3.39063
ENSRNOG00000003071	Vamp4	chr13:80460694-80483600	+	protein_coding	0.0397059	1.0279	0.742538	0.989013	4.73807	4.69836	21.4162	27.8442	26.0661	24.7185	25.8961	26.477
ENSRNOG00000003073	Gpr161	chr13:83531018-83571505	+	protein_coding	0.11212	1.08082	0.630306	0.98687	2.10047	1.98835	2.43194	4.1139	2.5593	2.83307	3.12884	3.98352
ENSRNOG00000003075	Tmem39a	chr11:64723186-64752544	-	protein_coding	0.013188	1.00918	0.878889	0.992159	2.5099	2.49671	4.62442	5.21882	4.14004	4.76351	4.7646	4.56169
ENSRNOG00000003076	Rbms2	chr7:2554308-2588843	-	protein_coding	-0.0654672	0.955636	0.695218	0.98687	4.15199	4.21745	19.8183	16.0613	17.1252	20.1455	14.6181	16.0126
ENSRNOG00000003078	Dcaf6	chr13:83579036-83680207	-	protein_coding	0.0786231	1.05601	0.588445	0.98687	3.96557	3.88695	12.8004	16.0459	12.7642	13.0153	16.2325	14.7876
ENSRNOG00000003081	Ribc1	chrX:21698011-21710678	-	protein_coding	0.115933	1.08368	0.474961	0.98687	1.51946	1.40352	2.10174	1.36379	1.5252	2.07739	2.01527	1.53921
ENSRNOG00000003084	Parp1	chr13:98857177-98889716	+	protein_coding	0.00160996	1.00112	0.983809	0.998903	4.36697	4.36536	20.0168	18.8888	19.9479	21.6201	19.2456	18.1842
ENSRNOG00000003086	Cenpv	chr10:48846728-48860902	-	protein_coding	0.10591	1.07617	0.31145	0.98687	3.30374	3.19783	7.89594	9.26216	7.4625	8.40365	9.28328	8.95743
ENSRNOG00000003088	Arhgap31	chr11:64601029-64714252	+	protein_coding	0.0240226	1.01679	0.85277	0.991991	2.95951	2.93549	7.39405	7.11159	5.5756	6.693	7.31027	6.36201
ENSRNOG00000003098	Prom1	chr14:71533063-71637417	+	protein_coding	-0.0442239	0.969811	0.797849	0.991085	3.27449	3.31871	10.5973	9.59736	7.08248	8.32728	8.50774	9.21709
ENSRNOG00000003099	Ubqln2	chrX:18723341-18726732	-	protein_coding	0.108155	1.07785	0.23233	0.98687	5.93755	5.82939	51.0174	58.1846	58.7184	57.8266	59.3461	63.8508
ENSRNOG00000003100	Dusp12	chr13:89258310-89267402	-	protein_coding	-0.013337	0.990798	0.957464	0.997895	2.87392	2.88725	5.18185	7.24292	6.94785	4.72771	6.52669	8.13734
ENSRNOG00000003104	Trpv2	chr10:48903540-48925030	+	protein_coding	-0.0837232	0.943619	0.713577	0.988194	2.87164	2.95536	7.3076	5.20209	8.05619	7.37375	5.13048	6.63722
ENSRNOG00000003105	Kif19	chr10:103308392-103334466	+	protein_coding	-0.0236404	0.983747	0.91463	0.997613	2.81037	2.83401	5.45812	7.35579	5.71849	7.0291	6.77158	4.53146
ENSRNOG00000003108	Acbd4	chr10:91187593-91196572	+	protein_coding	-0.0544452	0.962965	0.615251	0.98687	3.77356	3.82801	11.3921	14.2481	14.1591	12.4926	13.0279	12.5138
ENSRNOG00000003109	Btbd17	chr10:103334052-103340922	-	protein_coding	-0.0625848	0.957547	0.627695	0.98687	2.98149	3.04408	6.54497	8.67229	6.68931	7.17938	6.59066	6.93515
ENSRNOG00000003114	B4galt4	chr11:64557977-64583994	-	protein_coding	0.0839866	1.05994	0.460232	0.98687	2.79994	2.71596	4.96864	6.20555	5.59491	6.33679	5.352	6.24742
ENSRNOG00000003116	Dph1	chr10:62019379-62032407	-	protein_coding	0.0729621	1.05187	0.208331	0.98687	2.22699	2.15402	3.61512	3.55588	3.19298	3.57632	3.65126	3.82039
ENSRNOG00000003117	Psmd12	chr10:95706685-95725812	+	protein_coding	-0.0476333	0.967522	0.432151	0.98687	6.49645	6.54409	94.1979	86.3281	96.7505	89.8847	86.5016	91.55
ENSRNOG00000003120	Prelp	chr13:50749514-50761355	-	protein_coding	0.0696388	1.04945	0.714669	0.988294	3.19738	3.12774	8.69845	7.74024	6.87778	9.75537	8.59652	6.47792
ENSRNOG00000003121	Rtn4rl1	chr10:62035866-62109078	+	protein_coding	0.0883542	1.06316	0.794794	0.991085	3.00874	2.92038	4.65495	9.65815	6.19876	5.92868	9.20628	6.37296
ENSRNOG00000003122	Hdac8	chrX:72163777-72370044	-	protein_coding	0.0728888	1.05182	0.592359	0.98687	3.30855	3.23566	8.05609	9.91409	7.45604	8.13071	9.16301	9.48078
ENSRNOG00000003123	Rpa1	chr10:62140419-62191512	-	protein_coding	-0.0904398	0.939236	0.440118	0.98687	3.62614	3.71658	13.1385	12.2853	11.0957	11.9695	12.1821	10.0109
ENSRNOG00000003125	Rogdi	chr10:10761477-10766095	+	protein_coding	0.0514573	1.03631	0.485902	0.98687	6.46294	6.41148	79.7683	84.9368	87.8632	81.0402	89.2131	91.7505
ENSRNOG00000003127	Spryd4	chr7:2621961-2623781	-	protein_coding	0.170828	1.1257	0.0242822	0.98687	3.17981	3.00898	7.51249	6.67804	6.98131	8.00535	7.86413	8.32218
ENSRNOG00000003129	Zfp496	chr10:45833264-45851984	-	protein_coding	-0.0877024	0.94102	0.281416	0.98687	2.4401	2.52781	4.26547	5.17866	4.8953	4.37068	4.55431	4.35766
ENSRNOG00000003131	Traf7	chr10:13874456-13892997	-	protein_coding	0.0941497	1.06744	0.223814	0.98687	3.95696	3.86281	13.8252	13.6783	13.151	13.6343	15.888	14.1544
ENSRNOG00000003134	Slc4a4	chr14:20479323-20920286	-	protein_coding	0.0441082	1.03105	0.818231	0.991085	5.75462	5.71051	61.5179	49.886	44.134	51.7798	46.5693	61.6824
ENSRNOG00000003136	Fcrla	chr13:89296573-89306260	-	protein_coding	0.00641208	1.00445	0.967392	0.998255	1.0511	1.04469	0.799431	1.13929	1.28059	1.08416	1.34722	0.818681
ENSRNOG00000003139	Smc1a	chrX:21711019-21755525	+	protein_coding	0.059129	1.04184	0.383858	0.98687	4.93777	4.87864	26.8301	29.9428	28.5647	29.1851	28.445	31.3925
ENSRNOG00000003143	RGD1310166	chr10:72486152-72497041	+	protein_coding	-0.228647	0.853435	0.514941	0.98687	0.990789	1.21944	1.79877	1.47659	0.821536	0.395006	1.54794	1.20804
ENSRNOG00000003144	Gprc5c	chr10:103395511-103417358	+	protein_coding	-0.0702174	0.952494	0.657468	0.98687	0.842665	0.912882	1.15744	0.607424	0.924625	0.971239	0.795604	0.629492
ENSRNOG00000003147	Sqstm1	chr10:35704730-35716294	-	protein_coding	-0.0667963	0.954756	0.266732	0.98687	7.76021	7.82701	221.561	217.234	240.057	208.091	217.462	222.078
ENSRNOG00000003148	Timp2	chr10:107338465-107386072	-	protein_coding	0.120238	1.08691	0.26493	0.98687	7.45787	7.33763	142.594	173.628	167.768	167.869	181.413	175.409
ENSRNOG00000003149	Farsa	chr19:25969255-25978776	+	protein_coding	0.0529058	1.03735	0.207592	0.98687	4.149	4.0961	15.9422	16.6362	15.7406	17.4032	16.5239	16.3141
ENSRNOG00000003150	Mpc2	chr13:83681322-83700213	+	protein_coding	-0.0388869	0.973406	0.592992	0.98687	7.066	7.10488	140.855	125.088	144.824	130.836	136.505	131.702
ENSRNOG00000003151	Bfar	chr10:1464699-1498752	+	protein_coding	0.102833	1.07388	0.225306	0.98687	3.82172	3.71888	11.529	12.0392	12.9739	12.1321	13.919	13.4305
ENSRNOG00000003160	RragB	chrX:19101522-19134869	-	protein_coding	0.100434	1.0721	0.426204	0.98687	4.63747	4.53704	19.2979	23.1669	24.5082	22.8747	23.057	25.8456
ENSRNOG00000003163	Sdhc	chr13:89498048-89518939	-	protein_coding	-0.0505034	0.965599	0.223827	0.98687	7.14341	7.19391	145.662	141.125	149.578	138.545	137.301	145.42
ENSRNOG00000003170	Nlrp3	chr10:45893018-45918254	+	protein_coding	0.280719	1.2148	0.150731	0.98687	1.38211	1.10139	1.1212	1.33459	0.994633	1.43053	2.17282	1.29626
ENSRNOG00000003171	Mpz	chr13:89524329-89530068	+	protein_coding	-0.0385762	0.973615	0.926945	0.99766	10.202	10.2405	959.523	1498.45	1228.36	1566.64	1430.25	727.316
ENSRNOG00000003172	Serpinf1	chr10:62241756-62254287	-	protein_coding	-0.349579	0.784813	0.219045	0.98687	2.38782	2.7374	6.83597	6.32871	4.16414	4.96446	4.64929	3.25453
ENSRNOG00000003174	Tapt1	chr14:71424083-71462618	+	protein_coding	-0.122947	0.91831	0.38635	0.98687	4.49194	4.61489	26.5547	20.2794	24.0903	23.5936	20.3826	20.6645
ENSRNOG00000003177	Mat2b	chr10:25832072-25847994	-	protein_coding	0.0393969	1.02768	0.70738	0.98687	5.17205	5.13265	29.7239	36.749	36.2275	35.0426	34.2505	35.8845
ENSRNOG00000003178	Mageh1	chrX:19243759-19245007	+	protein_coding	0.12127	1.08769	0.087933	0.98687	5.08968	4.96841	28.8789	32.3122	29.8283	33.7367	31.7951	33.6607
ENSRNOG00000003183	Fmod	chr13:50873605-50885563	+	protein_coding	-0.05514	0.962501	0.766091	0.989033	2.04118	2.09632	3.44151	3.87181	2.61366	2.87755	3.83391	2.71977
ENSRNOG00000003185	Acbd3	chr13:99004942-99035519	+	protein_coding	-0.062476	0.957619	0.1134	0.98687	4.25441	4.31689	18.2671	19.5692	18.9759	17.7053	18.2607	18.2965
ENSRNOG00000003186	Anks3	chr10:10808823-10831535	+	protein_coding	-0.000451983	0.999687	0.997219	0.999782	2.75765	2.7581	5.35503	6.49863	5.49701	4.95692	6.46667	5.95433
ENSRNOG00000003187	LOC102552920	chrX:106253355-106255058	+	protein_coding	0.183183	1.13539	0.180695	0.98687	3.66164	3.47846	9.28085	10.7704	10.4431	10.0778	12.6303	12.4226
ENSRNOG00000003189	Cited1	chrX:72128994-72133692	-	protein_coding	0.114247	1.08241	0.615229	0.98687	2.10294	1.9887	2.40628	2.97188	3.62058	2.41923	3.64995	3.98623
ENSRNOG00000003191	Bhlhb9	chrX:106390759-106393459	+	protein_coding	0.0924564	1.06618	0.228146	0.98687	4.4081	4.31565	17.8368	20.5145	18.484	19.4743	20.2282	21.0189
ENSRNOG00000003195	Caskin1	chr10:13854339-13874254	+	protein_coding	0.0666759	1.0473	0.585731	0.98687	5.34113	5.27445	33.8502	40.5438	39.049	35.4252	40.3529	43.219
ENSRNOG00000003198	RGD1305733	chr10:3411380-3570688	+	protein_coding	0.111258	1.08017	0.502264	0.98687	6.55404	6.44278	70.9594	94.5331	94.7566	85.3927	94.6112	99.4384
ENSRNOG00000003201	Rps4x	chrX:72074108-72078551	-	protein_coding	0.098616	1.07075	0.0998432	0.98687	7.38948	7.29087	150.021	162.286	154.711	172.086	168.681	159.498
ENSRNOG00000003203	Hexim1	chr10:91200874-91202984	+	protein_coding	-0.0133758	0.990771	0.89175	0.99417	4.78926	4.80264	23.6277	28.6062	28.8131	26.2911	27.3948	26.282
ENSRNOG00000003205	Ldb2	chr14:70780623-71112552	+	protein_coding	0.201552	1.14993	0.380057	0.98687	3.48066	3.27911	6.68784	10.5172	9.33184	8.67541	10.5895	11.4054
ENSRNOG00000003206	Actr3	chr13:41695183-41738658	-	protein_coding	0.0523098	1.03692	0.461192	0.98687	6.38329	6.33098	74.8104	80.5866	83.3517	78.9852	87.7544	80.9375
ENSRNOG00000003207	Fmnl1	chr10:91254058-91281418	+	protein_coding	0.0905119	1.06475	0.450006	0.98687	4.00949	3.91898	12.4593	14.6898	15.3889	14.1613	16.6028	14.6535
ENSRNOG00000003209	Pcp4l1	chr13:89542378-89565813	-	protein_coding	-0.0689564	0.953327	0.667083	0.98687	6.99799	7.06694	119.801	149.12	131.915	107.912	141.481	133.58
ENSRNOG00000003211	Srp9	chr13:100551307-100559447	+	protein_coding	-0.0324265	0.977774	0.668017	0.98687	5.56526	5.59769	46.7939	46.8024	48.7045	43.0388	50.6888	45.634
ENSRNOG00000003213	Helz	chr10:95770154-95906927	+	protein_coding	0.122781	1.08883	0.198741	0.98687	2.48576	2.36298	4.29204	4.28243	3.86997	4.09641	4.96262	4.78314
ENSRNOG00000003215	Zfp287	chr10:49135277-49149479	-	protein_coding	0.129731	1.09409	0.289897	0.98687	2.32172	2.19199	3.10272	4.04709	3.60738	3.99015	3.64468	4.39083
ENSRNOG00000003217	Lgals3bp	chr10:107415326-107424710	-	protein_coding	0.252369	1.19116	0.259604	0.98687	3.96654	3.71417	12.3496	11.3519	12.7097	13.8905	18.9682	11.8498
ENSRNOG00000003218	Zfp286a	chr10:49185812-49196177	-	protein_coding	-0.0532662	0.963752	0.759497	0.989033	2.18461	2.23787	3.15172	4.86851	3.30769	3.46384	3.77994	3.40317
ENSRNOG00000003219	Trim16	chr10:49231730-49254621	+	protein_coding	-0.256906	0.836881	0.433809	0.98687	2.26887	2.52578	6.30787	2.97743	5.5707	4.61973	3.2382	3.70002
ENSRNOG00000003220	H3f3a	chr13:99091763-99101208	-	protein_coding	-0.0253043	0.982613	0.806187	0.991085	7.65331	7.67861	207.577	223.111	182.971	194.605	214.401	192.641
ENSRNOG00000003221	Myoc	chr13:80517536-80527928	+	protein_coding	-0.0323906	0.977799	0.942978	0.99766	5.13464	5.16703	34.2582	40.234	30.8993	53.0285	38.1854	19.4785
ENSRNOG00000003223	Degs1	chr13:100666075-100672731	-	protein_coding	-0.011283	0.99221	0.878147	0.992159	6.47078	6.48206	88.5589	88.0959	88.5194	93.5682	90.3453	79.7723
ENSRNOG00000003224	Nudt16l1	chr10:10829867-10831782	-	protein_coding	0.0555635	1.03926	0.428895	0.98687	4.66209	4.60653	21.5215	24.2599	24.4146	24.0873	25.275	23.6204
ENSRNOG00000003226	Mprip	chr10:46018659-46133571	+	protein_coding	-0.0827195	0.944276	0.124828	0.98687	5.36811	5.45083	41.7883	45.0383	41.476	41.5305	39.73	39.6695
ENSRNOG00000003228	Mid1ip1	chrX:13114569-13116743	-	protein_coding	-0.0363047	0.975149	0.470894	0.98687	6.72993	6.76623	113.727	106.111	103.958	105.095	108.271	102.164
ENSRNOG00000003229	Tspan7	chrX:13261558-13279099	-	protein_coding	0.0740561	1.05267	0.419756	0.98687	8.55643	8.48237	322.854	372.969	376.713	356.551	377.8	392.984
ENSRNOG00000003232	Slc9a3r1	chr10:103713045-103730145	+	protein_coding	0.00403427	1.0028	0.973953	0.998571	4.75585	4.75182	27.5153	27.8783	22.7504	27.9889	26.7318	23.5332
ENSRNOG00000003234	Mgrn1	chr10:10833519-10881977	-	protein_coding	0.129135	1.09364	0.206338	0.98687	6.12369	5.99456	58.5491	65.4986	64.4543	62.5432	70.3495	73.78
ENSRNOG00000003235	Mgat4b	chr10:35726544-35736338	+	protein_coding	0.189219	1.14015	0.0216907	0.98687	4.18765	3.99843	14.6691	15.2877	14.997	16.2923	17.0119	18.4272
ENSRNOG00000003237	Tp53bp2	chr13:100817359-100873890	+	protein_coding	-0.016593	0.988564	0.874585	0.992159	3.35926	3.37585	10.3765	9.80779	8.09808	9.47229	9.19529	9.12211
ENSRNOG00000003239	Cant1	chr10:107432506-107445522	-	protein_coding	0.0255715	1.01788	0.76296	0.989033	4.05252	4.02695	14.5627	15.5437	15.826	16.5233	16.3451	14.0314
ENSRNOG00000003241	Gabrg2	chr10:27092827-27179900	-	protein_coding	0.143623	1.10468	0.342643	0.98687	4.89467	4.75105	22.4399	26.9656	28.7882	28.6788	25.9121	31.956
ENSRNOG00000003242	Gulp1	chr9:51263622-51538072	+	protein_coding	0.101995	1.07326	0.449823	0.98687	3.12454	3.02255	6.45921	8.28484	6.74756	7.79104	8.4823	6.95773
ENSRNOG00000003243	Wdr81	chr10:62273800-62287189	-	protein_coding	0.110577	1.07966	0.124546	0.98687	2.56131	2.45073	4.59222	4.69283	4.13236	5.02742	5.05438	4.63495
ENSRNOG00000003244	Ltc4s	chr10:35737664-35739625	-	protein_coding	0.827255	1.77431	0.014582	0.98687	3.08281	2.25555	3.29298	3.13105	5.13973	6.63602	7.51756	8.35129
ENSRNOG00000003247	Sde2	chr13:99136871-99153181	+	protein_coding	0.138416	1.1007	0.152112	0.98687	3.2215	3.08308	7.77162	8.09977	6.62415	8.20965	8.42101	8.35326
ENSRNOG00000003248	Mpzl1	chr13:83805244-83842051	-	protein_coding	-0.0543372	0.963037	0.631721	0.98687	4.84644	4.90078	28.123	32.4723	26.3476	28.5856	29.3534	25.5145
ENSRNOG00000003251	B3galt2	chr13:60435946-60444957	+	protein_coding	0.0662149	1.04697	0.666029	0.98687	2.64861	2.5824	4.00828	5.52731	5.57224	4.78928	5.39482	5.66011
ENSRNOG00000003253	Qdpr	chr14:70164650-70178284	+	protein_coding	-0.297371	0.813734	0.102055	0.98687	7.95953	8.2569	361.085	260.299	301.533	250.687	236.435	257.086
ENSRNOG00000003254	Il23a	chr7:2710609-2712723	-	protein_coding	0.0683203	1.0485	0.305062	0.98687	0.853962	0.785642	0.844958	0.698222	0.635026	0.740951	0.841241	0.842077
ENSRNOG00000003256	Ccng1	chr10:25903911-25910325	-	protein_coding	0.0448184	1.03155	0.282788	0.98687	5.25894	5.21412	36.9122	36.5558	34.9224	38.1911	37.8262	35.8964
ENSRNOG00000003258	Cdc73	chr13:60403771-60496511	-	protein_coding	0.0075017	1.00521	0.909841	0.997112	3.05499	3.04749	7.66469	7.51513	6.65968	7.24277	7.07568	7.62338
ENSRNOG00000003259	C1qtnf1	chr10:107455845-107477162	+	protein_coding	0.0634622	1.04497	0.645458	0.98687	1.85092	1.78746	2.38053	2.9763	2.06035	2.8114	2.73226	2.29982
ENSRNOG00000003261	Usp9x	chrX:10510033-10630297	-	protein_coding	0.0281784	1.01972	0.595473	0.98687	5.3062	5.27802	36.5933	38.0344	38.8081	37.7164	37.1454	40.9411
ENSRNOG00000003262	Cacng4	chr10:95951234-96015499	-	protein_coding	0.08771	1.06268	0.546833	0.98687	4.27953	4.19182	15.5285	19.9723	16.608	16.4081	20.3139	18.7417
ENSRNOG00000003264	Nat9	chr10:103732187-103736973	-	protein_coding	0.0376992	1.02648	0.594137	0.98687	3.87529	3.83759	13.3898	14.1584	12.3962	14.4197	13.6198	13.019
ENSRNOG00000003266	LOC100361655	chr10:91281283-91291774	-	protein_coding	0.00306505	1.00213	0.986652	0.998903	1.22557	1.22251	1.15305	1.88736	1.04399	1.17039	1.58336	1.28076
ENSRNOG00000003267	Pycr2	chr13:99184564-99188431	+	protein_coding	0.0766904	1.0546	0.559024	0.98687	4.34726	4.27057	15.6167	19.846	19.7558	20.7186	18.1076	19.3202
ENSRNOG00000003268	Maml1	chr10:35765719-35800120	-	protein_coding	0.11882	1.08585	0.0861829	0.98687	1.95037	1.83155	2.72738	2.57247	2.38596	2.69652	3.00244	2.90161
ENSRNOG00000003269	Atp6v0e1	chr10:16769666-16792909	-	protein_coding	0.0789546	1.05625	0.63819	0.98687	3.52056	3.44161	10.2039	9.68634	9.71229	12.741	10.5778	8.50033
ENSRNOG00000003275	Spata32	chr10:91291320-91302155	-	protein_coding	0.407267	1.32617	0.18273	0.98687	0.730733	0.323466	0.00405	0.439593	0.355575	0.394599	0.512386	1.16673
ENSRNOG00000003276	Myo1d	chr10:67866940-68142864	-	protein_coding	-0.191023	0.875984	0.192329	0.98687	4.39058	4.58161	24.5044	22.9508	21.4734	22.0021	21.2494	17.0305
ENSRNOG00000003278	Map3k14	chr10:91303428-91353601	-	protein_coding	0.0928395	1.06647	0.491765	0.98687	1.39942	1.30658	1.18655	1.81161	1.46177	1.41384	1.7505	1.76493
ENSRNOG00000003280	Grin2c	chr10:103798291-103816287	-	protein_coding	-0.0345868	0.976311	0.642262	0.98687	4.06035	4.09494	17.5771	16.0286	14.774	15.8929	15.6814	15.4789
ENSRNOG00000003281	Mcm9	chr20:34846804-34929965	-	protein_coding	-0.0889779	0.940189	0.579595	0.98687	1.78559	1.87456	2.65411	3.11325	2.28045	2.44373	2.0089	2.95466
ENSRNOG00000003283	Rcsd1	chr13:83854664-83917021	-	protein_coding	0.00613775	1.00426	0.975471	0.998606	2.07145	2.06531	3.3603	3.62289	2.63692	4.08232	3.1807	2.49458
ENSRNOG00000003284	Epn3	chr10:82220762-82229140	-	protein_coding	-0.171068	0.888185	0.257758	0.98687	1.88204	2.05311	2.87264	2.96894	3.65011	3.02574	2.21513	2.86911
ENSRNOG00000003285	Mpv17l	chr10:3321586-3361318	+	protein_coding	0.308167	1.23813	0.0935103	0.98687	2.48167	2.1735	4.06681	3.76557	2.80203	4.18261	5.02091	4.58415
ENSRNOG00000003288	Cacng5	chr10:96123397-96131880	-	protein_coding	0.363567	1.2866	0.242283	0.98687	3.20163	2.83806	4.55409	8.45883	5.95945	6.98002	7.7476	10.1549
ENSRNOG00000003289	Lap3	chr14:70102814-70121797	-	protein_coding	-0.0549591	0.962622	0.578594	0.98687	6.01618	6.07114	69.8679	67.8054	61.3323	67.8969	66.0809	57.6617
ENSRNOG00000003291	Creg1	chr13:83972212-83984675	+	protein_coding	-0.00361817	0.997495	0.966008	0.998255	3.8352	3.83882	14.2066	13.4999	12.2862	12.6656	14.4178	12.8
ENSRNOG00000003296	Dck	chr14:20935369-20953095	-	protein_coding	0.181001	1.13367	0.203185	0.98687	3.82204	3.64104	9.71332	12.4181	12.5073	12.288	13.4315	13.7527
ENSRNOG00000003300	Btg2	chr13:50913180-50916982	-	protein_coding	-0.0801729	0.945944	0.613116	0.98687	2.67643	2.7566	4.79171	6.24868	6.35175	4.60724	5.89588	5.75639
ENSRNOG00000003302	Flcn	chr10:46153188-46172309	-	protein_coding	-0.0106528	0.992643	0.823421	0.99117	4.46802	4.47867	21.1298	20.794	21.979	21.779	19.9815	21.6805
ENSRNOG00000003304	Chad	chr10:82292110-82296651	+	protein_coding	0.113203	1.08163	0.630658	0.98687	0.568299	0.455096	0.341605	0.157731	0.65867	0.483746	0.227089	0.790563
ENSRNOG00000003307	Gcdh	chr19:26000497-26006970	-	protein_coding	0.0570858	1.04036	0.494761	0.98687	4.90801	4.85092	28.7653	29.6183	25.3709	30.5563	28.6898	27.8854
ENSRNOG00000003310	Tmem63a	chr13:99220510-99253316	+	protein_coding	-0.165798	0.891435	0.496521	0.98687	4.32793	4.49373	24.8442	22.0415	18.203	23.4853	19.8841	14.8413
ENSRNOG00000003313	Glra2	chrX:30612903-30831483	-	protein_coding	0.370137	1.29248	0.332683	0.98687	2.8887	2.51856	2.81094	5.96492	6.0883	4.93616	6.97462	7.58108
ENSRNOG00000003326	Rrn3	chr10:3170777-3214647	+	protein_coding	0.156374	1.11448	0.262926	0.98687	3.57687	3.42049	10.1333	10.0043	9.01913	9.70536	12.8243	10.4813
ENSRNOG00000003328	Cdip1	chr10:10967658-10989936	+	protein_coding	-0.0929231	0.937621	0.202714	0.98687	6.3756	6.46852	87.2456	83.595	92.0295	76.9531	83.7674	85.632
ENSRNOG00000003329	Ppm1d	chr10:72909550-72945884	+	protein_coding	0.0676026	1.04797	0.704663	0.98687	2.91161	2.84401	6.23206	7.41005	5.08604	6.25029	7.57194	5.85508
ENSRNOG00000003330	Acsf2	chr10:82284720-82326771	-	protein_coding	0.0753205	1.0536	0.252498	0.98687	4.78732	4.712	27.0324	25.2038	23.5094	26.3931	26.8599	26.5902
ENSRNOG00000003332	Nt5m	chr10:46216884-46243077	+	protein_coding	-0.0630831	0.957216	0.0919026	0.98687	3.37865	3.44173	10.2039	9.58544	9.81714	9.21233	9.60461	9.38965
ENSRNOG00000003334	Klhl21	chr5:169181418-169190073	+	protein_coding	0.0866566	1.06191	0.371378	0.98687	2.98112	2.89446	7.09389	6.24362	6.01211	7.5675	6.6291	6.5317
ENSRNOG00000003338	Pmp22	chr10:49538588-49568583	+	protein_coding	-0.0182459	0.987433	0.964687	0.998255	8.97469	8.99293	417.654	621.147	506.784	664.354	616.145	309.106
ENSRNOG00000003343	Canx	chr10:35800942-35833861	-	protein_coding	-0.0391622	0.97322	0.000113701	0.603712	7.55894	7.5981	193.33	192.615	192.326	187.748	187.742	187.213
ENSRNOG00000003346	Fancb	chrX:31124018-31140711	-	protein_coding	0.17365	1.12791	0.181472	0.98687	0.92707	0.75342	0.535348	0.696753	0.838994	0.834614	0.774946	1.11105
ENSRNOG00000003348	Rasd1	chr10:46330368-46332172	-	protein_coding	-0.083448	0.943799	0.312374	0.98687	2.09086	2.17431	3.1966	3.83336	3.5337	3.02241	3.41478	3.35355
ENSRNOG00000003349	Col23a1	chr10:36741434-37028367	+	protein_coding	-0.20566	0.867142	0.484785	0.98687	2.12971	2.33537	4.48809	3.85023	3.82911	2.88625	5.23978	2.45637
ENSRNOG00000003350	Mospd2	chrX:31140960-31182816	+	protein_coding	-0.00745783	0.994844	0.961775	0.998255	3.53211	3.53957	11.2755	11.1559	9.53722	12.8096	9.60863	9.5676
ENSRNOG00000003357	Col3a1	chr9:52023295-52059217	+	protein_coding	-0.140671	0.907097	0.702489	0.98687	4.77539	4.91606	27.7989	35.4857	25.1906	29.8424	35.9858	17.0062
ENSRNOG00000003359	Ogt	chrX:71528988-71585908	+	protein_coding	0.115	1.08298	0.308234	0.98687	5.55214	5.43714	37.7334	47.5514	42.2457	47.0629	44.0559	46.7006
ENSRNOG00000003365	Cadm3	chr13:91842333-91873096	-	protein_coding	0.0166962	1.01164	0.907475	0.997112	7.29728	7.28059	145.31	137.421	184.588	158.85	148.597	161.73
ENSRNOG00000003367	Tmem220	chr10:53570989-53579321	+	protein_coding	0.240174	1.18114	0.495069	0.98687	0.891681	0.651507	0.544916	0.197718	1.09464	1.36276	0.930159	0.400411
ENSRNOG00000003374	LOC103690141	chr14:112719482-112946875	-	protein_coding	0.0732147	1.05206	0.648375	0.98687	2.48924	2.41602	3.44034	4.66087	5.04763	4.20044	5.02371	4.65066
ENSRNOG00000003384	Hs3st3b1	chr10:50366952-50402616	-	protein_coding	0.107786	1.07757	0.399941	0.98687	1.16843	1.06064	0.906296	1.19	1.17382	1.03408	1.54182	1.19627
ENSRNOG00000003385	Glrx2	chr13:60529932-60537916	+	protein_coding	-0.0711529	0.951877	0.487057	0.98687	6.14761	6.21876	74.122	68.7179	77.884	62.8992	75.3855	72.0023
ENSRNOG00000003386	Rbfox3	chr10:107516995-107539658	-	protein_coding	0.00164712	1.00114	0.992349	0.998903	5.94941	5.94776	53.3105	67.8273	61.9103	51.7543	61.5376	70.5246
ENSRNOG00000003392	Grsf1	chr14:21039990-21056452	+	protein_coding	-0.0028175	0.998049	0.970812	0.998255	5.5843	5.58712	44.439	46.6406	50.3177	44.147	46.9095	50.0598
ENSRNOG00000003397	Adprm	chr10:53583276-53595827	-	protein_coding	0.143104	1.10428	0.244962	0.98687	3.74513	3.60203	10.9171	10.6206	11.9288	10.9661	12.4269	14.0059
ENSRNOG00000003398	Tomm40l	chr13:89591718-89594738	-	protein_coding	-0.0503171	0.965724	0.476745	0.98687	4.6399	4.69022	26.2458	23.5364	24.7383	22.638	23.7864	25.45
ENSRNOG00000003399	Hnrnph1	chr10:35870232-35879910	+	protein_coding	0.1162	1.08388	0.26967	0.98687	6.22917	6.11297	63.3341	76.4859	65.5123	72.1667	78.0305	72.0124
ENSRNOG00000003400	Fmo4	chr13:80685325-80703615	-	protein_coding	-0.0632083	0.957133	0.670545	0.98687	1.37764	1.44084	2.01451	1.67535	1.48093	1.36064	2.02563	1.45631
ENSRNOG00000003401	Gm8225	chr10:12871040-12871965	-	protein_coding	-0.146507	0.903435	0.527391	0.98687	0.931064	1.07757	1.65496	0.869178	0.89424	0.617086	0.931429	1.21934
ENSRNOG00000003402	Stx6	chr13:72804218-72850753	+	protein_coding	-0.0112517	0.992231	0.860821	0.992159	5.34223	5.35348	40.1983	41.8307	37.7294	41.1572	40.3853	37.2645
ENSRNOG00000003403	Slc35f5	chr13:41883137-41922339	+	protein_coding	0.0118438	1.00824	0.83551	0.991785	3.36923	3.35739	8.72151	9.50186	9.5444	9.87092	8.97794	9.17209
ENSRNOG00000003407	Ptpn14	chr13:108696336-108841511	-	protein_coding	0.0798587	1.05691	0.435785	0.98687	1.20207	1.12221	1.32432	1.06448	1.14958	1.35389	1.49094	1.07697
ENSRNOG00000003409	Ldoc1	chrX:144807392-144807829	+	protein_coding	-0.222533	0.85706	0.564787	0.98687	0.938335	1.16087	1.56485	0.594909	1.73257	1.603	0.404981	0.924226
ENSRNOG00000003424	Elac2	chr10:51478378-51501165	+	protein_coding	0.0227781	1.01591	0.339622	0.98687	3.7232	3.70042	12.3474	11.8818	11.7772	12.1172	12.358	12.1462
ENSRNOG00000003428	Rufy3	chr14:21058595-21128505	-	protein_coding	-0.0286786	0.980318	0.705499	0.98687	5.6677	5.69637	52.3929	47.7786	52.5336	53.7427	47.189	48.7927
ENSRNOG00000003434	Trove2	chr13:60546912-60567882	-	protein_coding	-0.0298291	0.979536	0.651312	0.98687	3.29814	3.32797	9.5018	9.239	8.41743	8.56846	8.58605	9.37608
ENSRNOG00000003435	Mcf2	chrX:143154209-143274180	-	protein_coding	-0.0447107	0.969484	0.680426	0.98687	2.29524	2.33995	3.88231	3.76465	4.57866	3.52427	3.86458	4.37296
ENSRNOG00000003439	Il15	chr19:23542889-23554594	-	protein_coding	-0.372583	0.772398	0.392035	0.98687	1.08989	1.46247	1.91137	3.09151	0.756967	1.45886	1.29106	0.711979
ENSRNOG00000003442	Adora1	chr13:51042248-51076852	-	protein_coding	-0.0742287	0.94985	0.100623	0.98687	5.72632	5.80055	56.5231	52.7412	55.0101	51.4123	53.4189	51.0233
ENSRNOG00000003443	Klf1	chr19:26016382-26019553	+	protein_coding	-0.275131	0.826375	0.108586	0.98687	0.558862	0.833993	0.731933	0.763226	0.854949	0.392183	0.758053	0.306095
ENSRNOG00000003453	Lypd1	chr13:42219887-42263024	-	protein_coding	-0.0341995	0.976573	0.854598	0.991991	4.85741	4.89161	23.5576	33.8579	29.5548	24.4379	29.7334	30.1595
ENSRNOG00000003455	Zfp13	chr10:12908643-12916784	-	protein_coding	0.122215	1.0884	0.202331	0.98687	2.34796	2.22574	3.50774	3.35623	4.21168	4.00605	4.12608	4.14208
ENSRNOG00000003461	Zfp330	chr19:23936505-23946900	-	protein_coding	0.0689689	1.04897	0.315484	0.98687	4.53836	4.46939	20.1292	22.4782	20.9137	21.3175	23.5203	21.9286
ENSRNOG00000003463	Srebf1	chr10:46570996-46593009	-	protein_coding	0.0264651	1.01851	0.812936	0.991085	4.04721	4.02074	16.2355	13.2268	16.4406	16.5609	15.02	15.0614
ENSRNOG00000003464	Hid1	chr10:103899150-103919605	-	protein_coding	-0.0988096	0.933803	0.4971	0.98687	4.60154	4.70034	20.8982	26.4428	28.2413	22.5324	22.7351	24.6179
ENSRNOG00000003469	MAST1	chr19:26026043-26053762	-	protein_coding	-0.047265	0.967769	0.718415	0.988313	4.76333	4.81059	27.4267	24.0694	30.012	25.4429	23.9649	29.3442
ENSRNOG00000003470	Fundc1	chrX:5549419-5566127	+	protein_coding	-0.0283305	0.980554	0.856888	0.992111	5.02179	5.05012	34.9766	26.6231	35.5947	29.9147	34.6339	30.1243
ENSRNOG00000003472	Atp11c	chrX:143346252-143453612	-	protein_coding	0.0681909	1.0484	0.622389	0.98687	2.36764	2.29945	4.00138	3.61013	4.1738	4.19679	3.46398	4.92567
ENSRNOG00000003479	Rnf150	chr19:24044103-24265444	+	protein_coding	0.0429451	1.03021	0.802231	0.991085	2.53635	2.4934	3.80256	4.7838	5.42806	4.09756	4.86989	5.52466
ENSRNOG00000003480	Aim2	chr13:91954138-91962588	+	protein_coding	-0.0685051	0.953626	0.305588	0.98687	0.845157	0.913662	0.747114	0.971357	0.941033	0.746685	0.820905	0.822851
ENSRNOG00000003491	Prkca	chr10:96191133-96584947	-	protein_coding	-0.0958827	0.9357	0.40679	0.98687	4.07305	4.16894	16.5118	19.1192	15.5189	14.8183	17.2149	15.5481
ENSRNOG00000003494	Ppfia4	chr13:51134525-51183269	-	protein_coding	0.0259529	1.01815	0.872784	0.992159	3.75788	3.73192	10.4048	13.9341	12.7721	10.9791	12.5963	14.2005
ENSRNOG00000003495	Prpf8	chr10:63635219-63658361	+	protein_coding	0.0183662	1.01281	0.759782	0.989033	5.00773	4.98937	30.1162	32.4136	29.8274	30.6366	29.8974	33.066
ENSRNOG00000003496	Tbc1d9	chr19:24329023-24429909	+	protein_coding	0.0573245	1.04053	0.64261	0.98687	4.07917	4.02184	14.4912	13.9349	17.5268	14.7444	15.7894	17.2682
ENSRNOG00000003497	Thoc6	chr10:12989135-12994495	-	protein_coding	0.0257668	1.01802	0.874626	0.992159	3.49297	3.46721	8.77102	12.4098	9.32377	10.4647	9.39603	10.974
ENSRNOG00000003504	Rnaseh2a	chr19:26074987-26084679	-	protein_coding	-0.0142754	0.990154	0.71239	0.988194	4.80146	4.81574	28.304	26.5173	26.702	27.7334	26.5495	26.3938
ENSRNOG00000003506	Gosr2	chr10:91736780-91756081	-	protein_coding	-0.0440847	0.969905	0.622439	0.98687	5.23078	5.27486	37.0027	39.6182	36.596	32.8551	38.8681	38.2297
ENSRNOG00000003508	Ergic1	chr10:16821880-16910641	-	protein_coding	0.0800806	1.05708	0.303337	0.98687	3.80521	3.72513	12.0166	12.1671	12.4939	11.7577	13.7118	13.5548
ENSRNOG00000003510	Fmo2	chr13:80755058-80775264	-	protein_coding	0.0755796	1.05378	0.718539	0.988313	0.930882	0.855303	1.03847	0.989142	0.46031	1.24641	0.784166	0.728806
ENSRNOG00000003512	Gabra1	chr10:27310725-27366665	-	protein_coding	0.24742	1.18708	0.308927	0.98687	4.27819	4.03077	12.1265	14.6922	20.1989	17.6106	17.4484	20.275
ENSRNOG00000003515	Ephx1	chr13:99271366-99300579	-	protein_coding	-0.0883032	0.940628	0.438567	0.98687	2.962	3.05031	8.19836	6.32241	7.43987	6.61461	7.19903	6.57783
ENSRNOG00000003517	Tbx2	chr10:73279119-73289921	+	protein_coding	-0.0419667	0.97133	0.754867	0.989033	1.21716	1.25913	1.12248	1.75235	1.34725	1.52383	1.18329	1.28054
ENSRNOG00000003520	Prdx2	chr19:26084903-26090094	+	protein_coding	-0.0721629	0.951211	0.426234	0.98687	8.1767	8.24886	318.563	275.91	317.105	307.048	278.257	280.627
ENSRNOG00000003522	Mr1	chr13:72770554-72789853	-	protein_coding	0.113773	1.08205	0.596516	0.98687	1.23537	1.12159	1.56413	0.959738	1.05004	1.76521	1.46973	0.911041
ENSRNOG00000003524	Lrrc59	chr10:82352390-82367047	+	protein_coding	0.00397365	1.00276	0.93402	0.99766	5.10333	5.09936	31.9837	32.7424	35.1996	34.299	32.6789	33.1701
ENSRNOG00000003526	Sytl4	chrX:104765294-104814145	-	protein_coding	0.088427	1.06321	0.571638	0.98687	0.854084	0.765657	0.483163	0.7308	0.914349	0.946771	0.583143	0.916369
ENSRNOG00000003533	Clcn4	chrX:25016401-25080410	+	protein_coding	0.0184674	1.01288	0.651213	0.98687	5.2882	5.26974	36.326	38.5603	37.8844	36.5667	38.7232	38.9832
ENSRNOG00000003536	Rufy1	chr10:35882805-35927268	-	protein_coding	0.0481473	1.03394	0.444818	0.98687	4.01928	3.97113	14.8368	15.4748	13.7843	15.9347	15.1173	14.6207
ENSRNOG00000003538	Adamts4	chr13:89622632-89634419	+	protein_coding	-0.0620685	0.95789	0.714315	0.988216	4.64268	4.70475	27.0788	27.0662	21.5036	28.0128	23.447	20.9758
ENSRNOG00000003541	Pggt1b	chr18:40175951-40218225	-	protein_coding	0.145779	1.10633	0.404188	0.98687	3.84954	3.70376	11.3029	14.2889	10.7611	13.0553	11.9097	15.5092
ENSRNOG00000003542	Hcfc1r1	chr10:12994683-12995457	+	protein_coding	-0.00996957	0.993113	0.928526	0.99766	6.60063	6.6106	93.7765	90.9386	106.096	86.0693	99.5323	103.423
ENSRNOG00000003543	Gpr143	chrX:23668363-23693162	+	protein_coding	-0.00565079	0.996091	0.974555	0.998571	0.872136	0.877786	0.748723	0.583682	1.24043	0.716813	1.02784	0.761413
ENSRNOG00000003544	Tbx4	chr10:73333119-73362783	+	protein_coding	-0.0704791	0.952322	0.465173	0.98687	0.556544	0.627023	0.504203	0.667532	0.468512	0.386838	0.611666	0.423339
ENSRNOG00000003545	Uchl5	chr13:60545635-60603811	+	protein_coding	0.0358031	1.02513	0.74125	0.989013	4.16268	4.12688	18.099	14.2564	17.3013	16.913	16.5064	17.3195
ENSRNOG00000003546	Tnfrsf12a	chr10:12995904-12997930	-	protein_coding	-0.157317	0.896691	0.286915	0.98687	3.22098	3.3783	9.5061	9.15639	9.53721	7.40102	10.1076	7.68725
ENSRNOG00000003549	Cnpy2	chr7:2737765-2742369	+	protein_coding	0.0947861	1.06791	0.540648	0.98687	5.62457	5.52978	41.6886	52.4683	42.1998	43.7903	54.9321	46.9342
ENSRNOG00000003550	Acbd6	chr13:73196571-73334076	+	protein_coding	0.143749	1.10477	0.00422472	0.971497	4.62711	4.48336	20.7701	21.6185	21.7278	23.2199	23.8943	24.0281
ENSRNOG00000003551	B4galt3	chr13:89643881-89649906	+	protein_coding	0.165418	1.12149	0.113253	0.98687	3.77968	3.61426	10.1545	11.1762	12.5219	12.6082	13.0378	12.561
ENSRNOG00000003553	Efemp1	chr14:113202419-113295014	+	protein_coding	-0.181376	0.881861	0.511882	0.98687	2.27074	2.45211	4.65507	5.16748	3.6982	4.73424	4.5371	2.53932
ENSRNOG00000003554	Piga	chrX:31786194-31799560	-	protein_coding	-0.0800384	0.946032	0.366815	0.98687	3.78515	3.86519	14.0088	13.3874	13.3313	12.7565	14.1153	11.6011
ENSRNOG00000003559	Ccdc112	chr18:40220855-40254845	-	protein_coding	-0.0798902	0.94613	0.544308	0.98687	2.81585	2.89574	6.134	7.5149	5.78582	6.25551	6.50069	5.41502
ENSRNOG00000003562	Susd4	chr13:101181994-101307908	+	protein_coding	0.0315192	1.02209	0.797645	0.991085	5.12802	5.0965	30.3451	31.5598	38.2416	32.4401	32.82	36.8113
ENSRNOG00000003563	Blmh	chr10:63197364-63240332	-	protein_coding	0.126818	1.09188	0.127204	0.98687	4.71555	4.58873	22.3722	25.1207	21.8219	24.3712	25.3846	26.094
ENSRNOG00000003567	Ppox	chr13:89650094-89654244	-	protein_coding	0.0486804	1.03432	0.450618	0.98687	3.15086	3.10218	7.21068	7.78221	7.7814	7.8429	8.43387	7.39895
ENSRNOG00000003576	Ints2	chr10:73634255-73690887	-	protein_coding	0.134834	1.09797	0.469717	0.98687	2.14223	2.0074	2.87205	3.60627	2.64392	3.06118	2.97922	4.32324
ENSRNOG00000003578	Fem1c	chr18:40493156-40518988	-	protein_coding	0.0696362	1.04945	0.180185	0.98687	3.24201	3.17238	7.71947	8.44546	7.89673	8.13682	8.59094	8.6644
ENSRNOG00000003581	Pou2f1	chr13:84083632-84217366	-	protein_coding	-0.00216915	0.998498	0.987892	0.998903	1.1407	1.14287	1.17276	0.934759	1.56139	1.06871	1.15312	1.40651
ENSRNOG00000003583	Smyd2	chr13:108642156-108686290	+	protein_coding	0.0423474	1.02979	0.641379	0.98687	6.05064	6.00829	59.7068	61.4859	69.3083	61.4784	64.6497	70.0079
ENSRNOG00000003585	Sytl5	chrX:14019961-14109568	+	protein_coding	0.120726	1.08728	0.661005	0.98687	2.05685	1.93612	2.26243	4.06314	2.39256	2.57844	2.92676	4.12612
ENSRNOG00000003590	Tom1l2	chr10:46602231-46720910	-	protein_coding	0.0332162	1.02329	0.774701	0.989033	5.35018	5.31696	39.4262	35.2169	42.2635	39.6378	36.1892	43.9103
ENSRNOG00000003592	Med28	chr14:70089225-70098021	-	protein_coding	-0.0255884	0.98242	0.716472	0.98831	4.40059	4.42618	19.0997	21.808	20.675	20.95	20.4005	19.0572
ENSRNOG00000003594	Tmem183a	chr13:51184629-51201364	-	protein_coding	-0.0102337	0.992932	0.847581	0.991991	5.13577	5.146	35.2802	32.8226	35.1764	33.3137	36.0274	33.2035
ENSRNOG00000003595	Lhx4	chr13:73349369-73390393	-	protein_coding	-0.369108	0.774261	0.506483	0.98687	0.659732	1.02884	1.51339	0.052421	2.21133	0.832826	0.331283	0.615866
ENSRNOG00000003597	Tuba4a	chr9:82415605-82419288	-	protein_coding	-0.0926926	0.937771	0.532845	0.98687	7.49983	7.59253	195.601	164.739	219.661	187.48	164.639	188.932
ENSRNOG00000003599	Utp3	chr14:21154000-21155652	-	protein_coding	0.0320272	1.02245	0.608268	0.98687	4.47825	4.44622	20.0671	20.6262	21.738	20.7048	20.4304	22.8054
ENSRNOG00000003600	Pnpt1	chr14:113530470-113561645	+	protein_coding	-0.04686	0.968041	0.68022	0.98687	3.29154	3.3384	9.91646	8.10354	9.41319	9.73262	8.63465	8.07853
ENSRNOG00000003603	Arhgap44	chr10:51502894-51669297	-	protein_coding	0.0163016	1.01136	0.873538	0.992159	5.27817	5.26187	34.921	35.5818	41.9864	36.1001	36.9379	40.5163
ENSRNOG00000003611	Dynlt3	chrX:14633342-14642424	-	protein_coding	-0.161529	0.894077	0.399388	0.98687	6.37542	6.53695	102.919	72.5214	103.796	85.7392	79.9958	80.4516
ENSRNOG00000003613	Mid1	chrX:25458771-25628272	-	protein_coding	-0.0415742	0.971594	0.708021	0.98687	0.808091	0.849665	0.663387	1.06175	0.70645	0.684924	0.826448	0.744178
ENSRNOG00000003614	Mgat5	chr13:43850751-44157924	+	protein_coding	-0.060763	0.958757	0.273255	0.98687	3.28803	3.34879	9.44199	8.97041	9.15699	8.68423	8.31235	9.33386
ENSRNOG00000003616	Grem2	chr13:92894431-92988137	-	protein_coding	0.11584	1.08361	0.66032	0.98687	3.64956	3.53372	7.66998	12.7739	12.0073	9.71015	11.7912	13.4268
ENSRNOG00000003620	Fmo3	chr13:80837420-80862963	-	protein_coding	-0.0345396	0.976343	0.84893	0.991991	0.536807	0.571347	0.721145	0.194849	0.595317	0.400077	0.568478	0.390448
ENSRNOG00000003622	Cybb	chrX:14578264-14612547	+	protein_coding	0.55204	1.46616	0.0346307	0.98687	2.58676	2.03472	3.34961	3.26134	2.71143	5.0717	6.23994	3.93211
ENSRNOG00000003625	Ubxn4	chr13:44957014-44990535	+	protein_coding	-0.00401752	0.997219	0.906503	0.996764	5.34304	5.34705	39.5575	40.7128	38.8593	38.7546	41.0621	38.9913
ENSRNOG00000003626	Atp5h	chr10:103967312-103972668	-	protein_coding	-0.0295283	0.979741	0.452897	0.98687	7.94091	7.97043	245.522	245.152	258.992	238.852	242.72	252.815
ENSRNOG00000003629	Nvl	chr13:99410026-99468778	-	protein_coding	0.0714176	1.05075	0.472923	0.98687	2.17245	2.10103	3.09319	3.74024	3.06964	3.30781	3.37724	3.85801
ENSRNOG00000003634	Zfp354a	chr10:36589181-36600469	+	protein_coding	0.136185	1.09899	0.313116	0.98687	2.08128	1.9451	2.60949	3.35176	2.63484	2.88836	3.68367	3.16132
ENSRNOG00000003635	Disp1	chr13:101451932-101597570	-	protein_coding	-0.074278	0.949817	0.559764	0.98687	1.84843	1.92271	2.46661	3.25552	2.6942	2.7141	2.87702	2.243
ENSRNOG00000003643	Tab3	chrX:54062935-54086339	+	protein_coding	0.0902785	1.06458	0.444318	0.98687	2.24947	2.15919	3.46963	3.47374	3.45654	4.09091	3.10308	4.14713
ENSRNOG00000003645	Hnrnpab	chr10:34955716-34961608	-	protein_coding	0.0870413	1.06219	0.172689	0.98687	5.75494	5.66789	47.8232	52.2237	49.5694	52.7832	55.6349	50.7004
ENSRNOG00000003649	Qsox1	chr13:73423396-73460890	-	protein_coding	-0.000719679	0.999501	0.984542	0.998903	3.57223	3.57295	10.5735	10.9655	11.1703	10.5578	10.804	11.335
ENSRNOG00000003650	Nt5c	chr10:104052831-104054805	-	protein_coding	0.238883	1.18008	0.51248	0.98687	2.44307	2.20419	2.12806	5.86674	3.55573	4.71507	4.60614	4.01916
ENSRNOG00000003653	Fh	chr13:93651484-93677377	-	protein_coding	0.0352196	1.02471	0.72137	0.988662	5.76742	5.7322	49.7394	49.6781	57.4155	49.2393	54.318	57.1554
ENSRNOG00000003654	Cldn9	chr10:13003011-13004441	-	protein_coding	0.381592	1.30278	0.174828	0.98687	2.03101	1.64942	1.59532	2.18687	2.73265	2.21529	3.4655	3.75436
ENSRNOG00000003661	Hn1	chr10:104057697-104075777	-	protein_coding	0.214178	1.16004	0.0120139	0.98687	5.37032	5.15614	36.3649	32.8322	34.8646	41.4053	40.7919	38.9363
ENSRNOG00000003666	Jchain	chr14:21177237-21183542	+	protein_coding	0.411239	1.32983	0.427162	0.98687	1.54754	1.1363	0.745747	0.554307	2.9144	2.68318	1.99504	1.26435
ENSRNOG00000003670	Sumo2	chr10:104086002-104097812	-	protein_coding	0.0344762	1.02418	0.830372	0.991785	6.58222	6.54774	80.9774	109.809	89.1431	84.8615	100.512	99.9306
ENSRNOG00000003673	Nup85	chr10:104118945-104137319	+	protein_coding	0.103824	1.07462	0.260206	0.98687	3.11104	3.00721	6.99478	6.83634	7.29588	7.11569	8.58608	7.29045
ENSRNOG00000003674	Pir	chrX:31852323-31968152	-	protein_coding	-0.0868489	0.941577	0.657927	0.98687	3.90342	3.99027	15.8868	15.7709	13.1732	16.8089	14.5113	11.1298
ENSRNOG00000003675	Ptchd1	chrX:42558931-42614242	+	protein_coding	0.0283056	1.01981	0.820451	0.991085	2.47426	2.44596	3.97263	4.3279	5.10628	4.17198	4.37117	5.17669
ENSRNOG00000003679	Med13	chr10:73702327-73787083	-	protein_coding	0.0744159	1.05293	0.176186	0.98687	3.23258	3.15816	8.27093	8.11965	7.41405	8.31015	8.31086	8.57999
ENSRNOG00000003680	Gabrb2	chr10:27973681-28187565	+	protein_coding	0.0573907	1.04058	0.734281	0.989013	2.62461	2.56722	4.25743	4.68399	5.96632	4.55785	4.98956	6.04624
ENSRNOG00000003682	Hook2	chr19:26106838-26119352	+	protein_coding	0.255932	1.19411	0.166495	0.98687	2.16652	1.91059	2.38035	3.39875	2.57391	2.94095	3.63518	3.95332
ENSRNOG00000003686	Tbl1x	chrX:44830849-44988551	+	protein_coding	0.0437544	1.03079	0.406895	0.98687	4.52388	4.48013	20.95	22.7394	20.333	22.0994	22.2344	21.685
ENSRNOG00000003687	Rgs2	chr13:60846308-60849094	-	protein_coding	-0.01335	0.990789	0.901853	0.996104	4.67985	4.6932	23.3548	23.7024	27.7781	23.9926	27.0211	23.0455
ENSRNOG00000003689	Nono	chrX:71324365-71342225	+	protein_coding	0.0998165	1.07164	0.094744	0.98687	5.49636	5.39654	39.1974	43.2715	40.9993	43.7158	45.4966	43.241
ENSRNOG00000003691	Tmed7	chr18:40579182-40586260	-	protein_coding	0.035741	1.02508	0.37283	0.98687	5.79213	5.75639	54.6611	52.3036	52.2387	55.412	55.6376	52.252
ENSRNOG00000003694	Prox1	chr13:108382399-108443294	+	protein_coding	-0.121524	0.919216	0.207624	0.98687	2.79508	2.9166	6.23017	7.16454	6.29243	6.52123	5.67215	5.66271
ENSRNOG00000003699	Endov	chr10:108630823-108646677	+	protein_coding	0.0805835	1.05745	0.592739	0.98687	2.64431	2.56373	4.53886	5.9804	4.34535	4.86018	5.07954	5.85914
ENSRNOG00000003703	Mcm6	chr13:45042882-45068077	-	protein_coding	0.228776	1.17184	0.101827	0.98687	1.97394	1.74517	2.09679	2.50935	2.4666	2.58508	2.80999	3.4384
ENSRNOG00000003704	Fam184b	chr14:70015754-70086143	+	protein_coding	0.0826188	1.05894	0.165817	0.98687	1.19676	1.11414	1.23687	1.10049	1.15877	1.41961	1.26641	1.19632
ENSRNOG00000003706	Ufc1	chr13:89661763-89668473	-	protein_coding	0.0268909	1.01881	0.44675	0.98687	6.32396	6.29707	80.1544	77.411	75.4063	78.1708	77.9009	81.3107
ENSRNOG00000003707	Zmym3	chrX:71299662-71313542	-	protein_coding	0.127847	1.09266	0.417076	0.98687	3.86918	3.74133	10.3008	14.3279	12.8093	13.3695	12.7684	14.7721
ENSRNOG00000003709	Kmo	chr13:93684437-93716227	+	protein_coding	0.0958168	1.06867	0.694766	0.98687	0.57022	0.474403	0.595651	0.305372	0.287528	0.405794	0.940047	0.200124
ENSRNOG00000003712	Ppp4r3b	chr14:113570150-113618138	+	protein_coding	0.0914024	1.06541	0.290666	0.98687	4.07304	3.98164	14.4714	16.2307	13.7893	15.3604	16.7153	15.4506
ENSRNOG00000003714	Clk4	chr10:36715565-36733133	+	protein_coding	0.156808	1.11482	0.11829	0.98687	4.18741	4.03061	15.1106	16.7265	14.2849	16.3232	18.4108	16.9862
ENSRNOG00000003716	Batf3	chr13:109713489-109724863	+	protein_coding	0.23583	1.17758	0.588528	0.98687	0.682216	0.446386	0.211437	1.08846	0	0.295196	1.24348	0.421816
ENSRNOG00000003717	Cnih4	chr13:99473044-99489263	+	protein_coding	0.0731023	1.05198	0.181227	0.98687	4.19487	4.12177	16.8164	16.1817	16.2361	17.9054	17.8031	16.2795
ENSRNOG00000003719	Atpaf2	chr10:46768539-46783889	-	protein_coding	0.0754858	1.05372	0.279973	0.98687	4.05459	3.97911	14.1776	14.327	15.859	14.8212	15.8648	16.1966
ENSRNOG00000003720	Prrx1	chr13:81147348-81214546	-	protein_coding	0.00917507	1.00638	0.893502	0.994468	2.84029	2.83112	5.96379	6.71703	5.7059	6.22517	5.95393	6.31073
ENSRNOG00000003721	Paqr4	chr10:13070146-13075864	-	protein_coding	-0.112811	0.924784	0.352588	0.98687	4.18124	4.29405	18.3101	16.7454	21.0316	18.3476	15.8757	17.2872
ENSRNOG00000003723	Wdr26	chr13:99493120-99531959	-	protein_coding	0.0115287	1.00802	0.862551	0.992159	4.83813	4.8266	26.2265	29.4273	26.5803	26.4019	28.9157	27.5486
ENSRNOG00000003724	Mrpl27	chr10:82375572-82381332	+	protein_coding	0.0136377	1.0095	0.854618	0.991991	5.90158	5.88795	56.3895	57.6267	60.7189	57.428	64.0033	55.2478
ENSRNOG00000003726	Scml2	chrX:35305236-35431164	-	protein_coding	-0.00171149	0.998814	0.985846	0.998903	0.609367	0.611078	0.425687	0.723103	0.450518	0.578475	0.503407	0.496231
ENSRNOG00000003728	Xylt2	chr10:82386005-82399485	-	protein_coding	0.0580949	1.04109	0.529583	0.98687	3.56802	3.50993	9.85925	10.7548	10.5815	9.68311	11.2715	11.7247
ENSRNOG00000003732	Flrt2	chr6:119519714-119609296	+	protein_coding	0.0904606	1.06471	0.489098	0.98687	2.30299	2.21253	3.99885	3.42396	3.50227	3.40602	3.82179	4.65657
ENSRNOG00000003734	Cxxc5	chrX:134539398-134541531	+	protein_coding	-0.111731	0.925477	0.048422	0.98687	2.57453	2.68626	5.21299	5.47166	5.63166	4.85003	4.8283	5.19919
ENSRNOG00000003736	Col5a2	chr9:52092511-52238564	-	protein_coding	0.0480508	1.03387	0.774626	0.989033	3.5535	3.50545	9.621	12.7252	9.04727	10.7128	11.8385	9.76356
ENSRNOG00000003741	Nptx1	chr10:108682638-108691367	-	protein_coding	0.188384	1.13949	0.462759	0.98687	5.62875	5.44036	32.3453	50.015	47.1287	40.3216	52.2994	54.0005
ENSRNOG00000003742	Cdkl5	chrX:35599258-35771711	+	protein_coding	-0.057147	0.961163	0.530333	0.98687	2.3527	2.40985	4.53129	4.37153	4.05109	4.63581	3.98244	3.74572
ENSRNOG00000003743	Dars	chr13:45074072-45127815	-	protein_coding	0.00207803	1.00144	0.978304	0.998763	5.1413	5.13922	35.1054	36.1505	31.632	33.3502	36.5081	33.1195
ENSRNOG00000003745	Atf3	chr13:109817728-109849632	-	protein_coding	0.738064	1.66794	0.00582484	0.971497	1.80714	1.06908	0.901492	1.25132	1.15746	2.37396	2.11009	3.08414
ENSRNOG00000003746	Gjb1	chrX:71272042-71279977	+	protein_coding	-0.0304255	0.979131	0.928298	0.99766	5.4134	5.44383	40.0473	61.7468	31.0178	50.5313	35.8204	39.7972
ENSRNOG00000003747	Asna1	chr19:26133027-26141111	-	protein_coding	0.0855353	1.06108	0.0611232	0.98687	5.88493	5.7994	56.5831	53.9331	53.6073	56.2722	59.0217	59.0308
ENSRNOG00000003748	RGD1565785	chrX:54390733-54409466	+	protein_coding	0.131917	1.09575	0.675634	0.98687	0.875562	0.743646	0.342209	0.900613	0.8402	1.05459	1.28826	0.313658
ENSRNOG00000003749	Xk	chrX:14498119-14534473	+	protein_coding	-0.154064	0.898715	0.0594317	0.98687	2.1304	2.28446	3.96929	3.5354	4.13056	3.2409	3.39208	3.50622
ENSRNOG00000003755	Clgn	chr19:24545318-24576798	+	protein_coding	-0.28773	0.81919	0.080197	0.98687	1.96005	2.24778	3.87908	3.09758	4.35902	2.66166	3.11464	2.90927
ENSRNOG00000003756	Lancl3	chrX:14358224-14490340	+	protein_coding	-0.117408	0.921842	0.277894	0.98687	1.07121	1.18862	1.56689	1.12005	1.17608	1.04269	1.20826	1.05659
ENSRNOG00000003759	Galc	chr6:122178602-122239614	-	protein_coding	0.0589207	1.04169	0.58828	0.98687	3.02828	2.96936	6.89101	7.66543	6.02548	7.45791	7.42037	6.62458
ENSRNOG00000003762	Smarca1	chrX:134647703-134719097	-	protein_coding	0.073147	1.05201	0.684536	0.98687	2.38132	2.30817	3.4199	4.99265	3.58624	3.57322	4.56425	4.55799
ENSRNOG00000003763	Prdx4	chrX:43497763-43512991	+	protein_coding	-0.00226494	0.998431	0.971494	0.998255	4.52118	4.52345	21.4714	23.7338	20.8857	22.7012	21.9378	21.2697
ENSRNOG00000003767	Rps6kc1	chr13:109338762-109483891	-	protein_coding	0.126304	1.09149	0.316742	0.98687	4.13873	4.01242	13.5619	16.1778	15.8032	15.0032	16.5545	18.4557
ENSRNOG00000003769	Tmem163	chr13:44166306-44345735	-	protein_coding	0.182923	1.13518	0.130128	0.98687	4.63519	4.45226	19.3862	22.4146	20.9771	21.3603	25.5531	24.8462
ENSRNOG00000003772	Csrp2	chr7:53630621-53649310	+	protein_coding	0.149881	1.10948	0.284509	0.98687	4.14857	3.99869	16.3624	12.5736	16.333	16.0744	16.9018	17.2512
ENSRNOG00000003773	Hmox2	chr10:10990034-11035484	-	protein_coding	-0.0222817	0.984674	0.780614	0.990237	5.91533	5.93761	57.5756	57.6701	65.9983	56.3886	59.985	61.8097
ENSRNOG00000003778	Opn3	chr13:93716481-93746994	-	protein_coding	-0.256334	0.837213	0.273119	0.98687	2.15554	2.41187	5.34618	3.82705	3.91975	4.38296	3.44724	2.69431
ENSRNOG00000003779	Dedd	chr13:89718066-89721454	+	protein_coding	0.0946071	1.06777	0.424836	0.98687	4.08678	3.99217	14.7114	13.1553	17.1199	15.692	15.6758	16.6252
ENSRNOG00000003781	Atp10b	chr10:28449335-28864255	+	protein_coding	-0.0185295	0.987238	0.863083	0.992159	1.18447	1.203	1.3457	1.56279	1.02969	1.24374	1.3469	1.22953
ENSRNOG00000003782	Acot9	chrX:43543070-43592200	-	protein_coding	-0.0316578	0.978296	0.658458	0.98687	4.71245	4.74411	23.7369	26.8188	26.9687	24.0557	25.7895	25.847
ENSRNOG00000003784	Rilp	chr10:63659085-63662050	+	protein_coding	-0.126185	0.916251	0.619806	0.98687	1.42287	1.54906	1.28393	2.78924	1.89538	1.90499	1.85564	1.32346
ENSRNOG00000003786	Tspan6	chrX:104719940-104726816	-	protein_coding	0.00467484	1.00325	0.959958	0.998247	4.89884	4.89417	28.967	30.7574	26.6303	28.5134	31.4226	26.7477
ENSRNOG00000003787	Lcorl	chr14:69800156-69897384	+	protein_coding	-0.138866	0.908233	0.499775	0.98687	2.06869	2.20756	2.68899	3.83793	4.52151	3.05082	2.91687	3.65302
ENSRNOG00000003792	Med14	chrX:10964187-11080871	+	protein_coding	0.052435	1.03701	0.555043	0.98687	3.60331	3.55087	10.1571	10.8998	11.1247	10.6956	10.425	12.4349
ENSRNOG00000003794	Nmral1	chr10:11046024-11055158	+	protein_coding	-0.00328074	0.997729	0.991362	0.998903	3.03748	3.04076	6.82637	8.59415	6.42194	4.81912	9.76157	7.8387
ENSRNOG00000003795	Angel2	chr13:109505697-109520419	+	protein_coding	0.0641135	1.04544	0.674711	0.98687	3.70055	3.63643	9.55305	12.9625	12.0523	10.7546	12.7547	12.5915
ENSRNOG00000003797	Mrps7	chr10:104155805-104158839	+	protein_coding	-0.135984	0.910049	0.12777	0.98687	5.90718	6.04317	63.0373	61.529	70.6158	62.0485	58.3415	56.7677
ENSRNOG00000003800	Rgs9	chr10:97509971-97582188	-	protein_coding	0.25325	1.19189	0.375974	0.98687	1.70478	1.45153	1.0185	2.38278	1.99614	1.77787	2.65854	2.40841
ENSRNOG00000003802	Pttg1	chr10:29020049-29026002	-	protein_coding	-0.276627	0.825519	0.235504	0.98687	0.828376	1.105	1.29067	0.698224	1.55834	1.00504	0.714754	0.628446
ENSRNOG00000003803	Zdhhc17	chr7:53653116-53714879	-	protein_coding	0.0835866	1.05965	0.164752	0.98687	5.02426	4.94068	28.8458	31.807	28.5819	31.5979	31.0568	31.9801
ENSRNOG00000003805	Rnft1	chr10:73809157-73817982	+	protein_coding	0.284773	1.21822	0.0454635	0.98687	2.94934	2.66457	6.04456	5.20643	4.82975	6.24889	6.63576	7.32526
ENSRNOG00000003809	Sat1	chrX:43625169-43629765	+	protein_coding	0.230585	1.17331	0.179409	0.98687	6.08958	5.859	54.6466	66.8101	50.8165	72.3525	69.6423	59.9482
ENSRNOG00000003812	Nlgn3	chrX:71199491-71222732	+	protein_coding	0.000570879	1.0004	0.995365	0.999593	4.80075	4.80018	24.6649	28.41	27.6523	24.3958	27.5038	28.912
ENSRNOG00000003813	Kcnk10	chr6:122419046-122545899	-	protein_coding	0.0952801	1.06827	0.55766	0.98687	1.87362	1.77834	1.89486	2.64649	2.82383	2.52891	2.39938	3.10212
ENSRNOG00000003815	Slc25a11	chr10:57265704-57268081	-	protein_coding	0.0149237	1.0104	0.873865	0.992159	6.11212	6.0972	63.7693	63.5517	75.7434	65.2473	70.0661	69.3015
ENSRNOG00000003816	Tada1	chr13:84588351-84603134	+	protein_coding	0.06925	1.04917	0.547584	0.98687	3.60996	3.54071	9.68043	12.1802	10.1962	10.7114	12.116	10.8498
ENSRNOG00000003821	Rptor	chr10:108750620-109058691	+	protein_coding	-0.0454493	0.968988	0.558117	0.98687	3.68868	3.73413	11.616	13.2616	12.0967	11.1139	12.0272	12.5854
ENSRNOG00000003822	Slu7	chr10:29029590-29044583	+	protein_coding	0.0145616	1.01014	0.585743	0.98687	4.87829	4.86373	27.9561	28.7859	27.6176	27.6999	28.7769	28.7697
ENSRNOG00000003825	Wdr75	chr9:52687868-52717809	+	protein_coding	0.071802	1.05103	0.00463095	0.971497	3.55862	3.48682	10.1544	10.3916	10.0887	10.7297	10.77	10.8494
ENSRNOG00000003827	Wipi1	chr10:97859727-97896525	-	protein_coding	-0.0512282	0.965114	0.659778	0.98687	4.87935	4.93058	33.1831	29.4642	26.237	30.1565	28.7208	26.5351
ENSRNOG00000003829	Ap3s1	chr18:40732480-40797761	+	protein_coding	-0.105517	0.929472	0.185759	0.98687	5.20262	5.30813	36.9755	37.509	41.5262	37.4911	36.191	33.8846
ENSRNOG00000003831	Tdp1	chr6:123897956-123963675	+	protein_coding	-0.16295	0.893197	0.112652	0.98687	1.53101	1.69396	2.15719	2.52514	2.04316	1.7	1.99287	1.98669
ENSRNOG00000003832	Vash2	chr13:109521190-109552589	-	protein_coding	0.166905	1.12265	0.408634	0.98687	2.27282	2.10592	3.12482	3.20792	3.59578	2.8002	4.31979	4.58291
ENSRNOG00000003833	Nenf	chr13:109990294-109997092	-	protein_coding	0.120876	1.0874	0.363574	0.98687	6.15225	6.03138	56.5151	74.9404	63.0651	70.2444	68.59	71.5673
ENSRNOG00000003834	Map2k4	chr10:52196124-52290657	-	protein_coding	-0.026125	0.982054	0.736417	0.989013	5.98456	6.01069	63.6594	59.5195	67.496	59.7407	60.5466	66.9071
ENSRNOG00000003835	Slc43a2	chr10:63677396-63719283	+	protein_coding	-0.0501266	0.965852	0.528038	0.98687	4.25259	4.30272	17.405	18.2579	20.6869	17.7855	17.8925	18.5145
ENSRNOG00000003837	Mif4gd	chr10:104159173-104163634	-	protein_coding	-0.113651	0.924246	0.506975	0.98687	3.12605	3.2397	8.98114	8.41218	7.97158	6.95742	9.73919	6.78679
ENSRNOG00000003840	Slit2	chr14:66831848-67170361	-	protein_coding	0.0751707	1.05349	0.391243	0.98687	3.23624	3.16107	7.70742	7.3827	8.80519	8.03681	8.34959	8.90393
ENSRNOG00000003841	Kcnh1	chr13:110920737-111232269	+	protein_coding	0.128623	1.09325	0.306099	0.98687	2.31475	2.18612	3.0973	3.59042	4.0109	3.77923	3.69923	4.48327
ENSRNOG00000003844	Dhx15	chr14:61136746-61174880	+	protein_coding	0.0164095	1.01144	0.868589	0.992159	4.80702	4.79061	23.819	29.9769	26.576	26.679	26.8802	27.4267
ENSRNOG00000003845	Wnt3	chr10:91830654-91874793	+	protein_coding	0.103951	1.07471	0.312526	0.98687	0.831927	0.727977	0.490364	0.770202	0.722318	0.81802	0.670581	0.857116
ENSRNOG00000003846	Pitpna	chr10:63731767-63772049	+	protein_coding	0.0162777	1.01135	0.788489	0.991085	7.44929	7.43301	164.494	167.512	184.04	167.658	175.117	178.709
ENSRNOG00000003847	Gid4	chr10:46783979-46810524	+	protein_coding	-0.000438693	0.999696	0.992622	0.998903	4.89742	4.89786	28.9187	29.6149	27.9291	28.0693	27.999	30.4048
ENSRNOG00000003848	Med12	chrX:71174699-71197812	+	protein_coding	0.0995708	1.07145	0.121555	0.98687	2.66916	2.56959	5.01447	5.25184	4.56369	5.46124	5.29393	5.32778
ENSRNOG00000003849	Stx8	chr10:54512983-54753302	+	protein_coding	0.0638801	1.04527	0.394204	0.98687	4.7821	4.71822	23.9611	26.1821	25.8801	24.504	27.6263	27.5294
ENSRNOG00000003853	Scoc	chr19:24584455-24614019	-	protein_coding	-0.0630137	0.957262	0.260257	0.98687	7.18387	7.24688	144.434	151.325	157.179	137.92	147.429	148.071
ENSRNOG00000003855	Dnaja3	chr10:11060313-11085210	-	protein_coding	0.0684481	1.04859	0.18685	0.98687	5.11623	5.04778	31.4227	31.609	33.2307	32.1548	33.9161	35.045
ENSRNOG00000003858	Atp6ap2	chrX:11136939-11164915	-	protein_coding	0.0653814	1.04636	0.301655	0.98687	6.91623	6.85085	107.017	114.819	121.931	120.215	117.916	121.231
ENSRNOG00000003861	Gorab	chr13:81682018-81698833	-	protein_coding	0.0745006	1.053	0.43232	0.98687	3.0105	2.936	6.15757	7.27717	6.56534	7.25656	7.52576	6.43402
ENSRNOG00000003863	RGD1564093	chr19:26142720-26146136	+	protein_coding	0.0465435	1.03279	0.231439	0.98687	5.88585	5.8393	55.8643	57.1758	55.7328	60.4375	57.9905	56.0471
ENSRNOG00000003864	Gipc1	chr19:24786628-24798233	+	protein_coding	-0.0627969	0.957406	0.238534	0.98687	5.16793	5.23073	37.1012	36.6045	35.9519	37.015	34.659	33.2752
ENSRNOG00000003866	Cxcr4	chr13:45314933-45318878	-	protein_coding	-0.0469183	0.968002	0.840705	0.991967	2.37331	2.42023	4.63333	3.13931	5.57646	3.90279	3.79207	4.92036
ENSRNOG00000003869	Sod3	chr14:60958592-60964324	-	protein_coding	-0.111847	0.925402	0.636447	0.98687	4.38943	4.50128	28.1479	17.12	20.9935	22.4124	17.808	19.9055
ENSRNOG00000003870	C1qtnf2	chr10:29067102-29084035	+	protein_coding	-0.233741	0.850427	0.252929	0.98687	1.69397	1.92771	2.9334	2.87491	2.61301	2.24555	2.96667	1.63085
ENSRNOG00000003872	Slc40a1	chr9:52894365-52912293	-	protein_coding	0.016839	1.01174	0.671357	0.98687	2.31658	2.29974	3.96537	4.09018	3.72263	4.06806	4.02153	3.85733
ENSRNOG00000003873	Cpd	chr10:63325199-63389817	+	protein_coding	-0.162091	0.893729	0.398148	0.98687	5.34519	5.50728	51.0889	47.2584	36.4324	44.0587	40.2975	35.0979
ENSRNOG00000003875	Ocrl	chrX:134742356-134792618	+	protein_coding	-0.0019878	0.998623	0.989157	0.998903	3.12842	3.13041	6.59126	8.49349	8.31755	6.75176	8.00438	8.58058
ENSRNOG00000003878	Thsd7b	chr13:46169963-46930858	+	protein_coding	0.000639952	1.00044	0.988168	0.998903	1.35453	1.35389	1.56051	1.57317	1.53451	1.55087	1.44021	1.68627
ENSRNOG00000003879	Rnf167	chr10:57268375-57272660	+	protein_coding	0.0841151	1.06004	0.470932	0.98687	5.4034	5.31928	33.9558	41.7468	41.5961	41.8898	43.2972	38.9049
ENSRNOG00000003880	Tph2	chr7:58042281-58149061	-	protein_coding	-0.0862068	0.941996	0.573616	0.98687	0.596065	0.682272	0.810878	0.33708	0.706501	0.60515	0.456203	0.477621
ENSRNOG00000003881	Nit1	chr13:89722374-89725806	-	protein_coding	-0.01237	0.991462	0.907412	0.997112	4.77067	4.78304	23.2164	28.5668	28.1477	25.1873	27.6099	26.1481
ENSRNOG00000003882	Cep350	chr13:73499753-73622211	-	protein_coding	0.0746675	1.05312	0.398463	0.98687	2.78224	2.70757	5.4156	6.08325	5.13357	5.90392	5.46823	6.29011
ENSRNOG00000003883	LOC317456	chrX:43881246-43882204	+	protein_coding	0.135532	1.0985	0.406484	0.98687	1.99755	1.86202	2.15553	2.9573	2.84679	2.45723	3.26935	3.31397
ENSRNOG00000003887	Lgi2	chr14:60764409-60796116	+	protein_coding	0.00233154	1.00162	0.978699	0.998763	5.45938	5.45705	39.2755	45.6013	44.1611	41.6055	41.3141	46.2453
ENSRNOG00000003889	Tbc1d15	chr7:58164198-58219790	-	protein_coding	0.0698555	1.04961	0.413079	0.98687	4.37218	4.30233	18.8324	20.4845	17.0255	19.1179	20.2139	19.8099
ENSRNOG00000003890	Nap1l1	chr7:54213319-54236625	+	protein_coding	0.0101511	1.00706	0.677156	0.98687	6.4654	6.45525	86.6839	88.9515	84.6531	88.568	86.6414	86.8976
ENSRNOG00000003891	Dio2	chr6:114476142-114476723	-	protein_coding	-0.605613	0.657192	0.174169	0.98687	2.40587	3.01149	6.61381	8.15206	6.5253	2.23855	5.83754	5.72156
ENSRNOG00000003893	Ccnjl	chr10:29123273-29182568	+	protein_coding	-0.143581	0.90527	0.151238	0.98687	1.74089	1.88447	2.95494	2.61173	2.52366	2.12732	2.63104	2.28837
ENSRNOG00000003895	Rgs1	chr13:61066153-61070599	-	protein_coding	0.0364204	1.02557	0.831874	0.991785	0.789131	0.752711	0.770186	0.974429	0.368691	0.815015	0.674714	0.697602
ENSRNOG00000003897	Col1a1	chr10:82745801-82762789	+	protein_coding	-0.234551	0.849949	0.492464	0.98687	4.77159	5.00614	24.6695	36.7466	33.2533	28.3734	34.852	18.3513
ENSRNOG00000003901	Cfap36	chr14:113618964-113644779	-	protein_coding	-0.047553	0.967576	0.137499	0.98687	7.04408	7.09164	134.057	135.508	136.629	128.59	135.512	128.927
ENSRNOG00000003905	Nsf	chr10:91878633-92008082	-	protein_coding	0.0543346	1.03838	0.6881	0.98687	7.98212	7.92779	219.483	239.375	271.421	225.288	253.844	279.309
ENSRNOG00000003915	Tmem206	chr13:110007010-110031895	+	protein_coding	0.0925458	1.06625	0.110898	0.98687	3.54004	3.4475	9.87153	10.2495	9.61638	11.1745	10.1042	10.6423
ENSRNOG00000003917	Uck2	chr13:85376716-85443976	-	protein_coding	-0.0605418	0.958904	0.87307	0.992159	3.28886	3.3494	12.8025	5.87054	10.165	10.9091	6.55763	9.37216
ENSRNOG00000003918	Slc25a19	chr10:104166598-104179523	-	protein_coding	0.01512	1.01054	0.770545	0.989033	3.39229	3.37717	8.74663	9.7539	9.70203	9.7148	9.40474	9.38308
ENSRNOG00000003919	Rps6kb1	chr10:73824202-73865364	-	protein_coding	0.00411469	1.00286	0.937865	0.99766	4.27545	4.27134	18.8885	18.5504	17.5201	17.5498	19.3443	18.2457
ENSRNOG00000003923	Rab21	chr7:58261992-58286770	-	protein_coding	0.00713953	1.00496	0.879972	0.992159	6.34198	6.33484	80.2992	77.3811	81.5336	82.6921	75.9278	81.9102
ENSRNOG00000003924	Pi4k2b	chr14:60567967-60594844	-	protein_coding	0.000620629	1.00043	0.996786	0.99961	2.14671	2.14609	3.56746	4.05077	2.75904	3.89806	3.17883	3.2422
ENSRNOG00000003927	Cd55	chr13:47126741-47154292	-	protein_coding	-0.15721	0.896757	0.276213	0.98687	1.34588	1.50309	1.98354	1.88983	1.64133	1.97177	1.37863	1.32332
ENSRNOG00000003928	Tmco1	chr13:85465792-85559087	+	protein_coding	0.0447512	1.03151	0.698444	0.98687	5.13163	5.08688	29.0654	34.0941	36.2056	32.8749	36.8803	32.5763
ENSRNOG00000003929	Pcdh19	chrX:104391607-104493757	-	protein_coding	0.172711	1.12717	0.236408	0.98687	2.79363	2.62092	4.35266	5.62213	5.56684	5.27594	6.1805	6.39713
ENSRNOG00000003931	Arsg	chr10:97771264-97863311	+	protein_coding	0.0659549	1.04678	0.496108	0.98687	1.64997	1.58401	1.70676	2.12579	2.1849	2.14379	1.96082	2.32051
ENSRNOG00000003936	Pwwp2a	chr10:29289203-29334478	+	protein_coding	0.173831	1.12805	0.316963	0.98687	3.18969	3.01586	6.35443	8.58511	6.5066	7.71945	9.32	7.44123
ENSRNOG00000003942	Asnsd1	chr9:53004499-53009054	+	protein_coding	-0.0849286	0.942831	0.170904	0.98687	4.60405	4.68898	25.054	23.3041	26.1028	24.0592	22.8401	23.0765
ENSRNOG00000003946	Tor1aip1	chr13:73670141-73704678	-	protein_coding	-0.0428949	0.970705	0.728874	0.989013	3.55196	3.59485	11.6315	10.6206	11.0168	12.6221	10.1574	9.61523
ENSRNOG00000003947	Ntn1	chr10:54761871-54967585	-	protein_coding	-0.161937	0.893824	0.404771	0.98687	2.35283	2.51477	5.79648	3.63422	4.92653	3.75015	4.54204	4.06337
ENSRNOG00000003948	Llgl1	chr10:46940965-46954674	+	protein_coding	-0.053127	0.963845	0.498501	0.98687	4.7501	4.80322	28.7002	27.2159	24.9711	25.889	27.3777	24.5395
ENSRNOG00000003949	Phka2	chrX:36857650-36884748	-	protein_coding	-0.0225062	0.984521	0.889274	0.993417	0.689522	0.712028	0.529667	0.58617	0.811668	0.355226	0.67257	0.850564
ENSRNOG00000003951	Psmc1	chr6:124123228-124135658	+	protein_coding	-0.0833258	0.943879	0.142637	0.98687	7.40802	7.49135	188.034	171.086	178.092	164.771	167.709	174.171
ENSRNOG00000003953	Rab3gap1	chr13:44615553-44648620	+	protein_coding	0.128637	1.09326	0.171215	0.98687	4.7224	4.59376	22.425	25.3033	21.8501	25.0541	24.1962	27.0246
ENSRNOG00000003955	Spata7	chr6:122603269-122648699	+	protein_coding	0.130166	1.09442	0.504716	0.98687	3.37043	3.24027	6.93848	10.1296	8.55073	8.74663	8.45208	11.0067
ENSRNOG00000003956	Arhgap6	chrX:26315878-26376467	-	protein_coding	-0.0767048	0.948221	0.404309	0.98687	2.25945	2.33615	4.02663	4.57938	3.59085	3.72278	3.77112	3.87154
ENSRNOG00000003958	Commd10	chr18:41022552-41154932	+	protein_coding	0.0235378	1.01645	0.860194	0.992159	4.1812	4.15766	14.9719	15.8596	20.1125	17.4034	17.4566	16.5772
ENSRNOG00000003959	Rgs18	chr13:61565483-61591139	-	protein_coding	-0.0762055	0.948549	0.864172	0.992159	0.696757	0.772963	0.425502	1.05109	0.706482	0	1.54321	0.674371
ENSRNOG00000003964	Nsmce2	chr7:99677290-99900764	+	protein_coding	-0.0956071	0.935878	0.385074	0.98687	3.10114	3.19675	8.21644	8.90006	7.44795	8.26205	7.73969	6.80561
ENSRNOG00000003967	Vmp1	chr10:73902837-74001895	-	protein_coding	0.0423609	1.0298	0.372413	0.98687	6.50029	6.45793	88.2786	83.4061	89.1502	93.3739	87.8979	87.4301
ENSRNOG00000003969	Fam20a	chr10:97962693-98018014	-	protein_coding	-0.00414182	0.997133	0.981911	0.998903	2.83615	2.8403	7.20268	6.87707	4.6849	6.52085	5.89913	6.01845
ENSRNOG00000003970	Tnpo2	chr19:26151900-26171808	+	protein_coding	-0.00148165	0.998974	0.977897	0.998763	5.302	5.30348	38.5754	36.9607	39.9981	37.0533	37.8125	40.5739
ENSRNOG00000003971	Gosr1	chr10:63405586-63442250	+	protein_coding	0.0940974	1.0674	0.178806	0.98687	4.16599	4.0719	15.5577	15.425	16.4897	16.3966	18.2451	16.2776
ENSRNOG00000003973	Cyb5r1	chr13:51229890-51236463	+	protein_coding	-0.0969059	0.935036	0.343153	0.98687	4.39107	4.48797	21.3764	20.7134	22.2554	22.4131	19.6545	18.101
ENSRNOG00000003975	Pfn1	chr10:57273005-57275708	-	protein_coding	0.119633	1.08646	0.26176	0.98687	7.47042	7.35078	172.03	159.017	156.083	186.877	186.309	157.498
ENSRNOG00000003977	Dusp1	chr10:16970626-16973418	+	protein_coding	-0.672575	0.627386	0.0310778	0.98687	3.53575	4.20832	21.3051	14.2306	17.594	11.9236	8.6756	11.4749
ENSRNOG00000003979	Zranb3	chr13:44661398-44798543	-	protein_coding	0.0507135	1.03578	0.386504	0.98687	1.49466	1.44394	1.73262	1.60107	1.83322	1.83332	1.94106	1.68541
ENSRNOG00000003980	Ttc1	chr10:29342495-29367865	-	protein_coding	-0.0718526	0.951415	0.555404	0.98687	6.1492	6.22105	78.9889	64.7083	77.9804	73.7671	63.9797	72.5853
ENSRNOG00000003981	Zfp18	chr10:52334240-52348692	+	protein_coding	-0.101996	0.931743	0.463562	0.98687	2.62263	2.72463	5.60538	6.0983	5.15932	4.61441	6.17785	4.79662
ENSRNOG00000003983	Pfdn2	chr13:89725869-89743848	+	protein_coding	-0.0767835	0.948169	0.0862349	0.98687	6.17552	6.25231	75.06	72.887	77.8264	70.0295	70.5097	73.3446
ENSRNOG00000003984	Apln	chrX:134856726-134866210	-	protein_coding	-0.188231	0.877681	0.0995854	0.98687	4.09394	4.28217	20.7043	17.8852	16.9688	15.7001	15.67	16.8872
ENSRNOG00000003985	Tmem19	chr7:58316514-58343145	-	protein_coding	0.0477166	1.03363	0.536973	0.98687	3.82754	3.77982	12.3254	12.2278	13.7012	13.0592	14.1572	12.4287
ENSRNOG00000003988	Dnajc27	chr6:28515025-28544790	+	protein_coding	0.0522167	1.03686	0.536517	0.98687	5.17628	5.12406	32.8332	33.5803	35.2506	32.0876	35.3806	38.2744
ENSRNOG00000003990	Grb2	chr10:104193955-104263071	-	protein_coding	0.0943441	1.06758	0.17705	0.98687	6.0453	5.95096	58.073	59.9045	64.7978	62.2743	67.7023	65.2602
ENSRNOG00000003992	Pik3r6	chr10:55085259-55135092	+	protein_coding	0.0152803	1.01065	0.897728	0.99537	1.16635	1.15107	1.50172	1.24894	0.946724	1.36606	1.17592	1.1961
ENSRNOG00000003993	Thap2	chr7:58354582-58365313	-	protein_coding	-0.0647926	0.956083	0.45038	0.98687	2.04256	2.10736	3.36938	3.40703	3.15495	3.52929	3.04995	2.81188
ENSRNOG00000003997	Pld5	chr13:94025369-94355219	-	protein_coding	-0.332567	0.794122	0.14935	0.98687	2.67221	3.00477	6.47274	7.18327	7.45619	7.02751	4.24946	5.14537
ENSRNOG00000003998	Sgca	chr10:82770905-82785142	-	protein_coding	-0.223695	0.856369	0.278269	0.98687	2.7672	2.9909	8.93171	5.69292	6.55805	5.56307	5.50696	6.38834
ENSRNOG00000003999	Adcy3	chr6:28571351-28650148	+	protein_coding	0.113817	1.08209	0.484182	0.98687	3.8729	3.75908	10.3605	13.7908	13.7707	12.5644	13.2995	15.2126
ENSRNOG00000004000	Tefm	chr10:67475968-67479077	-	protein_coding	0.0725074	1.05154	0.699351	0.98687	2.50246	2.42995	3.39769	5.12298	4.81132	3.9902	4.954	5.12373
ENSRNOG00000004001	Osgepl1	chr9:53084045-53097979	-	protein_coding	-0.0206984	0.985755	0.841386	0.991967	3.0361	3.0568	6.80534	7.29944	7.89461	7.18127	6.45948	8.04369
ENSRNOG00000004003	Dusp10	chr13:104284660-104321455	+	protein_coding	-0.0383789	0.973748	0.42302	0.98687	2.34986	2.38824	3.96241	4.33966	4.4149	3.9978	4.07981	4.21808
ENSRNOG00000004004	Nrde2	chr6:124142395-124177404	-	protein_coding	0.0477761	1.03367	0.598221	0.98687	2.08759	2.03982	2.79616	3.19498	3.36579	3.01921	3.15608	3.59683
ENSRNOG00000004006	Dnajb9	chr6:64165914-64170122	-	protein_coding	0.00249071	1.00173	0.960567	0.998247	5.13228	5.12978	34.3417	34.8291	32.8948	32.2467	35.5982	34.4567
ENSRNOG00000004011	Nedd1	chr7:33543828-33584564	-	protein_coding	-0.0827804	0.944236	0.565172	0.98687	2.11871	2.20149	3.70847	3.90508	3.21325	3.30905	4.00376	2.79933
ENSRNOG00000004013	Grip1	chr7:64672722-64864404	+	protein_coding	0.15135	1.11061	0.157053	0.98687	1.90415	1.7528	2.325	2.35761	2.42858	2.44006	2.62912	3.20001
ENSRNOG00000004014	Chmp6	chr10:109073678-109079348	+	protein_coding	-0.0323839	0.977803	0.728252	0.989013	4.3637	4.39608	19.726	19.3904	21.086	17.446	20.9049	20.5958
ENSRNOG00000004016	Msl3	chrX:27015884-27033555	+	protein_coding	0.0160355	1.01118	0.903543	0.996104	4.09504	4.079	13.8751	18.0421	16.0424	15.0153	17.7745	15.599
ENSRNOG00000004018	Tdrd5	chr13:73872621-73921969	-	protein_coding	0.203508	1.15149	0.347037	0.98687	0.646845	0.443337	0.267508	0.351794	0.467277	0.307967	0.471954	0.993737
ENSRNOG00000004019	Phlda1	chr7:54247460-54249664	+	protein_coding	-0.257178	0.836723	0.0266612	0.98687	3.13583	3.39301	9.4443	8.77963	10.3498	7.76542	8.25824	7.36825
ENSRNOG00000004022	Klhdc9	chr13:89742750-89745835	-	protein_coding	0.220057	1.16478	0.226706	0.98687	1.72185	1.5018	1.79492	1.73128	1.97524	1.803	2.20084	3.00038
ENSRNOG00000004026	Atp2b1	chr7:41114697-41220579	+	protein_coding	0.0185052	1.01291	0.865196	0.992159	5.06784	5.04933	29.4569	35.2545	31.8816	30.2779	31.6601	35.9367
ENSRNOG00000004027	Aldh9a1	chr13:85580828-85597493	+	protein_coding	-0.0715642	0.951606	0.649849	0.98687	4.78277	4.85433	32.2637	29.0039	23.2523	28.5038	24.6878	26.5211
ENSRNOG00000004029	Nectin4	chr13:89755845-89774378	+	protein_coding	0.0740689	1.05268	0.608844	0.98687	0.937793	0.863724	0.816544	0.771261	0.872801	0.750023	0.747248	1.29886
ENSRNOG00000004032	Tmem94	chr10:104320743-104343396	+	protein_coding	0.040874	1.02874	0.419993	0.98687	4.04167	4.00079	14.376	15.4008	15.2692	14.8327	15.3944	16.2082
ENSRNOG00000004033	Sema6a	chr18:41333551-41389510	-	protein_coding	-0.0726588	0.950884	0.318584	0.98687	4.06214	4.1348	17.9181	15.8108	16.0461	15.0291	15.7019	16.4101
ENSRNOG00000004035	Krr1	chr7:54756043-54767471	+	protein_coding	-0.0253737	0.982566	0.790929	0.991085	3.5063	3.53167	9.71239	11.8788	10.2114	10.1561	11.0055	9.95494
ENSRNOG00000004036	Snx12	chrX:70989822-71127278	-	protein_coding	0.0289906	1.0203	0.776978	0.989643	4.31288	4.28389	20.5405	16.395	18.7271	19.4771	17.9764	19.2041
ENSRNOG00000004040	Abca8	chr10:98237141-98294522	-	protein_coding	0.235698	1.17748	0.298755	0.98687	1.34701	1.11131	0.748722	1.70703	1.1301	1.63404	1.29312	1.72533
ENSRNOG00000004048	Lrrk2	chr7:132857628-133018584	+	protein_coding	-0.10228	0.93156	0.309614	0.98687	2.38577	2.48805	4.35912	5.22815	4.29024	4.22844	4.51537	3.9501
ENSRNOG00000004049	Baiap2	chr10:109107389-109187115	+	protein_coding	0.183774	1.13585	0.484715	0.98687	3.32907	3.1453	6.27935	11.0936	6.86749	8.17702	9.13891	9.90828
ENSRNOG00000004050	Snrk	chr8:130749838-130803597	+	protein_coding	-0.00489993	0.996609	0.971535	0.998255	4.36551	4.37041	17.506	19.7128	22.0846	17.4586	19.691	21.9333
ENSRNOG00000004057	Ccdc88a	chr14:113867209-113932263	+	protein_coding	0.00578541	1.00402	0.958772	0.998014	4.59137	4.58559	21.5927	26.7155	21.1059	23.2785	22.58	23.4713
ENSRNOG00000004059	Ptrhd1	chr6:28663602-28666987	+	protein_coding	-0.16864	0.889681	0.202667	0.98687	3.12492	3.29356	8.9493	8.62917	8.84019	6.5064	8.20019	8.61301
ENSRNOG00000004060	Calm2	chr6:124217241-124225292	+	protein_coding	-0.0476501	0.967511	0.486396	0.98687	9.76339	9.81104	925.63	838.608	930.679	834.252	858.445	913.495
ENSRNOG00000004061	Pnn	chr6:80159364-80167677	+	protein_coding	0.227562	1.17085	0.0442726	0.98687	5.45361	5.22605	33.2273	40.204	36.1774	43.0382	42.0419	43.3996
ENSRNOG00000004063	Sh3pxd2b	chr10:17209212-17291876	+	protein_coding	-0.0770716	0.94798	0.500068	0.98687	2.37702	2.45409	4.67978	3.93253	4.873	4.44949	3.7152	4.4551
ENSRNOG00000004067	Nrcam	chr6:64789940-64864996	+	protein_coding	0.0389686	1.02738	0.785937	0.991085	5.27917	5.2402	38.5042	33.6236	38.4783	32.1664	39.4055	42.6947
ENSRNOG00000004068	Ncoa1	chr6:28677540-28931843	-	protein_coding	0.0223296	1.0156	0.68557	0.98687	4.81964	4.79731	25.4757	28.2222	26.7871	26.4598	26.8574	28.4396
ENSRNOG00000004072	Myo1c	chr10:63803309-63819614	+	protein_coding	0.0306925	1.0215	0.742729	0.989013	3.1451	3.11441	7.53453	7.88258	7.56781	8.93158	7.52695	7.17513
ENSRNOG00000004076	Pms1	chr9:53120656-53206516	+	protein_coding	0.0187753	1.0131	0.924651	0.99766	2.1977	2.17893	3.19246	4.58185	2.96755	4.22189	3.57916	3.0375
ENSRNOG00000004077	Kcnc2	chr7:54980120-55159351	+	protein_coding	0.168563	1.12394	0.409948	0.98687	4.24921	4.08065	12.4499	18.0494	17.9057	16.1379	18.4682	19.613
ENSRNOG00000004078	Eno3	chr10:57278307-57283653	+	protein_coding	-0.14027	0.907349	0.6393	0.98687	2.34028	2.48055	7.08528	4.02978	3.27478	4.01611	4.24537	3.93559
ENSRNOG00000004083	Zc3h14	chr6:122729874-122767462	+	protein_coding	0.0550593	1.0389	0.492634	0.98687	4.05359	3.99853	14.3476	16.3555	14.3305	14.6682	16.2303	15.9607
ENSRNOG00000004084	Fam84a	chr6:39358985-39363458	-	protein_coding	0.0201911	1.01409	0.884409	0.992203	3.76557	3.74537	11.2097	13.2083	12.9048	10.6966	14.0627	13.2784
ENSRNOG00000004085	Tcaim	chr8:131845696-131875786	+	protein_coding	0.0772258	1.05499	0.245739	0.98687	3.79091	3.71369	11.4456	12.3835	12.5584	12.2287	13.6102	12.7203
ENSRNOG00000004089	Enpp2	chr7:94480396-94563001	-	protein_coding	-0.0842476	0.943276	0.463147	0.98687	6.7573	6.84155	120.373	119.435	102.195	118.135	103.638	100.56
ENSRNOG00000004090	LOC100361025	chr14:93040982-93042182	-	protein_coding	8.86303e-05	1.00006	0.999171	0.999998	4.03584	4.03575	15.5258	14.3847	16.3537	14.735	14.6822	16.8833
ENSRNOG00000004091	Cwc25	chr10:85684898-85709568	-	protein_coding	0.0620161	1.04392	0.629908	0.98687	3.05017	2.98815	7.53635	7.6831	5.73945	7.12495	7.28603	7.44132
ENSRNOG00000004093	Rhot1	chr10:67532030-67640555	+	protein_coding	-0.134514	0.910977	0.493667	0.98687	3.74229	3.87681	14.5044	15.3078	11.5387	15.1085	10.8488	11.5573
ENSRNOG00000004099	R3hdm1	chr13:44812567-44950762	+	protein_coding	-0.0614312	0.958313	0.432325	0.98687	3.90012	3.96155	13.1801	15.1723	15.4887	14.0126	13.5965	14.1863
ENSRNOG00000004100	Trib1	chr7:99954492-99961026	+	protein_coding	0.113828	1.0821	0.372791	0.98687	1.72433	1.6105	2.27312	1.69285	2.23036	2.60386	2.2673	2.06385
ENSRNOG00000004101	Marc1	chr13:102698546-102721218	-	protein_coding	0.200403	1.14902	0.212261	0.98687	0.7104	0.509997	0.575407	0.428948	0.282815	0.883295	0.572555	0.479215
ENSRNOG00000004103	Trappc6b	chr6:80142122-80153231	-	protein_coding	0.000487569	1.00034	0.984022	0.998903	5.47566	5.47518	44.1802	42.2179	44.078	42.9732	43.9819	43.5441
ENSRNOG00000004104	Zfp167	chr8:131933387-131950776	+	protein_coding	0.030123	1.0211	0.782654	0.990522	1.73268	1.70255	1.96667	2.56273	2.26216	2.21549	2.64672	2.13049
ENSRNOG00000004107	Rpl23	chr10:85721394-85725429	-	protein_coding	0.00622299	1.00432	0.916044	0.99766	8.31882	8.3126	308.86	338.257	304.726	319.657	328.938	306.733
ENSRNOG00000004109	Zfpm2	chr7:79638046-79964405	+	protein_coding	0.152168	1.11124	0.398072	0.98687	2.14631	1.99414	3.07682	2.46578	3.47474	3.92764	2.76023	3.68229
ENSRNOG00000004110	Trib2	chr6:41016730-41039437	-	protein_coding	0.0372639	1.02617	0.530544	0.98687	4.58745	4.55019	21.2878	22.0503	24.0313	23.0331	22.4229	23.6848
ENSRNOG00000004111	Soat1	chr13:74035080-74077783	-	protein_coding	0.23744	1.1789	0.00324118	0.971497	3.17105	2.93361	6.48393	6.94292	6.5024	7.75582	8.29813	7.97527
ENSRNOG00000004117	Kcnv1	chr7:84015207-84023316	-	protein_coding	-0.172911	0.887051	0.421323	0.98687	0.758454	0.931365	0.922469	0.915805	0.883198	0.297565	0.87441	0.990484
ENSRNOG00000004118	Frmpd4	chrX:28072826-28204260	+	protein_coding	0.0792204	1.05645	0.45112	0.98687	2.55415	2.47493	4.25397	4.99909	4.45143	4.40392	4.79063	5.4743
ENSRNOG00000004120	RGD1565844	chrX:32495809-32496549	+	protein_coding	0.233196	1.17544	0.426194	0.98687	1.17979	0.946598	0.455545	1.29997	1.13853	0.886926	1.19987	1.80096
ENSRNOG00000004124	Grpr	chrX:32745873-32786359	+	protein_coding	0.067309	1.04776	0.594524	0.98687	0.601672	0.534363	0.450907	0.473744	0.420745	0.306867	0.555497	0.71895
ENSRNOG00000004127	AABR07021840.1	chr13:94807756-94859436	-	protein_coding	0.0953295	1.06831	0.180429	0.98687	4.18027	4.08494	15.0795	17.3775	15.539	17.0396	17.2352	17.1143
ENSRNOG00000004130	Anapc4	chr14:60471962-60503803	-	protein_coding	0.145633	1.10622	0.0118379	0.98687	4.4334	4.28777	18.9877	18.6947	17.929	19.9845	20.6502	21.2023
ENSRNOG00000004131	Pkn1	chr19:24803524-24831500	-	protein_coding	0.125968	1.09124	0.309611	0.98687	3.90348	3.77751	12.9299	14.2521	11.1382	14.7192	12.9809	14.2486
ENSRNOG00000004132	Lasp1	chr10:85744568-85785133	+	protein_coding	0.103629	1.07447	0.227459	0.98687	5.40774	5.30411	36.4297	40.8957	38.3278	39.0768	44.6647	40.8022
ENSRNOG00000004133	Slc7a3	chrX:70972765-70978952	-	protein_coding	0.260041	1.19751	0.172055	0.98687	2.03151	1.77146	1.95701	2.84862	2.4965	2.63333	2.98633	3.71796
ENSRNOG00000004135	RGD1311745	chr8:132029621-132036472	-	protein_coding	-0.00739746	0.994886	0.854973	0.991991	3.81634	3.82373	13.2254	13.019	13.2363	12.404	13.618	13.2683
ENSRNOG00000004137	Ubtd2	chr10:17327275-17392185	+	protein_coding	0.187206	1.13856	0.153784	0.98687	3.23687	3.04966	6.90524	8.37418	6.66076	7.72812	8.69356	8.90329
ENSRNOG00000004139	Ndel1	chr10:55411901-55444861	-	protein_coding	0.00149139	1.00103	0.989853	0.998903	5.19472	5.19323	37.2882	30.9861	38.9874	36.3605	33.2661	37.3724
ENSRNOG00000004140	Pacrgl	chr14:66749809-66771750	-	protein_coding	0.202907	1.15101	0.119347	0.98687	2.38276	2.17986	3.63197	3.59	3.37549	3.71354	4.9497	4.05832
ENSRNOG00000004141	Vasn	chr10:11121041-11131548	-	protein_coding	-0.167848	0.890169	0.164807	0.98687	2.46892	2.63677	4.46871	5.77021	5.49755	4.69916	4.32148	4.59515
ENSRNOG00000004143	Adipor1	chr13:51240911-51260228	+	protein_coding	-0.0485305	0.966921	0.488889	0.98687	5.95241	6.00094	63.1542	61.1529	64.872	63.5377	63.4747	56.0633
ENSRNOG00000004145	Prorsd1	chr14:113938061-113940330	-	protein_coding	0.220418	1.16507	0.234342	0.98687	2.28859	2.06818	3.6896	2.5202	3.46731	3.34495	3.96095	4.41074
ENSRNOG00000004146	Coro7	chr10:11090314-11143881	+	protein_coding	0.0786088	1.056	0.266882	0.98687	3.63288	3.55428	10.1922	11.5524	10.5396	11.1311	11.0748	12.0329
ENSRNOG00000004147	Abca8a	chr10:98319480-98390384	-	protein_coding	-0.117625	0.921704	0.44329	0.98687	4.75618	4.87381	28.4463	30.9619	25.7808	26.5563	29.772	22.2748
ENSRNOG00000004148	Cdk17	chr7:34001506-34079616	+	protein_coding	0.0578277	1.0409	0.732565	0.989013	4.41142	4.35359	16.4951	23.4269	18.9942	18.2968	21.8461	20.8582
ENSRNOG00000004149	Mgat4c	chr7:44009069-44024456	+	protein_coding	-0.0124506	0.991407	0.927307	0.99766	2.64997	2.66242	5.1041	5.95285	4.97889	4.52824	6.17335	5.23522
ENSRNOG00000004150	Slc9a7	chrX:2435305-2614770	+	protein_coding	0.0572226	1.04046	0.709493	0.987005	3.34436	3.28714	8.62266	8.64002	9.02789	8.7696	7.76559	11.2349
ENSRNOG00000004152	Lrp12	chr7:78859784-78930832	-	protein_coding	0.0617229	1.04371	0.621512	0.98687	4.23076	4.16903	17.7201	15.3145	18.0603	18.9659	15.5444	19.0361
ENSRNOG00000004155	Samd14	chr10:82823918-82833867	+	protein_coding	0.148061	1.10808	0.456905	0.98687	4.26933	4.12127	13.997	17.8153	17.6795	16.9945	15.9653	22.4904
ENSRNOG00000004158	Hdac9	chr6:53488883-54059119	-	protein_coding	-0.0290093	0.980093	0.663319	0.98687	1.02548	1.05448	0.987288	1.19276	1.05609	1.09791	0.910689	1.10436
ENSRNOG00000004159	Flii	chr10:46955487-46969406	-	protein_coding	-0.0739849	0.95001	0.305656	0.98687	4.84132	4.91531	30.6456	28.8769	28.0612	28.6909	25.6878	28.7312
ENSRNOG00000004160	Prps2	chrX:28435507-28472880	+	protein_coding	0.111133	1.08008	0.0608056	0.98687	3.65502	3.54388	10.3214	10.4304	11.2598	11.9811	11.5288	11.2911
ENSRNOG00000004161	Mtif2	chr14:113945843-113965745	+	protein_coding	-0.0047822	0.996691	0.967677	0.998255	3.09007	3.09485	6.41829	8.47667	7.87092	7.12637	7.77317	7.66077
ENSRNOG00000004162	Pfkfb2	chr13:47413458-47440682	-	protein_coding	-0.0441382	0.969869	0.782021	0.990522	2.67409	2.71823	5.0072	6.51932	5.30888	4.50609	5.58804	6.16708
ENSRNOG00000004165	Prkd1	chr6:71035332-71349249	-	protein_coding	0.160049	1.11732	0.0988911	0.98687	2.77841	2.61836	5.23589	5.58279	4.64036	5.70726	6.21475	5.67401
ENSRNOG00000004168	Slc35e4	chr14:84163972-84170835	-	protein_coding	0.0654134	1.04638	0.391256	0.98687	4.09946	4.03404	16.1061	15.5604	14.5197	17.1229	16.416	14.9589
ENSRNOG00000004169	Fzr1	chr7:11201690-11213613	+	protein_coding	0.12971	1.09407	0.154676	0.98687	4.39411	4.2644	18.5702	17.0126	19.1358	20.6869	18.4606	21.0256
ENSRNOG00000004171	Dnah9	chr10:52351192-52710862	-	protein_coding	0.182486	1.13484	0.22406	0.98687	1.2092	1.02672	0.939461	1.01093	1.1684	1.07146	1.20009	1.71207
ENSRNOG00000004172	Pdk2	chr10:82839153-82852660	-	protein_coding	-0.0281341	0.980688	0.798245	0.991085	5.21778	5.24591	41.0016	32.7016	37.6023	34.9372	35.1985	38.6176
ENSRNOG00000004179	Nts	chr7:44111151-44121130	-	protein_coding	0.0470489	1.03315	0.888502	0.993299	4.43579	4.38874	14.0952	29.6214	18.8867	17.7512	22.7814	21.7327
ENSRNOG00000004180	Fam19a2	chr7:66017086-66172360	-	protein_coding	0.111704	1.0805	0.648087	0.98687	4.09503	3.98332	11.5659	18.0464	15.5307	13.0898	18.5549	17.114
ENSRNOG00000004181	Sdccag8	chr13:94888078-95112033	+	protein_coding	0.0826497	1.05896	0.310706	0.98687	2.59694	2.51429	5.12711	4.79502	4.25195	5.06652	5.25708	4.8339
ENSRNOG00000004183	Ccdc59	chr7:47928060-47934929	+	protein_coding	0.104007	1.07475	0.135966	0.98687	3.16191	3.05791	6.98247	7.69754	7.31822	7.52608	8.44697	7.90122
ENSRNOG00000004185	Mon2	chr7:66717267-66792492	+	protein_coding	0.0271709	1.01901	0.724958	0.989013	3.72709	3.69992	12.4805	12.6296	10.9447	12.8244	12.3126	11.618
ENSRNOG00000004186	Snx13	chr6:54488038-54588778	+	protein_coding	-0.00192375	0.998667	0.9828	0.998903	4.71935	4.72127	28.2637	23.747	24.3443	26.5271	25.3322	24.2202
ENSRNOG00000004189	Helb	chr7:64860666-64887448	-	protein_coding	0.0879804	1.06288	0.266881	0.98687	2.52275	2.43477	3.9516	4.62867	4.67105	4.94656	4.62179	4.67713
ENSRNOG00000004192	Arhgap30	chr13:89774764-89796113	+	protein_coding	0.286782	1.21992	0.254033	0.98687	1.48515	1.19837	0.980729	1.76745	1.2046	1.70261	2.45195	1.35167
ENSRNOG00000004193	Klhl12	chr13:51282684-51314797	+	protein_coding	0.125824	1.09113	0.416425	0.98687	4.22499	4.09917	13.3259	18.4832	17.0358	16.7068	18.271	18.1647
ENSRNOG00000004196	Rps29	chr6:91455333-91456696	-	protein_coding	-0.0563971	0.961663	0.230057	0.98687	9.10652	9.16292	585.009	565.788	566.04	560.117	568.271	523.366
ENSRNOG00000004198	Stxbp6	chr6:65089318-65319527	-	protein_coding	0.089132	1.06373	0.351625	0.98687	4.02722	3.93809	14.9188	14.0556	14.0258	16.0011	13.6064	16.455
ENSRNOG00000004200	Sybu	chr7:83600617-83670356	-	protein_coding	0.152021	1.11112	0.183736	0.98687	4.0059	3.85388	12.1454	13.8211	14.5149	14.11	14.7146	16.4631
ENSRNOG00000004201	Rims2	chr7:78092037-78594138	+	protein_coding	0.117363	1.08475	0.540344	0.98687	3.20372	3.08636	6.16119	9.05411	7.51007	6.97951	8.79186	9.00942
ENSRNOG00000004205	Pkdcc	chr6:6427657-6436974	+	protein_coding	0.00555604	1.00386	0.983049	0.998903	2.77366	2.7681	4.67661	7.54522	5.51677	6.50146	6.92155	4.38154
ENSRNOG00000004206	Glrx5	chr6:128750795-128760880	+	protein_coding	-0.17768	0.884124	0.0645395	0.98687	4.66087	4.83855	28.1595	25.2033	29.6556	25.0278	24.1381	23.7408
ENSRNOG00000004207	Eml5	chr6:122770055-122897997	-	protein_coding	0.1812	1.13383	0.350334	0.98687	2.05083	1.86963	1.99573	3.14529	2.92993	2.82492	2.9601	3.69627
ENSRNOG00000004208	Crim1	chr6:788548-960703	+	protein_coding	0.0611376	1.04329	0.614762	0.98687	3.72025	3.65911	10.1428	13.1446	11.7915	11.9601	11.518	13.1115
ENSRNOG00000004210	Osr1	chr6:35314444-35321667	+	protein_coding	0.251586	1.19051	0.445849	0.98687	1.02211	0.770523	0.955446	0.947699	0.303418	1.39291	1.3572	0.485021
ENSRNOG00000004212	Fbxw9	chr19:26173771-26180675	+	protein_coding	0.042132	1.02963	0.65127	0.98687	2.89209	2.84996	5.89832	5.93527	6.83359	6.16469	7.08898	6.05872
ENSRNOG00000004214	Rpl26	chr10:55492404-55496012	+	protein_coding	0.0200666	1.01401	0.734522	0.989013	7.66439	7.64432	199.92	211.909	186.194	201.707	205.066	198.874
ENSRNOG00000004217	Stk10	chr10:17421075-17519706	+	protein_coding	0.129256	1.09373	0.308279	0.98687	1.98202	1.85276	2.74218	2.93841	2.19718	3.19333	3.05831	2.62275
ENSRNOG00000004218	Klhl28	chr6:86684413-86713370	-	protein_coding	-0.118488	0.921152	0.234978	0.98687	2.75065	2.86914	6.0382	6.31521	6.57531	6.33545	5.0785	5.83692
ENSRNOG00000004219	Dhps	chr19:26184545-26188832	+	protein_coding	-0.0364616	0.975043	0.621848	0.98687	4.79741	4.83387	26.6627	26.1517	29.8836	25.4488	27.4736	27.5524
ENSRNOG00000004220	Ebag9	chr7:83564563-83582508	+	protein_coding	0.00245194	1.0017	0.972924	0.998255	4.64241	4.63996	22.2035	23.9239	25.7999	25.0757	23.6305	23.2554
ENSRNOG00000004221	Lgr5	chr7:58448277-58587787	-	protein_coding	-0.0663703	0.955038	0.686301	0.98687	1.91406	1.98044	2.61171	2.53049	3.81908	2.95313	2.8404	2.52578
ENSRNOG00000004226	Irak3	chr7:64923615-64982281	-	protein_coding	0.302816	1.23355	0.254256	0.98687	2.22146	1.91865	3.48226	2.27614	2.68004	4.41198	2.61023	4.19146
ENSRNOG00000004229	Tac3	chr7:71023976-71030582	+	protein_coding	0.260386	1.1978	0.533251	0.98687	5.29017	5.02979	19.5841	41.016	39.309	29.6907	39.8759	46.7559
ENSRNOG00000004232	G2e3	chr6:72092194-72122497	+	protein_coding	0.0658197	1.04668	0.474213	0.98687	1.88284	1.81702	2.37009	2.81065	2.40639	2.70102	2.96194	2.42095
ENSRNOG00000004234	Mgat2	chr6:91476698-91479183	+	protein_coding	0.101479	1.07287	0.332105	0.98687	3.83164	3.73016	11.4494	13.7325	11.7421	12.6026	14.2854	12.8808
ENSRNOG00000004245	Mgst3	chr13:85601499-85622314	-	protein_coding	-0.181875	0.881557	0.29758	0.98687	6.77681	6.95869	134.186	99.9213	140.06	109.339	109.06	107.57
ENSRNOG00000004246	Spag7	chr10:57284989-57291146	-	protein_coding	0.107662	1.07748	0.418062	0.98687	5.22014	5.11248	28.3984	36.3318	36.7245	35.2166	36.9744	36.6578
ENSRNOG00000004247	Nhp2	chr10:34975708-34979082	+	protein_coding	0.0563299	1.03982	0.693889	0.98687	3.98662	3.93029	13.3653	14.5959	14.8153	12.8412	14.427	17.6559
ENSRNOG00000004249	Tlr7	chrX:28486869-28512957	+	protein_coding	0.552521	1.46665	0.0246188	0.98687	2.0197	1.46718	2.02873	1.91634	1.39273	2.95183	3.7171	2.57681
ENSRNOG00000004252	LOC100911110	chr6:10151729-10236695	+	protein_coding	0.00841045	1.00585	0.941035	0.99766	6.07751	6.0691	60.8287	69.8668	68.0731	58.8771	72.0493	69.4142
ENSRNOG00000004255	Usf1	chr13:89797800-89805558	+	protein_coding	0.0105935	1.00737	0.866865	0.992159	5.24435	5.23376	34.8943	39.3839	35.7554	35.5282	37.1415	38.0927
ENSRNOG00000004257	Ctps2	chrX:33383087-33522836	-	protein_coding	0.0821635	1.0586	0.302163	0.98687	4.361	4.27884	17.7111	18.2476	19.3096	18.7958	18.6275	21.3326
ENSRNOG00000004258	Chst7	chrX:2623024-2657155	-	protein_coding	-0.249011	0.841473	0.0657303	0.98687	1.70256	1.95157	2.81224	3.12457	2.68033	1.96405	2.63798	2.19758
ENSRNOG00000004259	Dohh	chr7:11191131-11195866	-	protein_coding	0.0560325	1.0396	0.514105	0.98687	4.55633	4.5003	22.8304	19.4564	22.78	21.7346	23.3573	22.5211
ENSRNOG00000004263	Ints7	chr13:110257571-110310413	+	protein_coding	0.00950381	1.00661	0.910917	0.997112	2.5772	2.56769	4.41963	5.32389	5.07999	5.31113	4.68867	4.92
ENSRNOG00000004265	RGD1559731	chrX:4691172-4739890	+	protein_coding	-0.125709	0.916553	0.283488	0.98687	0.723169	0.848878	0.667376	0.993949	0.757379	0.547136	0.805425	0.610566
ENSRNOG00000004268	Zfp386	chr6:143901280-143917575	+	protein_coding	0.215449	1.16107	0.128185	0.98687	3.78284	3.56739	9.31632	12.4395	11.0163	12.7233	12.4409	13.137
ENSRNOG00000004269	Myt1l	chr6:48452369-48857936	+	protein_coding	0.224403	1.16829	0.279634	0.98687	3.96647	3.74207	11.087	13.9396	12.2667	12.1426	14.2358	18.078
ENSRNOG00000004273	Ifitm1	chr1:213766758-213767815	+	protein_coding	-0.140981	0.906902	0.533439	0.98687	2.42161	2.56259	3.98592	5.74115	5.13433	5.34523	4.59925	3.32863
ENSRNOG00000004275	Egfl6	chrX:29430831-29488739	+	protein_coding	-0.182221	0.881345	0.573628	0.98687	1.83865	2.02087	4.72267	1.83987	3.11276	2.51414	2.86414	2.36975
ENSRNOG00000004276	Itga3	chr10:82855613-82887497	-	protein_coding	-0.0257215	0.982329	0.836659	0.991785	3.4934	3.51912	10.968	9.09167	11.4767	10.7827	9.22079	10.861
ENSRNOG00000004279	Adgra3	chr14:64686793-64786497	+	protein_coding	0.0598517	1.04236	0.350523	0.98687	2.523	2.46315	4.55016	4.63594	4.36006	4.81416	4.37016	5.08161
ENSRNOG00000004280	Tcn2	chr14:84174138-84189266	-	protein_coding	0.0527318	1.03723	0.733561	0.989013	4.6297	4.57697	24.3065	24.7002	19.905	26.1065	25.2331	20.3361
ENSRNOG00000004281	Cobl	chr14:92342957-92577936	-	protein_coding	-0.0216688	0.985093	0.877873	0.992159	2.08824	2.10991	3.04657	3.88435	3.06953	2.71383	3.57683	3.52358
ENSRNOG00000004282	Arl4a	chr6:59948577-59950586	-	protein_coding	-0.0489725	0.966625	0.642251	0.98687	3.88979	3.93876	15.4878	14.0083	13.5736	12.3026	14.2131	15.0945
ENSRNOG00000004283	Camta2	chr10:57291192-57309298	-	protein_coding	0.0816633	1.05824	0.489916	0.98687	5.63761	5.55595	41.847	45.3794	51.3931	44.8929	48.9238	52.8537
ENSRNOG00000004284	Btg1	chr7:37812831-37815088	+	protein_coding	0.112782	1.08131	0.556008	0.98687	5.23811	5.12532	27.4493	39.859	35.5822	34.5208	41.3874	34.7077
ENSRNOG00000004287	Wdr83	chr19:26188638-26194198	-	protein_coding	0.174983	1.12895	0.0716578	0.98687	4.12492	3.94993	14.4932	13.2034	15.7731	16.0133	16.5378	16.7994
ENSRNOG00000004288	Ptrh2	chr10:74002151-74012159	+	protein_coding	0.103907	1.07468	0.0228395	0.98687	2.93646	2.83255	6.22628	5.86142	6.28982	6.7546	6.58558	6.62667
ENSRNOG00000004290	Grb10	chr14:92021851-92117923	-	protein_coding	0.238264	1.17957	0.384445	0.98687	4.37523	4.13697	12.08	19.6473	19.1642	16.635	21.4091	21.6165
ENSRNOG00000004291	Cltc	chr10:74014562-74070266	-	protein_coding	0.0011179	1.00078	0.983446	0.998903	7.25291	7.25179	150.718	149.039	154.517	153.614	142.134	159.339
ENSRNOG00000004292	Sptssa	chr6:75540174-75551625	-	protein_coding	-0.035295	0.975832	0.827769	0.991785	5.73671	5.772	55.4545	56.1245	49.5962	61.7768	52.9915	43.7343
ENSRNOG00000004294	Ascl1	chr7:28038662-28040510	-	protein_coding	0.148247	1.10822	0.580014	0.98687	1.30088	1.15263	1.66847	0.766969	1.33044	1.44065	2.0486	1.01004
ENSRNOG00000004300	Gtf2a1	chr6:115320467-115352681	-	protein_coding	0.0849821	1.06067	0.233759	0.98687	4.01006	3.92507	14.4453	13.9104	14.2198	16.2995	15.096	14.0207
ENSRNOG00000004301	Dcaf13	chr7:78005232-78040214	+	protein_coding	-0.0186583	0.98715	0.843427	0.991967	4.07915	4.09781	14.3839	17.9228	16.2441	15.4631	16.2184	16.035
ENSRNOG00000004303	Timp3	chr7:23544215-23594133	-	protein_coding	0.0646208	1.04581	0.691627	0.98687	5.21663	5.15201	39.1581	35.6703	29.524	41.4955	33.3212	34.2519
ENSRNOG00000004304	Syap1	chrX:33528081-33562589	+	protein_coding	0.00708303	1.00492	0.904713	0.996104	4.68043	4.67335	23.7638	25.7881	24.0435	24.5702	26.0311	23.3923
ENSRNOG00000004305	Abl2	chr13:74154835-74333244	+	protein_coding	0.00945962	1.00658	0.810426	0.991085	2.02111	2.01165	3.17887	2.99888	2.92376	3.00286	2.97506	3.2027
ENSRNOG00000004306	Zbtb39	chr7:71036565-71044045	+	protein_coding	-0.12472	0.917182	0.135393	0.98687	2.27543	2.40015	3.89866	4.48547	4.47346	3.59884	4.04954	3.88674
ENSRNOG00000004307	Tor3a	chr13:74252405-74276964	-	protein_coding	-0.0360326	0.975333	0.867549	0.992159	2.62581	2.66184	4.04724	6.18748	5.9864	4.27906	6.00308	5.36059
ENSRNOG00000004310	Caskin2	chr10:104344099-104358253	-	protein_coding	0.0407119	1.02862	0.776748	0.989643	3.91667	3.87596	13.12	15.3278	12.727	16.0166	14.432	12.1162
ENSRNOG00000004311	Gpr182	chr7:71045543-71048383	-	protein_coding	-0.352023	0.783485	0.364171	0.98687	0.553202	0.905225	0.410326	1.67999	0.737986	0.429427	0.910662	0.156765
ENSRNOG00000004312	Tmbim4	chr7:64987859-65002455	+	protein_coding	0.151803	1.11096	0.0762643	0.98687	5.32779	5.17598	36.2099	34.9118	34.3577	42.5545	38.201	36.9438
ENSRNOG00000004314	Ppm1h	chr7:66843865-67116980	-	protein_coding	-0.193126	0.874708	0.127002	0.98687	3.79739	3.99051	14.8292	13.5968	16.3811	13.8214	11.6553	13.3293
ENSRNOG00000004316	Llph	chr7:65005791-65008823	+	protein_coding	0.092294	1.06606	0.46326	0.98687	4.52881	4.43651	22.2663	22.1648	17.8372	23.3912	20.5079	22.4472
ENSRNOG00000004317	Vipr2	chr6:143938040-144008072	+	protein_coding	-0.0817078	0.944938	0.682934	0.98687	1.07516	1.15687	1.36944	0.795877	1.60516	1.3921	0.940941	1.01454
ENSRNOG00000004322	Sh3kbp1	chrX:37790586-38196204	-	protein_coding	0.0496185	1.03499	0.610348	0.98687	4.54191	4.49229	19.8207	24.0519	20.8577	22.1284	23.5541	21.2578
ENSRNOG00000004327	Ddc	chr14:91905919-91996774	-	protein_coding	-0.270552	0.829002	0.497887	0.98687	1.6885	1.95905	5.31401	1.87636	2.23631	1.87117	2.49044	2.34138
ENSRNOG00000004328	Deptor	chr7:94795214-94995809	+	protein_coding	-0.00511296	0.996462	0.968435	0.998255	3.14089	3.146	7.26753	9.03257	7.36249	7.22854	7.46019	8.85833
ENSRNOG00000004330	Chrdl1	chrX:114554359-114658931	-	protein_coding	0.158865	1.11641	0.461928	0.98687	1.6799	1.52104	1.48772	2.5418	1.68292	2.2732	2.65305	1.7509
ENSRNOG00000004332	Egfr	chr14:99919485-100098796	+	protein_coding	-0.0887825	0.940316	0.486148	0.98687	1.43461	1.52339	1.89328	2.15254	1.60441	2.03718	1.54515	1.55504
ENSRNOG00000004333	Flywch1	chr10:13087914-13107771	-	protein_coding	0.0298515	1.02091	0.740934	0.989013	6.9728	6.94295	119.758	114.593	132.433	120.219	119.157	135.066
ENSRNOG00000004337	Fam20b	chr13:74280173-74331214	-	protein_coding	0.057408	1.04059	0.468807	0.98687	4.55446	4.49706	20.0589	22.5224	22.2449	21.1216	24.0003	22.46
ENSRNOG00000004339	Yy1	chr6:132702448-132727046	+	protein_coding	0.138865	1.10104	0.128419	0.98687	4.45361	4.31475	18.7391	18.7475	19.2193	21.7345	22.3016	18.8582
ENSRNOG00000004342	Ahr	chr6:54963990-55001464	-	protein_coding	-0.01931	0.986705	0.932591	0.99766	1.26794	1.28725	1.07887	2.17354	1.20357	1.29193	1.75306	1.21331
ENSRNOG00000004344	Zdhhc3	chr8:132160172-132189388	-	protein_coding	-0.0488735	0.966691	0.503076	0.98687	4.55457	4.60344	23.3147	21.5306	25.2229	21.8417	22.7618	22.9098
ENSRNOG00000004345	Daam1	chr6:94636222-94739026	+	protein_coding	0.0260633	1.01823	0.433661	0.98687	4.44729	4.42123	19.745	21.1721	20.3819	21.0193	20.9546	20.4772
ENSRNOG00000004346	Notch3	chr7:14138495-14189688	-	protein_coding	0.0602711	1.04266	0.641711	0.98687	2.92897	2.8687	6.8435	6.62943	5.51169	6.68915	5.83824	7.40046
ENSRNOG00000004351	Slc25a29	chr6:132735883-132747828	-	protein_coding	-0.0404898	0.972325	0.733684	0.989013	2.74204	2.78253	6.45823	5.95228	5.28219	6.3663	5.75597	5.01689
ENSRNOG00000004353	Ppfia2	chr7:48867664-49042455	+	protein_coding	0.0621339	1.04401	0.75077	0.989033	3.02616	2.96403	5.27657	8.38206	7.06797	6.77587	6.75804	7.96181
ENSRNOG00000004359	Wars	chr6:132771021-132802210	-	protein_coding	-0.00632021	0.995629	0.958247	0.998014	5.15031	5.15664	37.3023	30.7966	36.2649	37.4189	31.0989	35.3214
ENSRNOG00000004360	Gemin2	chr6:80108655-80122365	+	protein_coding	0.233624	1.17579	0.0648541	0.98687	3.41825	3.18463	8.50111	7.94706	7.842	9.24753	8.90563	11.0362
ENSRNOG00000004361	Parp10	chr7:117291877-117300662	-	protein_coding	0.211143	1.1576	0.194836	0.98687	1.51943	1.30829	1.6799	1.44773	1.31536	2.01061	2.21459	1.43446
ENSRNOG00000004362	Rps6ka5	chr6:124557913-124735778	-	protein_coding	0.168486	1.12388	0.038815	0.98687	3.75185	3.58336	10.6379	11.6815	10.6695	12.6774	12.9661	11.799
ENSRNOG00000004364	Bre	chr6:25666655-26051229	-	protein_coding	0.0848532	1.06058	0.330124	0.98687	5.02435	4.9395	30.5507	26.868	31.8622	30.3435	31.9982	32.3276
ENSRNOG00000004367	Elk3	chr7:34086220-34121694	-	protein_coding	0.0722786	1.05138	0.0570994	0.98687	2.73963	2.66735	5.42698	5.26554	5.36633	5.4517	5.81676	5.77449
ENSRNOG00000004372	Cbln4	chr3:170033166-170040953	-	protein_coding	0.0783578	1.05582	0.65063	0.98687	2.5818	2.50344	3.68716	4.99733	5.48579	4.43118	5.07092	5.50799
ENSRNOG00000004373	Ddx39a	chr19:24846938-24854953	+	protein_coding	0.061838	1.04379	0.538171	0.98687	2.84389	2.78205	6.38387	5.99138	5.30374	5.8358	6.83404	5.9106
ENSRNOG00000004377	Lpin1	chr6:41799749-41870046	-	protein_coding	0.0390659	1.02745	0.454608	0.98687	3.79721	3.75815	12.6741	11.9619	12.9758	12.6091	12.5396	13.5811
ENSRNOG00000004378	Abca5	chr10:98576039-98644938	-	protein_coding	-0.0277747	0.980932	0.852184	0.991991	2.88477	2.91254	6.24443	6.33154	7.03687	5.77237	5.71281	7.86254
ENSRNOG00000004382	Arel1	chr6:108635220-108796124	-	protein_coding	0.00828025	1.00576	0.871226	0.992159	4.46235	4.45407	20.0349	20.685	22.085	20.3118	21.1013	21.7441
ENSRNOG00000004387	Utp23	chr7:91384187-91389598	+	protein_coding	0.0636848	1.04513	0.656718	0.98687	3.09011	3.02643	5.84218	7.99631	7.78777	7.52415	7.94097	7.10242
ENSRNOG00000004392	Aatk	chr10:109188112-109224370	-	protein_coding	-0.0300362	0.979396	0.788706	0.991085	6.13613	6.16617	74.6895	73.1273	65.0072	74.2329	72.9386	61.5462
ENSRNOG00000004395	Fbxw11	chr10:17542374-17640718	+	protein_coding	0.0371538	1.02609	0.0860008	0.98687	5.67508	5.63793	48.7007	47.8997	49.8025	50.0025	49.9249	50.3553
ENSRNOG00000004400	Avpr1a	chr7:67341080-67345308	-	protein_coding	-0.124159	0.917539	0.578979	0.98687	1.62294	1.7471	2.18652	1.72325	3.35899	2.00881	2.30121	1.94168
ENSRNOG00000004401	Mrpl13	chr7:95288376-95310005	-	protein_coding	-0.0620062	0.957931	0.179021	0.98687	5.94031	6.00232	61.9668	61.4918	65.9417	59.2728	59.7383	62.2484
ENSRNOG00000004402	Lpgat1	chr13:110398800-110467834	+	protein_coding	0.0093909	1.00653	0.877541	0.992159	5.01276	5.00336	29.1934	31.1964	32.9445	30.3051	31.0154	32.5734
ENSRNOG00000004403	Slc25a32	chr7:77987212-78004975	-	protein_coding	-0.0279138	0.980838	0.615549	0.98687	2.76101	2.78893	5.96092	5.58059	6.20641	5.71953	5.53829	6.08989
ENSRNOG00000004409	Sash3	chrX:134979646-134994349	+	protein_coding	0.315517	1.24446	0.103395	0.98687	1.57294	1.25742	1.27174	1.70382	1.22447	1.71107	2.51568	1.76282
ENSRNOG00000004410	Pax6	chr3:95707386-95728624	+	protein_coding	0.125853	1.09115	0.533972	0.98687	1.72403	1.59817	2.72287	1.69051	1.77065	2.39492	1.86505	2.70673
ENSRNOG00000004411	Tspan8	chr7:58814805-58847563	+	protein_coding	0.0178816	1.01247	0.967983	0.998255	2.51892	2.50103	7.27772	3.36033	4.02608	6.14818	6.07194	2.72455
ENSRNOG00000004412	Mtbp	chr7:95309928-95387680	+	protein_coding	-0.145919	0.903804	0.0677542	0.98687	0.523005	0.668923	0.599517	0.672926	0.50187	0.408355	0.392394	0.513025
ENSRNOG00000004414	F11r	chr13:89826254-89850612	+	protein_coding	-0.0541645	0.963152	0.651183	0.98687	2.45835	2.51251	4.50893	5.48154	4.20333	4.83009	4.59004	4.09356
ENSRNOG00000004415	Fam179b	chr6:86713604-86780147	+	protein_coding	0.00243537	1.00169	0.981291	0.998903	3.61002	3.60758	9.88427	12.1034	11.6996	10.5757	11.0294	12.0733
ENSRNOG00000004417	Fam117a	chr10:83154423-83198679	+	protein_coding	0.0504814	1.03561	0.578247	0.98687	1.59449	1.54401	2.24406	1.68501	1.84674	2.11091	1.9886	1.96221
ENSRNOG00000004419	Trappc2b	chr10:37130499-37130921	-	protein_coding	0.184426	1.13637	0.0720188	0.98687	3.90775	3.72333	12.0199	13.0604	11.5862	14.9876	14.223	12.8922
ENSRNOG00000004420	Rad21	chr7:91511756-91538673	-	protein_coding	0.00652665	1.00453	0.936798	0.99766	5.57852	5.57199	46.4244	49.1164	44.2924	47.0502	50.5023	43.094
ENSRNOG00000004421	Tmem5	chr7:64326465-64341207	-	protein_coding	-0.110017	0.926577	0.255084	0.98687	2.97536	3.08537	6.73185	7.83194	7.95429	7.15466	7.1066	6.35819
ENSRNOG00000004423	Zfp238	chr13:95589668-95591236	+	protein_coding	-0.0223722	0.984612	0.792777	0.991085	4.2983	4.32067	18.9984	18.451	19.5124	16.6947	19.7665	19.7273
ENSRNOG00000004424	RGD1563962	chr13:51317460-51331705	+	protein_coding	0.102162	1.07338	0.261225	0.98687	3.62368	3.52152	9.42547	10.8737	11.234	11.7525	11.4447	10.8013
ENSRNOG00000004425	Klhdc1	chr6:91532467-91584200	+	protein_coding	0.108424	1.07805	0.334117	0.98687	2.44277	2.33435	3.58457	4.59965	3.99651	4.51956	4.07195	4.74068
ENSRNOG00000004426	Rps27a	chr14:113966611-113968268	-	protein_coding	0.0153815	1.01072	0.764825	0.989033	8.65123	8.63584	379.491	412.951	398.623	384.299	415.17	404.291
ENSRNOG00000004430	Cep131	chr10:109243039-109267500	-	protein_coding	0.0320586	1.02247	0.913928	0.997512	4.00547	3.97341	17.5254	17.547	10.28	12.2009	16.2275	17.217
ENSRNOG00000004437	Map2k6	chr10:98706960-98823287	+	protein_coding	0.125317	1.09075	0.182326	0.98687	3.74373	3.61841	10.1053	12.2059	11.6314	12.0185	12.5534	12.6244
ENSRNOG00000004438	Cntn1	chr7:133400485-133586677	+	protein_coding	0.0257301	1.01799	0.818944	0.991085	7.03163	7.0059	145.742	121.213	117.381	131.343	122.815	135.684
ENSRNOG00000004441	Fcmr	chr13:47602692-47617064	+	protein_coding	0.202541	1.15072	0.246907	0.98687	1.38635	1.18381	1.21688	1.46771	1.14315	2.08032	1.61198	1.22042
ENSRNOG00000004442	RGD1311756	chr6:124786097-124872277	+	protein_coding	-0.0468243	0.968065	0.747662	0.989033	1.68158	1.7284	2.52373	1.79564	2.69335	2.3597	1.97386	2.30366
ENSRNOG00000004444	Ikzf1	chr14:91782354-91867424	+	protein_coding	0.598336	1.51397	0.0709822	0.98687	1.76696	1.16863	1.52162	1.26217	0.991455	2.67607	3.25073	1.52278
ENSRNOG00000004448	Acss3	chr7:49047013-49250957	-	protein_coding	0.0587564	1.04157	0.426215	0.98687	1.8507	1.79194	2.38972	2.50691	2.49296	2.29798	2.77861	2.76499
ENSRNOG00000004449	E2f6	chr6:42092467-42108702	+	protein_coding	-0.129767	0.913979	0.146135	0.98687	4.24291	4.37268	21.2206	18.9502	19.0547	18.9435	16.6888	18.2411
ENSRNOG00000004457	RGD1560617	chr7:127964752-127965903	+	protein_coding	0.184781	1.13664	0.227385	0.98687	0.802046	0.617265	0.379449	0.800411	0.453343	0.61609	0.815528	0.806554
ENSRNOG00000004458	Ston2	chr6:115399326-115513354	-	protein_coding	-0.222559	0.857044	0.00750798	0.971497	2.44354	2.6661	5.64426	5.29773	5.11077	4.64644	4.31586	4.36274
ENSRNOG00000004459	Sdr9c7	chr7:71157664-71170511	+	protein_coding	-0.13369	0.911497	0.22677	0.98687	1.09119	1.22487	1.53126	1.12157	1.37782	1.21405	1.2178	0.969376
ENSRNOG00000004461	Flywch2	chr10:13112212-13115294	-	protein_coding	0.149213	1.10896	0.262585	0.98687	4.39538	4.24617	16.7622	18.5452	18.6851	18.5428	18.6175	23.3107
ENSRNOG00000004464	Sel1l	chr6:115572649-115616859	-	protein_coding	0.035669	1.02503	0.329968	0.98687	5.38564	5.34997	40.1911	40.0491	39.1236	40.3483	42.518	39.6062
ENSRNOG00000004466	Fam210b	chr3:170354141-170362513	+	protein_coding	0.0292338	1.02047	0.809634	0.991085	3.18765	3.15841	7.97516	8.1212	7.69438	8.89997	8.78955	6.80435
ENSRNOG00000004471	Polr3h	chr7:123146249-123156558	-	protein_coding	-0.0369893	0.974687	0.766551	0.989033	4.36859	4.40558	19.9639	18.377	22.4356	18.8653	22.1922	18.1335
ENSRNOG00000004473	Ppargc1a	chr14:63095720-63187009	+	protein_coding	0.102816	1.07387	0.560682	0.98687	3.08334	2.98052	6.87232	6.62891	7.18684	7.08307	6.1983	9.46472
ENSRNOG00000004474	Klhdc2	chr6:91595823-91610799	+	protein_coding	0.190407	1.14109	0.0576138	0.98687	6.37617	6.18576	67.3854	73.4242	74.7916	82.1139	76.6587	87.7951
ENSRNOG00000004476	Wif1	chr7:63094911-63165159	+	protein_coding	-0.0095002	0.993437	0.948848	0.99766	2.06274	2.07224	2.64489	3.50808	3.52629	2.79143	3.72311	3.07199
ENSRNOG00000004477	Ublcp1	chr10:30103613-30118873	-	protein_coding	0.0504317	1.03557	0.585719	0.98687	5.97338	5.92295	56.7185	56.1393	66.7189	60.8576	60.1684	64.5517
ENSRNOG00000004479	Aurka	chr3:170364181-170378210	-	protein_coding	0.105377	1.07578	0.546292	0.98687	1.81917	1.7138	2.18067	1.86677	2.8708	2.1812	3.00569	2.44834
ENSRNOG00000004481	Adss	chr13:95913426-95943761	-	protein_coding	-0.0227199	0.984375	0.811394	0.991085	5.49507	5.51779	43.6888	40.8324	50.4457	44.4864	43.223	44.6049
ENSRNOG00000004482	Ccdc88c	chr6:124905808-125027553	-	protein_coding	-0.125236	0.916854	0.33967	0.98687	3.21196	3.3372	10.0871	9.3203	8.02156	9.14099	8.28363	7.45073
ENSRNOG00000004483	Ptprr	chr7:59039720-59325947	+	protein_coding	0.119718	1.08652	0.431187	0.98687	2.65406	2.53434	4.11797	5.51664	4.82926	4.53524	5.70628	5.7179
ENSRNOG00000004484	Commd5	chr7:118502676-118504097	+	protein_coding	0.188256	1.13939	0.264843	0.98687	3.35241	3.16416	8.38276	9.30733	6.44803	9.43406	8.64832	9.58341
ENSRNOG00000004487	Nek2	chr13:110511668-110522769	+	protein_coding	-0.00957424	0.993386	0.926817	0.99766	0.572013	0.581587	0.562655	0.31861	0.62647	0.511081	0.526703	0.424088
ENSRNOG00000004489	Adgre5	chr19:24855299-24875137	-	protein_coding	-0.0925872	0.937839	0.512985	0.98687	2.29605	2.38863	3.94726	5.22366	3.66381	3.8438	3.8203	4.07314
ENSRNOG00000004492	Mterf3	chr7:71273275-71293823	-	protein_coding	-0.00240294	0.998336	0.981809	0.998903	2.51625	2.51865	5.35732	4.824	4.08249	4.95176	4.69846	4.52076
ENSRNOG00000004493	Tasp1	chr3:132888772-133131192	-	protein_coding	0.158835	1.11639	0.220404	0.98687	2.66761	2.50877	4.22697	4.68908	5.19948	4.67564	5.58315	5.86501
ENSRNOG00000004494	Lta4h	chr7:34288365-34320235	+	protein_coding	-0.0526696	0.964151	0.626492	0.98687	4.72392	4.77659	24.9724	29.5215	24.976	27.6007	25.2472	23.5848
ENSRNOG00000004496	Rock2	chr6:42180894-42289908	+	protein_coding	0.0313225	1.02195	0.668953	0.98687	5.03603	5.00471	29.7686	34.0471	29.6861	30.8999	31.7014	32.8559
ENSRNOG00000004499	Gpr135	chr6:94816976-94818349	-	protein_coding	0.055123	1.03895	0.746753	0.989033	1.54236	1.48724	1.36275	2.11862	1.99042	1.89859	1.59207	2.28897
ENSRNOG00000004500	Myc	chr7:102586313-102591240	+	protein_coding	0.124265	1.08995	0.510119	0.98687	1.47109	1.34682	1.30179	1.25975	2.16355	1.56524	2.0259	1.74499
ENSRNOG00000004503	L3hypdh	chr6:94824112-94834908	-	protein_coding	0.0105634	1.00735	0.950504	0.99766	1.0501	1.03953	1.48727	0.829526	0.908671	0.865242	1.11481	1.25074
ENSRNOG00000004505	Nfic	chr7:11152038-11177664	+	protein_coding	-0.0591743	0.959813	0.719391	0.988313	5.18499	5.24416	39.6672	30.7053	41.2256	35.1965	32.0536	39.2372
ENSRNOG00000004509	Eapp	chr6:75567511-75589257	-	protein_coding	-0.106579	0.928788	0.283407	0.98687	5.02978	5.13635	34.938	33.4199	34.1744	32.9061	34.2887	28.1357
ENSRNOG00000004510	Slc35b1	chr10:83201311-83208605	+	protein_coding	0.0731218	1.05199	0.475113	0.98687	5.16451	5.09139	29.2835	34.2751	36.0946	33.455	35.8873	35.2987
ENSRNOG00000004512	Apool	chrX:83678339-83750549	+	protein_coding	0.0458736	1.03231	0.708233	0.98687	3.04296	2.99708	7.59686	7.43468	6.01825	7.77421	7.45836	6.54347
ENSRNOG00000004515	Pes1	chr14:84211600-84227978	+	protein_coding	-0.00211613	0.998534	0.922478	0.99766	4.74444	4.74655	25.5486	26.4338	25.5605	26.275	25.6958	25.4512
ENSRNOG00000004516	Itgbl1	chr15:110114148-110378969	+	protein_coding	-0.00456358	0.996842	0.993231	0.999064	2.17723	2.18179	4.0751	4.44466	2.38018	4.70664	5.71573	1.41412
ENSRNOG00000004517	Igf1	chr7:28412198-28486609	+	protein_coding	0.0633105	1.04486	0.861201	0.992159	3.35583	3.29252	7.07498	12.6215	7.55207	6.87075	12.9709	8.75829
ENSRNOG00000004518	Cacnb1	chr10:85954138-85974651	-	protein_coding	0.0915636	1.06552	0.450726	0.98687	4.05766	3.96609	12.8087	14.4686	16.8705	15.3311	16.1326	15.5041
ENSRNOG00000004519	Atg2b	chr6:129449449-129509720	-	protein_coding	0.0965326	1.0692	0.452535	0.98687	3.73363	3.63709	10.7698	12.038	11.55	14.265	12.0623	10.8055
ENSRNOG00000004520	Wdr60	chr6:144069022-144123729	-	protein_coding	0.145333	1.10599	0.178941	0.98687	2.89502	2.74969	5.60187	6.25182	5.35478	5.81791	7.04146	6.50719
ENSRNOG00000004521	Prpf39	chr6:86785771-86810316	+	protein_coding	0.152798	1.11172	0.46563	0.98687	4.24612	4.09332	12.741	20.3137	15.9808	18.7227	16.6985	18.5761
ENSRNOG00000004524	Desi2	chr13:96111800-96154685	+	protein_coding	0.0247216	1.01728	0.803274	0.991085	3.36874	3.34402	9.62545	9.10797	8.7486	9.73608	8.19393	10.1669
ENSRNOG00000004526	Cox7a2l	chr6:6695827-6709783	-	protein_coding	0.0204928	1.01431	0.602455	0.98687	7.02396	7.00347	121.932	130.313	129.855	125.76	130.974	130.765
ENSRNOG00000004527	Lin7a	chr7:49385705-49656856	+	protein_coding	0.268182	1.20429	0.0566375	0.98687	1.94387	1.67569	1.80557	2.35685	2.46211	2.66636	2.90977	2.97284
ENSRNOG00000004531	Tceanc	chrX:29504349-29505425	+	protein_coding	0.176717	1.13031	0.426604	0.98687	1.10641	0.92969	0.859151	0.667634	1.22935	1.17418	1.59035	0.772279
ENSRNOG00000004532	Fam69b	chr3:4083864-4092289	+	protein_coding	0.0720999	1.05125	0.655891	0.98687	4.60687	4.53477	23.1126	18.4609	25.5398	21.3306	23.4893	25.4569
ENSRNOG00000004534	Spdya	chr6:23498511-23543172	-	protein_coding	0.239079	1.18024	0.220083	0.98687	1.922	1.68292	1.81918	2.12897	2.75237	2.4209	2.604	3.41383
ENSRNOG00000004537	Rxrg	chr13:85818427-85868552	+	protein_coding	0.224372	1.16827	0.26498	0.98687	2.37649	2.15212	2.70755	4.17357	3.57803	4.67946	4.45449	3.51984
ENSRNOG00000004538	Brd1	chr7:129676120-129724303	-	protein_coding	0.0585302	1.0414	0.621488	0.98687	3.86439	3.80586	12.6784	15.0609	11.4517	13.2957	13.3844	14.0243
ENSRNOG00000004540	Clec3b	chr8:132241134-132246694	+	protein_coding	-0.26618	0.831518	0.479426	0.98687	3.22569	3.49187	10.6374	14.1677	7.06673	10.8405	8.7714	6.07559
ENSRNOG00000004542	Ttc8	chr6:122920317-122974522	+	protein_coding	-0.0200067	0.986228	0.795843	0.991085	2.70044	2.72044	5.0597	6.15152	5.60625	5.35061	5.46799	5.68577
ENSRNOG00000004544	Ube2e3	chr3:65815080-65871363	+	protein_coding	-0.0489141	0.966664	0.707186	0.98687	5.68917	5.73808	49.2217	61.1901	47.6849	47.2661	51.8902	52.804
ENSRNOG00000004549	Dhx40	chr10:74080590-74119032	-	protein_coding	0.0201818	1.01409	0.703953	0.98687	4.0444	4.02422	15.6194	15.5559	14.6554	14.6122	16.1399	15.7875
ENSRNOG00000004553	Cox20	chr13:96219853-96224023	+	protein_coding	0.00174935	1.00121	0.983334	0.998903	4.29371	4.29196	17.4228	19.1058	19.2932	18.7157	20.1454	17.0959
ENSRNOG00000004554	Dcn	chr7:38742051-38782323	+	protein_coding	0.0668813	1.04745	0.899568	0.995908	5.84999	5.78311	51.5189	68.6072	44.6769	87.8882	69.2189	29.7445
ENSRNOG00000004556	Dcaf5	chr6:103516586-103605256	-	protein_coding	0.0238062	1.01664	0.688151	0.98687	3.82217	3.79837	12.5371	13.1052	13.1045	12.4301	12.9122	14.1457
ENSRNOG00000004560	Cacna1b	chr3:1740024-1924827	-	protein_coding	-0.251536	0.840002	0.17537	0.98687	2.86201	3.11355	7.09043	6.71155	9.39208	5.69768	6.17092	7.00124
ENSRNOG00000004563	Sec24a	chr10:37139806-37215899	-	protein_coding	0.0537028	1.03793	0.665865	0.98687	2.47893	2.42523	3.64483	4.89202	4.66196	4.3725	4.43416	4.93458
ENSRNOG00000004566	Arhgef15	chr10:55532077-55544429	-	protein_coding	-0.0889998	0.940174	0.286546	0.98687	1.71412	1.80312	2.31143	2.67482	2.4924	2.43771	2.0285	2.39238
ENSRNOG00000004571	RGD1563680	chr3:107142762-107348650	+	protein_coding	0.134828	1.09796	0.461149	0.98687	1.26953	1.1347	0.903204	1.34496	1.37199	1.04041	1.77488	1.47477
ENSRNOG00000004572	Zfp472	chr7:15242227-15250411	+	protein_coding	0.0244783	1.01711	0.861243	0.992159	1.87202	1.84754	2.3273	2.45129	3.05902	3.1533	2.58151	2.29717
ENSRNOG00000004574	Ofd1	chrX:29562165-29602925	+	protein_coding	0.176347	1.13002	0.0340017	0.98687	2.50099	2.32464	3.93309	4.19202	3.90799	5.01365	4.34261	4.64579
ENSRNOG00000004577	Fez2	chr6:963907-1004001	-	protein_coding	-0.0281494	0.980677	0.503941	0.98687	4.3625	4.39065	19.9243	19.6109	20.3995	18.6124	19.9043	20.2306
ENSRNOG00000004578	Cthrc1	chr7:77966722-77977004	+	protein_coding	-0.0433012	0.970432	0.8851	0.992203	1.29332	1.33662	1.13525	2.17449	1.37664	1.17714	2.33173	1.02967
ENSRNOG00000004581	Zdhhc9	chrX:135005123-135041027	-	protein_coding	0.00331591	1.0023	0.9655	0.998255	5.25314	5.24982	39.2498	36.1283	35.8632	38.5008	38.9751	34.1286
ENSRNOG00000004583	Mb	chr7:118101634-118108864	-	protein_coding	-0.650263	0.637164	0.336345	0.98687	0.183051	0.833314	3.05901	0.173557	0.1875	0.104377	0.095511	0.209422
ENSRNOG00000004585	Tmtc2	chr7:47181981-47586137	-	protein_coding	-0.0150405	0.989629	0.920256	0.99766	2.58011	2.59515	6.02145	4.14989	5.10139	4.85621	4.65982	5.45137
ENSRNOG00000004588	Zbed4	chr7:129749714-129787093	+	protein_coding	-0.0550854	0.962537	0.56152	0.98687	1.65759	1.71267	2.06141	2.61685	2.18013	2.36179	2.10771	2.00566
ENSRNOG00000004589	Galnt16	chr6:104068547-104250174	+	protein_coding	0.201434	1.14984	0.0822134	0.98687	5.50255	5.30111	34.9771	41.3658	39.2105	41.457	44.5532	47.1755
ENSRNOG00000004591	Alg12	chr7:129798663-129812388	-	protein_coding	0.0386087	1.02712	0.43081	0.98687	3.23235	3.19374	7.92863	8.12597	8.40095	8.40839	7.96876	8.83683
ENSRNOG00000004595	Pou6f1	chr7:142204036-142210738	-	protein_coding	0.0735583	1.05231	0.667536	0.98687	2.99521	2.92165	5.94899	6.35425	7.5125	6.03946	6.5455	8.54376
ENSRNOG00000004598	Tsen54	chr10:104359342-104366926	+	protein_coding	-0.0555887	0.962202	0.693506	0.98687	2.35529	2.41088	3.65198	4.24466	5.1643	4.49372	3.78019	4.10183
ENSRNOG00000004602	Rnf145	chr10:30169257-30207498	+	protein_coding	0.0143753	1.01001	0.885164	0.992203	5.09905	5.08468	29.2458	36.1055	33.819	32.7061	34.8932	32.2798
ENSRNOG00000004603	Srgap1	chr7:63973279-64251110	-	protein_coding	0.0706315	1.05018	0.257091	0.98687	2.4277	2.35707	4.10401	3.95141	4.32114	4.40422	4.66021	4.09175
ENSRNOG00000004604	Slc38a10	chr10:109284957-109333899	-	protein_coding	0.137173	1.09975	0.102848	0.98687	3.90236	3.76518	12.203	12.79	12.8058	15.273	13.473	13.1955
ENSRNOG00000004606	Meis1	chr14:103181281-103321270	-	protein_coding	0.100254	1.07196	0.327495	0.98687	3.29329	3.19303	7.42203	9.0084	8.07433	8.25627	9.51337	8.68181
ENSRNOG00000004608	Pam16	chr10:11146359-11153936	+	protein_coding	0.0133066	1.00927	0.841416	0.991967	6.15441	6.14111	64.7287	73.7542	70.5454	73.2426	69.1913	68.351
ENSRNOG00000004610	Lum	chr7:38819771-38826862	+	protein_coding	-0.121906	0.918973	0.739955	0.989013	3.62674	3.74864	12.847	15.8601	9.40269	14.2634	13.6573	7.4249
ENSRNOG00000004612	Ppp1cb	chr6:23549317-23581052	-	protein_coding	0.0107971	1.00751	0.635799	0.98687	7.19486	7.18406	144.564	147.146	141.597	143.922	148.342	144.309
ENSRNOG00000004613	Gpm6b	chrX:29607075-29648403	-	protein_coding	-0.0876074	0.941082	0.426687	0.98687	8.34687	8.43448	376.461	350.63	310.986	341.542	334.148	299.625
ENSRNOG00000004614	Lypd6b	chr3:35271786-35437296	+	protein_coding	0.0776178	1.05527	0.654045	0.98687	2.78394	2.70632	5.05859	6.03512	5.52244	4.90703	7.36703	5.6101
ENSRNOG00000004616	Npm1	chr10:18080950-18090950	-	protein_coding	0.119248	1.08617	0.32941	0.98687	7.14535	7.0261	115.191	137.79	136.3	129.465	152.709	140.481
ENSRNOG00000004621	Rtn4	chr14:114126943-114174458	+	protein_coding	-0.0624199	0.957656	0.499708	0.98687	7.17557	7.23799	162.37	140.398	147.914	155.445	136.076	139.883
ENSRNOG00000004624	Rnd3	chr3:36642587-36660758	-	protein_coding	-0.0292776	0.979911	0.718505	0.988313	4.10626	4.13554	17.0614	16.4942	16.1839	14.8582	16.0729	17.8697
ENSRNOG00000004628	Dazap2	chr7:142239035-142243241	+	protein_coding	0.0186182	1.01299	0.890006	0.993674	6.73099	6.71237	121.087	95.4725	96.9045	99.4327	114.669	102.18
ENSRNOG00000004629	Fkbp3	chr6:86810809-86822094	-	protein_coding	-0.349165	0.785038	0.261061	0.98687	6.86016	7.20933	146.261	135.181	160.61	138.168	80.3243	137.543
ENSRNOG00000004637	Fbxo7	chr7:23815245-23843634	-	protein_coding	-0.00384416	0.997339	0.942818	0.99766	4.82963	4.83347	27.6917	27.835	27.0145	28.8712	27.8754	25.6568
ENSRNOG00000004639	Traf6	chr3:91252829-91271607	+	protein_coding	-0.0456897	0.968827	0.665662	0.98687	2.28425	2.32994	4.49201	3.66349	3.96253	4.30256	3.48242	3.86279
ENSRNOG00000004640	Mtfp1	chr14:84330218-84334066	-	protein_coding	0.179862	1.13278	0.335687	0.98687	3.02171	2.84185	6.11544	5.06619	7.5374	6.56591	6.78648	8.09228
ENSRNOG00000004641	Sstr4	chr3:142739781-142741644	+	protein_coding	0.019126	1.01335	0.92524	0.99766	0.737571	0.718445	0.485139	1.08038	0.441819	0.500391	0.663863	0.856825
ENSRNOG00000004649	Il1b	chr3:121876263-121882726	-	protein_coding	0.355629	1.27954	0.0837339	0.98687	0.632178	0.276549	0	0.417463	0.253825	0.469925	0.649825	0.535255
ENSRNOG00000004650	Begain	chr6:132936970-132972511	-	protein_coding	0.147765	1.10785	0.312563	0.98687	4.84471	4.69694	22.1181	27.9513	25.0701	24.9757	27.5361	31.007
ENSRNOG00000004657	Sec23a	chr6:80060916-80107236	-	protein_coding	-0.0472834	0.967757	0.636257	0.98687	4.52986	4.57714	22.8956	20.7258	25.1984	23.2415	20.6046	22.5377
ENSRNOG00000004659	Creld2	chr7:129812789-129819634	+	protein_coding	-0.0509029	0.965332	0.671042	0.98687	3.50064	3.55154	11.5601	10.8555	9.8255	11.0929	11.0366	8.96221
ENSRNOG00000004660	Fzd6	chr7:77899322-77931029	+	protein_coding	0.0619748	1.04389	0.739178	0.989013	1.71356	1.65158	2.2471	1.78523	2.42901	2.379	1.70825	2.85495
ENSRNOG00000004662	RGD1560687	chr7:15385868-15386419	+	protein_coding	0.00943632	1.00656	0.923484	0.99766	1.38757	1.37813	1.65524	1.55293	1.59081	1.61686	1.91744	1.34594
ENSRNOG00000004666	Prr5l	chr3:91291875-91370167	-	protein_coding	-0.0507099	0.965461	0.858218	0.992159	3.64334	3.69405	13.0354	12.8368	10.1633	14.2503	13.3289	7.92831
ENSRNOG00000004668	Slc25a35	chr10:55555089-55559082	+	protein_coding	-0.208165	0.865637	0.159949	0.98687	1.68847	1.89664	2.52656	3.17533	2.50583	2.10531	2.63169	1.96912
ENSRNOG00000004670	Ddx56	chr14:86376808-86387608	-	protein_coding	-0.0516055	0.964862	0.422002	0.98687	3.00537	3.05698	6.85899	7.45815	7.67129	7.11674	7.36161	6.62869
ENSRNOG00000004672	Sec14l2	chr14:84335597-84355528	-	protein_coding	-0.031262	0.978564	0.648619	0.98687	4.49235	4.52362	23.4205	20.9399	21.7113	21.1915	20.5231	22.8731
ENSRNOG00000004673	Rbm43	chr3:37434620-37445907	-	protein_coding	0.325443	1.25305	0.0960308	0.98687	1.78767	1.46223	1.63558	1.99795	1.64742	3.1426	2.30455	2.00637
ENSRNOG00000004676	Pak3	chrX:114929029-115036669	+	protein_coding	0.0475157	1.03348	0.660535	0.98687	4.27934	4.23183	15.5161	18.6126	19.4775	17.6143	18.5295	19.1416
ENSRNOG00000004677	Zeb2	chr3:29862473-29996865	-	protein_coding	-0.0258381	0.98225	0.770437	0.989033	5.11391	5.13975	35.9099	35.6011	31.4355	35.1166	34.9176	31.0118
ENSRNOG00000004679	Fign	chr3:49992397-50120392	-	protein_coding	0.0741821	1.05276	0.404296	0.98687	1.29399	1.21981	1.22788	1.27196	1.49634	1.29254	1.42375	1.65329
ENSRNOG00000004680	Kif5c	chr3:35014538-35257407	+	protein_coding	-0.030098	0.979354	0.755281	0.989033	6.84934	6.87944	121.688	105.704	123.672	121.27	106.309	115.847
ENSRNOG00000004681	Eny2	chr7:83348694-83357492	+	protein_coding	0.0777458	1.05537	0.410029	0.98687	4.78718	4.70944	23.0119	27.8298	24.8689	25.271	27.2916	27.322
ENSRNOG00000004685	Mta3	chr6:6908684-7031828	+	protein_coding	0.043158	1.03037	0.736079	0.989013	4.45285	4.4097	17.5255	21.9246	21.6089	21.4665	19.0293	22.3413
ENSRNOG00000004686	Spop	chr10:83231238-83311592	+	protein_coding	-0.0366277	0.974931	0.444303	0.98687	5.87086	5.90748	60.1396	59.0217	57.9332	55.8339	60.8899	55.9751
ENSRNOG00000004687	Thbd	chr3:142748674-142752325	-	protein_coding	-0.0671414	0.954527	0.850473	0.991991	2.01427	2.08142	3.92829	3.83463	2.18161	3.14567	4.46327	1.91088
ENSRNOG00000004688	Rbfox2	chr7:118156946-118396728	-	protein_coding	0.217222	1.16249	0.138557	0.98687	3.54942	3.3322	8.50997	9.58088	9.15254	10.0781	9.6593	12.591
ENSRNOG00000004693	Pbx1	chr13:86390741-86451002	-	protein_coding	0.00870775	1.00605	0.934256	0.99766	3.62217	3.61346	12.6289	11.2873	9.94879	10.7113	11.8446	11.4114
ENSRNOG00000004695	Celf5	chr7:11095468-11119941	+	protein_coding	0.279647	1.2139	0.459048	0.98687	3.76361	3.48396	6.68843	14.8295	10.5086	9.95758	14.93	13.353
ENSRNOG00000004696	Arhgap5	chr6:73345392-73405880	+	protein_coding	-0.06179	0.958075	0.321749	0.98687	4.86164	4.92343	30.0136	30.6337	27.4842	27.3268	27.6859	29.2437
ENSRNOG00000004697	Baalc	chr7:77763512-77837453	+	protein_coding	0.085313	1.06092	0.00829167	0.971497	5.44328	5.35796	40.0812	40.8081	39.1624	42.5806	42.2103	42.7409
ENSRNOG00000004698	Cd244	chr13:89975267-89995974	+	protein_coding	0.150535	1.10998	0.309472	0.98687	0.592097	0.441561	0.341936	0.442683	0.293799	0.530342	0.728839	0.294712
ENSRNOG00000004699	Fibin	chr3:101545208-101547478	-	protein_coding	0.108198	1.07788	0.549689	0.98687	3.57843	3.47023	8.79411	12.3806	9.38705	12.5194	10.5211	9.94447
ENSRNOG00000004700	Nxt1	chr3:142993658-142996578	+	protein_coding	-0.0645346	0.956254	0.494757	0.98687	2.91993	2.98446	6.84501	6.54122	7.37922	6.53196	7.28716	5.94456
ENSRNOG00000004706	Vit	chr6:1147012-1208392	+	protein_coding	-0.0144777	0.990015	0.957276	0.997895	0.657632	0.67211	0.639052	1.11834	0.165167	0.554672	0.676745	0.505897
ENSRNOG00000004708	Aard	chr7:91588458-91593297	+	protein_coding	0.270457	1.20619	0.135372	0.98687	3.91295	3.64249	10.0749	13.3775	11.2313	12.9836	16.1678	13.2367
ENSRNOG00000004709	Foxn3	chr6:123187726-123577695	-	protein_coding	0.018585	1.01297	0.795521	0.991085	4.20616	4.18757	18.7765	16.2871	16.6964	18.1533	16.8099	17.4346
ENSRNOG00000004710	Rbks	chr6:26051396-26128906	+	protein_coding	0.073469	1.05224	0.374788	0.98687	2.92861	2.85514	5.81708	6.31712	6.59464	6.48694	7.21617	6.17499
ENSRNOG00000004711	Mta1	chr6:137924293-137950075	+	protein_coding	0.086116	1.06151	0.27299	0.98687	4.51225	4.42613	20.0755	21.8119	19.6661	20.2895	23.0232	22.2366
ENSRNOG00000004712	Angptl1	chr13:74410010-74474681	+	protein_coding	-0.0491313	0.966518	0.82283	0.991085	0.759063	0.808194	0.974841	0.861063	0.46076	0.934165	0.836238	0.364834
ENSRNOG00000004713	Kcnj16	chr10:99388130-99389898	+	protein_coding	-0.0513027	0.965065	0.685227	0.98687	5.56184	5.61314	53.8156	47.7601	42.8738	46.2564	42.3002	50.5101
ENSRNOG00000004717	Epyc	chr7:38897278-38934985	+	protein_coding	-0.193938	0.874216	0.537676	0.98687	0.542785	0.736723	0.134087	0.916034	1.1295	0.377133	0.587836	0.413845
ENSRNOG00000004720	Kcnj2	chr10:99437436-99439114	+	protein_coding	-0.055286	0.962404	0.282145	0.98687	2.26584	2.32112	3.95496	4.08022	3.95746	3.81547	4.06025	3.56501
ENSRNOG00000004723	Fcf1	chr6:108796182-108808048	+	protein_coding	0.115174	1.08311	0.19181	0.98687	5.21573	5.10055	34.6157	30.8557	34.5983	35.9209	38.5898	34.1086
ENSRNOG00000004726	Mapkapk2	chr13:47785161-47831110	-	protein_coding	0.0578331	1.0409	0.635985	0.98687	4.55833	4.5005	23.2933	20.2001	21.518	24.9764	23.3425	19.6842
[truncated: 12,549 more rows]
