# Supplementary material for: Analyses of gene expression profiles in the rat dorsal horn of the spinal cord using RNA sequencing in chronic constriction injury rats
Source: J Neuroinflammation. 2018 Sep 25;15:280. doi: 10.1186/s12974-018-1316-0 (PMC6156955; doi:10.1186/s12974-018-1316-0)
Supplement: Supplementary file 3 — Table S3. Differentially expressed genes (DEGs) in chronic constriction injury (CCI) model rats. (XLSX 19 kb) [file 12974_2018_1316_MOESM3_ESM.xlsx]

## Sheet: up_Test_vs_Control
#log2FC >= 0.585 #p-value cut-off <= 0.05 #q-value cut-off <= 1.00 #Gene biotype: protein_coding #Condition pair: up_Test_vs_Control Column A: Track_id, The database name in gene level. Column B: Gene_Name, The name of gene. Column C: Locus, The genomic coordinates of gene. Column D: Strand, Strand of the gene. Column E: Gene_Type, The biological type of gene. Column F: log2FC, if the comparison …
Annotation					DE Statistic				FPKM
Track_id	Gene_Name	Locus	Strand	Gene_Type	log2FC	Fold_Change	p_value	q_value	Test_FPKM	Control_FPKM	A1	A2	A3	B1	B2	B3
ENSRNOG00000024899	Cxcl13	chr14:15253125-15258207	-	protein_coding	2.684	6.42635	0.00146101	0.81213	3.37525	0.691246	0.322048	0.818953	0.750607	10.9323	12.7977	5.78613
ENSRNOG00000006151	Reg3b	chr4:109467272-109470510	+	protein_coding	2.20043	4.59617	0.00238738	0.971497	3.14215	0.941716	1.12336	0.375569	1.42632	7.83937	5.8918	10.295
ENSRNOG00000002217	Plac8	chr14:10692764-10714524	+	protein_coding	1.45995	2.75099	0.0215739	0.98687	4.08817	2.62822	5.67906	4.89303	5.00434	14.6071	27.357	10.1174
ENSRNOG00000012804	C1qc	chr5:155255005-155258392	-	protein_coding	1.44417	2.72105	0.00317016	0.971497	5.94662	4.50245	20.2702	25.8462	19.3923	58.5339	77.8403	48.9824
ENSRNOG00000007159	Ccl2	chr10:69412017-69413870	+	protein_coding	1.43111	2.69653	0.000586007	0.742166	2.11495	0.683844	0.543909	0.397695	0.921051	3.1797	3.18505	3.6467
ENSRNOG00000012807	C1qa	chr5:155261250-155264143	-	protein_coding	1.37035	2.58534	0.0010126	0.7774	7.12016	5.74981	50.2969	59.5365	49.175	134.802	164.333	118.917
ENSRNOG00000046834	C3	chr9:9721105-9747167	+	protein_coding	1.30469	2.4703	0.00777914	0.971497	4.84918	3.54449	9.99854	10.8799	11.1575	35.0414	31.9344	19.174
ENSRNOG00000012749	C1qb	chr5:155246447-155252003	-	protein_coding	1.21325	2.3186	0.0042237	0.971497	6.2163	5.00305	30.5272	33.4343	29.3756	71.1726	94.7963	58.451
ENSRNOG00000000443	C4a	chr20:4302347-4508214	-	protein_coding	1.18172	2.26847	0.00390616	0.971497	3.96682	2.7851	5.39424	6.6629	5.68365	16.226	17.203	11.1919
ENSRNOG00000047657	C4a	chr20:2651599-2678141	-	protein_coding	1.08234	2.11747	0.00229261	0.971497	3.16773	2.08538	3.07586	3.52222	3.14684	8.90572	9.02769	6.3056
ENSRNOG00000024159	Fcer1g	chr13:89601896-89606326	-	protein_coding	0.924184	1.89761	0.00915209	0.971497	5.52312	4.59893	26.3458	22.3148	21.3217	47.5453	53.8791	35.502
ENSRNOG00000005392	Ngfr	chr10:83389847-83408061	-	protein_coding	0.918175	1.88972	0.0125347	0.98687	3.16297	2.2448	3.25726	3.20656	4.94564	9.75475	6.84324	7.51833
ENSRNOG00000024382	Fcgr3a	chr13:89385859-89396051	+	protein_coding	0.884525	1.84616	0.0201515	0.98687	2.89865	2.01413	3.0899	2.97365	3.05543	7.81149	7.75725	4.37438
ENSRNOG00000013886	Fyb	chr2:55835151-55983804	+	protein_coding	0.8805	1.84101	0.00315222	0.971497	2.00762	1.12712	1.10412	1.22833	1.22249	3.05377	3.71476	2.40206
ENSRNOG00000021199	Fcgr1a	chr2:198430530-198458041	-	protein_coding	0.864384	1.82056	0.0321856	0.98687	2.80415	1.93977	2.01902	3.36388	3.28591	5.50133	8.18514	4.70573
ENSRNOG00000029988	LOC103691423	chr2:23260651-23260965	-	protein_coding	0.858305	1.81291	0.0323947	0.98687	2.1759	1.31759	2.03286	1.95574	0.727375	3.31343	3.64443	3.60552
ENSRNOG00000024000	Cd22	chr1:89314558-89329418	-	protein_coding	0.853155	1.80645	0.0270878	0.98687	1.16064	0.307487	0.272786	0.129821	0.318025	0.690448	2.0135	1.19326
ENSRNOG00000026989	Gapt	chr2:41869556-41871858	-	protein_coding	0.849098	1.80137	0.016831	0.98687	1.49708	0.647985	0.523193	0.835993	0.375824	2.26941	2.11002	1.21191
ENSRNOG00000000137	Ly86	chr17:28104589-28191436	-	protein_coding	0.848897	1.80112	0.0295266	0.98687	2.95517	2.10627	3.28177	3.43188	3.2067	9.12015	7.3065	4.54852
ENSRNOG00000037331	Cd33	chr1:98398660-98402968	+	protein_coding	0.837843	1.78738	0.00502813	0.971497	3.21047	2.37263	4.37994	3.78036	4.40082	8.86807	9.48456	6.6659
ENSRNOG00000028566	Pld4	chr6:137323713-137331231	+	protein_coding	0.834498	1.78324	0.00834196	0.971497	4.61973	3.78524	12.1365	12.476	13.8036	25.3014	27.6835	18.6981
ENSRNOG00000003244	Ltc4s	chr10:35737664-35739625	-	protein_coding	0.827255	1.77431	0.014582	0.98687	3.08281	2.25555	3.29298	3.13105	5.13973	6.63602	7.51756	8.35129
ENSRNOG00000017874	Cd53	chr2:209489279-209537087	-	protein_coding	0.809545	1.75266	0.00908554	0.971497	3.83239	3.02284	6.72196	8.08422	6.65391	14.785	14.8486	10.5546
ENSRNOG00000050697	Ctsz	chr3:172527107-172537877	-	protein_coding	0.807896	1.75066	0.00944876	0.971497	4.98808	4.18019	17.8594	16.5042	17.0474	29.8397	38.4145	25.298
ENSRNOG00000042139	Clec4a1	chr4:155947453-155959993	-	protein_coding	0.795046	1.73513	0.00766107	0.971497	2.08076	1.28572	1.26228	1.61997	1.44498	2.99982	4.16065	2.66752
ENSRNOG00000009582	Rpe65	chr2:266141581-266169197	+	protein_coding	0.780714	1.71798	0.00539769	0.971497	2.767	1.98629	2.85513	2.42781	3.70699	6.18408	5.87529	5.38544
ENSRNOG00000017869	Irf8	chr19:54314865-54336640	+	protein_coding	0.777222	1.71383	0.0256221	0.98687	3.16182	2.3846	4.48376	3.62521	4.61434	8.31585	10.2063	5.86631
ENSRNOG00000003745	Atf3	chr13:109817728-109849632	-	protein_coding	0.738064	1.66794	0.00582484	0.971497	1.80714	1.06908	0.901492	1.25132	1.15746	2.37396	2.11009	3.08414
ENSRNOG00000015411	Apobec1	chr4:155386711-155401480	-	protein_coding	0.735961	1.66551	0.0168949	0.98687	1.79382	1.05786	0.670011	1.37115	1.27856	2.22783	2.96149	2.25992
ENSRNOG00000023708	Tmem176a	chr4:78458625-78462423	+	protein_coding	0.732541	1.66156	0.0124748	0.98687	5.84969	5.11715	37.5695	32.303	31.5476	55.2007	68.9587	47.7767
ENSRNOG00000055078	Cyp4b1	chr5:134508730-134526089	-	protein_coding	0.727749	1.65605	0.0401807	0.98687	1.06568	0.337931	0.429392	0.222495	0.155536	1.8096	0.976037	0.651829
ENSRNOG00000039255	Gpr31	chr1:53519829-53520788	-	protein_coding	0.721996	1.64946	0.0197512	0.98687	1.29435	0.572356	0.43888	0.342051	0.702534	1.67639	1.81121	0.960986
ENSRNOG00000054964	Aoah	chr17:45872414-46115004	-	protein_coding	0.713449	1.63972	0.0315724	0.98687	0.800148	0.0866993	0	0	0.19756	0.331939	1.13753	0.854423
ENSRNOG00000047922	LOC102557117	chr5:187312-187688	+	protein_coding	0.710344	1.63619	0.0277455	0.98687	1.05858	0.348239	0.249837	0.579281	0.045149	1.45185	0.974785	0.866301
ENSRNOG00000054251	Clec7a	chr4:163216163-163227334	-	protein_coding	0.704203	1.62924	0.0222491	0.98687	1.22131	0.517106	0.321247	0.496477	0.48231	1.16299	1.99526	0.956426
ENSRNOG00000031930	Bin2	chr7:142273833-142300382	-	protein_coding	0.700739	1.62534	0.00919119	0.971497	3.61307	2.91233	5.93527	7.5073	6.23171	10.5143	13.3917	10.0555
ENSRNOG00000039759	Gpr34	chrX:10023489-10031167	-	protein_coding	0.694568	1.6184	0.00794088	0.971497	4.26987	3.5753	10.5155	12.3549	10.0128	19.2722	20.4159	15.5364
ENSRNOG00000001959	Mx1	chr11:37891156-37914983	-	protein_coding	0.690265	1.61358	0.00377089	0.971497	1.87214	1.18188	1.13125	1.15009	1.54831	2.48667	3.07462	2.45316
ENSRNOG00000025094	Gpr183	chr15:108364701-108376221	-	protein_coding	0.690157	1.61346	0.00357108	0.971497	2.04348	1.35332	1.4431	1.70334	1.52538	3.03321	3.71454	2.68429
ENSRNOG00000057484	AABR07001573.2	chr1:53220397-53284319	+	protein_coding	0.682998	1.60547	0.0423916	0.98687	0.682998	0	0	0	0	1.21492	0.382256	0.351641
ENSRNOG00000037563	Cd68	chr10:56268720-56270640	-	protein_coding	0.676829	1.59862	0.0252316	0.98687	2.19809	1.52126	1.61914	2.31467	1.7242	4.38168	3.87019	2.68647
ENSRNOG00000048644	AC115371.1	chr15:33606124-33611579	+	protein_coding	0.675883	1.59757	0.0160916	0.98687	2.42979	1.75391	2.98628	1.81262	2.42181	5.05852	4.15695	4.00678
ENSRNOG00000020998	Oosp1	chr1:228032983-228053645	-	protein_coding	0.672596	1.59394	0.00983568	0.971497	0.672596	0	0	0	0	0.947192	0.471763	0.413084
ENSRNOG00000008465	Tmem176b	chr4:78450724-78458179	-	protein_coding	0.661127	1.58132	0.0125426	0.98687	6.05319	5.39207	41.7158	46.2456	35.6921	70.715	70.7002	55.9442
ENSRNOG00000046254	Adgre1	chr9:9431860-9585865	-	protein_coding	0.65876	1.57872	0.0469152	0.98687	2.8594	2.20064	2.61082	4.08414	4.29116	5.89081	7.89334	5.23674
ENSRNOG00000046452	Fcgr2b	chr13:89327794-89433815	-	protein_coding	0.650047	1.56922	0.0249481	0.98687	2.37919	1.72914	2.25977	2.58702	2.1164	3.78002	5.61659	3.45205
ENSRNOG00000007679	Cyth4	chr7:119820537-119845003	+	protein_coding	0.650003	1.56917	0.0475087	0.98687	3.43195	2.78195	4.79384	6.97289	6.04318	10.5408	11.9617	7.40358
ENSRNOG00000000853	Aif1	chr20:5161333-5166448	-	protein_coding	0.646204	1.56504	0.0274591	0.98687	4.27409	3.62789	10.6866	13.6192	10.0585	16.5765	22.664	16.4129
ENSRNOG00000005214	Plek	chr14:100151210-100217913	-	protein_coding	0.631183	1.54883	0.0204752	0.98687	3.17281	2.54163	4.30842	5.38995	4.81914	9.19481	8.82498	6.32194
ENSRNOG00000009571	Wipf3	chr4:84597323-84676775	+	protein_coding	0.627796	1.5452	0.0249003	0.98687	1.21666	0.588859	0.491311	0.240471	0.839235	1.24794	1.56484	1.17722
ENSRNOG00000019728	Itgad	chr1:199495298-199623960	+	protein_coding	0.620849	1.53778	0.0444406	0.98687	1.98918	1.36833	1.31884	1.3761	2.12313	3.76947	3.0741	2.22039
ENSRNOG00000048275	RGD1309350	chr1:213577122-213580542	+	protein_coding	0.611399	1.52774	0.000267242	0.742166	0.611399	0	0	0	0	0.428864	0.608219	0.551717
ENSRNOG00000002045	Anxa3	chr14:14364008-14426437	-	protein_coding	0.595552	1.51105	0.043686	0.98687	4.81075	4.2152	18.4267	18.1918	16.1866	29.9191	32.3495	20.4401
ENSRNOG00000011054	Laptm5	chr5:149047681-149069719	+	protein_coding	0.592888	1.50826	0.0391945	0.98687	4.55351	3.96062	13.3318	16.3451	14.1817	23.6726	27.2671	17.5667
ENSRNOG00000010866	Tmem154	chr2:183674522-183711812	+	protein_coding	0.589644	1.50488	0.0348098	0.98687	1.06357	0.473926	0.150562	0.409833	0.651657	0.87397	1.00744	1.42714
ENSRNOG00000018414	Csf1r	chr18:56414488-56458300	+	protein_coding	0.588356	1.50353	0.00835798	0.971497	5.39741	4.80905	27.9766	28.2758	24.9686	42.9295	45.766	35.4465

## Sheet: down_Test_vs_Control
#log2FC <= -0.585 #p-value cut-off <= 0.05 #q-value cut-off <= 1.00 #Gene biotype: protein_coding #Condition pair: down_Test_vs_Control Column A: Track_id, The database name in gene level. Column B: Gene_Name, The name of gene. Column C: Locus, The genomic coordinates of gene. Column D: Strand, Strand of the gene. Column E: Gene_Type, The biological type of gene. Column F: log2FC, if the comparis…
Annotation					DE Statistic				FPKM
Track_id	Gene_Name	Locus	Strand	Gene_Type	log2FC	Fold_Change	p_value	q_value	Test_FPKM	Control_FPKM	A1	A2	A3	B1	B2	B3
ENSRNOG00000012184	Urgcp	chr14:85957716-85991211	-	protein_coding	-1.64325	0.320134	0.00297758	0.971497	2.45717	4.10043	15.0631	16.4783	16.9773	3.33599	6.69934	3.96029
ENSRNOG00000023465	LOC500300	chr4:148782479-148784562	+	protein_coding	-0.775592	0.584149	0.0290017	0.98687	0.676595	1.45219	2.56483	1.66786	1.15403	0.441354	0.557069	0.819481
ENSRNOG00000018867	Klhdc7a	chr5:158436757-158439078	-	protein_coding	-0.749264	0.594907	0.0260526	0.98687	1.76114	2.5104	6.46827	3.96125	3.99236	2.84971	2.08618	2.27804
ENSRNOG00000050796	AABR07026893.1	chr17:3729421-3729810	-	protein_coding	-0.689581	0.620034	0.041049	0.98687	2.69583	3.38541	7.97928	11.9339	8.82552	5.21142	4.41653	7.08466
ENSRNOG00000003977	Dusp1	chr10:16970626-16973418	+	protein_coding	-0.672575	0.627386	0.0310778	0.98687	3.53575	4.20832	21.3051	14.2306	17.594	11.9236	8.6756	11.4749
ENSRNOG00000011263	Plac9	chr16:3851270-3866008	+	protein_coding	-0.659005	0.633315	0.0311449	0.98687	0.548156	1.20716	1.72023	1.30976	0.958864	0.60851	0.634012	0.189475
ENSRNOG00000030174	AABR07042903.1	chr19:14345993-14346891	+	protein_coding	-0.586126	0.666129	0.0465884	0.98687	0.115061	0.701186	0.554445	1.03365	0.359509	0.270311	0	0
