# Supplementary material for: Analyses of gene expression profiles in the rat dorsal horn of the spinal cord using RNA sequencing in chronic constriction injury rats
Source: J Neuroinflammation. 2018 Sep 25;15:280. doi: 10.1186/s12974-018-1316-0 (PMC6156955; doi:10.1186/s12974-018-1316-0)
Supplement: Supplementary file 4 — Table S4. Biological processes (BP) result of the upregulated differentially expressed genes (DEGs) in chronic constriction injury (CCI) model rats. (XLS 162 kb) [file 12974_2018_1316_MOESM4_ESM.xls]

## Sheet: BP
Column "GO.ID" stands for the ID of gene ontology term
Column "Term" stands for the name of gene ontology term
Column "Ontology" stands for the ontology of GOID belongs to
Column "Count" stands for the number of DE genes associated with the listed GOID
Column "Pop.Hits" stands for the number of background population genes associated with the listed GOID
Column "List.Total" stands for the total number of DE genes
Column "Pop.Total" stands for the total number of background population genes
Column "Fold.Enrichment" stands for the Fold Enrichment value of the GOID, it equals (Count/Pop.Hits)/(List.Total/Pop.Total)
Column "p_value" stands for the significance testing value of the GOID
Column "fdr" stands for the false discovery rate of the GOID, using Benjamini & Hochberg (1995) method
Column "Enrichment.Score" stands for the Enrichment Score value of the GOID, it equals (-log10(Pvalue))
Column "Gene.Ratio" stands for the Gene Ratio value genes associated with the GOID, it equals (Count/List.Total)
Column "GENES" stands for the DE genes associated with the GOID
GO.ID	Term	Ontology	Count	Pop.Hits	List.Total	Pop.Total	Fold.Enrichment	p_value	fdr	Enrichment.Score	Gene.Ratio	GENES
GO:0002376	immune system process	Biological Process	27	2161	55	17421	3.95749	4.63928e-13	1.92871e-09	12.3335	0.490909	Adgre1//Aif1//Anxa3//Apobec1//C1qa//C1qb//C1qc//C3//C4a//Ccl2//Clec7a//Csf1r//Cxcl13//Fcer1g//Fcgr1a//Fcgr2b//Fyb//Gapt//Gpr183//Irf8//Itgad//Mx1//Ngfr//Pld4//Plek//Tmem176a//Tmem176b
GO:0006955	immune response	Biological Process	21	1168	55	17421	5.69491	7.37736e-13	1.92871e-09	12.1321	0.381818	Adgre1//Aif1//Anxa3//C1qa//C1qb//C1qc//C3//C4a//Ccl2//Clec7a//Csf1r//Cxcl13//Fcer1g//Fcgr1a//Fcgr2b//Fyb//Gapt//Gpr183//Irf8//Mx1//Ngfr
GO:0006909	phagocytosis	Biological Process	11	170	55	17421	20.4953	9.11921e-13	1.92871e-09	12.04	0.2	Aif1//Anxa3//Bin2//C3//Ccl2//Clec7a//Fcer1g//Fcgr1a//Fcgr2b//Irf8//Pld4
GO:0006952	defense response	Biological Process	21	1298	55	17421	5.12454	5.6108e-12	8.90013e-09	11.251	0.381818	Aif1//Anxa3//Aoah//Apobec1//C1qa//C1qb//C1qc//C3//C4a//Ccl2//Clec7a//Csf1r//Cxcl13//Fcer1g//Fcgr1a//Fcgr2b//Irf8//Mx1//Ngfr//Plac8//Reg3b
GO:0016064	immunoglobulin mediated immune response	Biological Process	9	118	55	17421	24.1586	2.95975e-11	3.64577e-08	10.5287	0.163636	C1qa//C1qb//C1qc//C3//C4a//Fcer1g//Fcgr1a//Fcgr2b//Gapt
GO:0019724	B cell mediated immunity	Biological Process	9	120	55	17421	23.7559	3.44754e-11	3.64577e-08	10.4625	0.163636	C1qa//C1qb//C1qc//C3//C4a//Fcer1g//Fcgr1a//Fcgr2b//Gapt
GO:0009605	response to external stimulus	Biological Process	25	2229	55	17421	3.55255	6.61333e-11	5.99451e-08	10.1796	0.454545	Aif1//Anxa3//Aoah//Apobec1//Atf3//Bin2//C3//Ccl2//Clec7a//Csf1r//Cxcl13//Fcer1g//Fcgr1a//Fcgr2b//Fcgr3a//Gpr183//Irf8//Ltc4s//Ly86//Mx1//Ngfr//Plac8//Plek//Reg3b//Rpe65
GO:0002252	immune effector process	Biological Process	15	677	55	17421	7.01799	1.98023e-10	1.57057e-07	9.70328	0.272727	Anxa3//Apobec1//C1qa//C1qb//C1qc//C3//C4a//Ccl2//Clec7a//Fcer1g//Fcgr1a//Fcgr2b//Gapt//Gpr183//Mx1
GO:0002250	adaptive immune response	Biological Process	11	305	55	17421	11.4236	5.0262e-10	3.54347e-07	9.29876	0.2	Adgre1//C1qa//C1qb//C1qc//C3//C4a//Fcer1g//Fcgr1a//Fcgr2b//Gapt//Gpr183
GO:0051707	response to other organism	Biological Process	16	946	55	17421	5.35722	2.19949e-09	1.32794e-06	8.65768	0.290909	Anxa3//Apobec1//Ccl2//Clec7a//Cxcl13//Fcer1g//Fcgr1a//Fcgr2b//Fcgr3a//Irf8//Ltc4s//Ly86//Mx1//Ngfr//Plac8//Reg3b
GO:0043207	response to external biotic stimulus	Biological Process	16	949	55	17421	5.34028	2.30218e-09	1.32794e-06	8.63786	0.290909	Anxa3//Apobec1//Ccl2//Clec7a//Cxcl13//Fcer1g//Fcgr1a//Fcgr2b//Fcgr3a//Irf8//Ltc4s//Ly86//Mx1//Ngfr//Plac8//Reg3b
GO:0009607	response to biotic stimulus	Biological Process	16	980	55	17421	5.17135	3.65459e-09	1.93236e-06	8.43716	0.290909	Anxa3//Apobec1//Ccl2//Clec7a//Cxcl13//Fcer1g//Fcgr1a//Fcgr2b//Fcgr3a//Irf8//Ltc4s//Ly86//Mx1//Ngfr//Plac8//Reg3b
GO:0002455	humoral immune response mediated by circulating immunoglobulin	Biological Process	6	53	55	17421	35.858	6.58939e-09	3.21613e-06	8.18115	0.109091	C1qa//C1qb//C1qc//C3//C4a//Fcgr2b
GO:0002443	leukocyte mediated immunity	Biological Process	10	303	55	17421	10.4536	7.96554e-09	3.6101e-06	8.09878	0.181818	Anxa3//C1qa//C1qb//C1qc//C3//C4a//Fcer1g//Fcgr1a//Fcgr2b//Gapt
GO:0009617	response to bacterium	Biological Process	13	628	55	17421	6.55683	9.26152e-09	3.91762e-06	8.03332	0.236364	Anxa3//Ccl2//Cxcl13//Fcer1g//Fcgr1a//Fcgr2b//Fcgr3a//Irf8//Ltc4s//Ly86//Ngfr//Plac8//Reg3b
GO:0002449	lymphocyte mediated immunity	Biological Process	9	230	55	17421	12.3944	1.11732e-08	4.43089e-06	7.95182	0.163636	C1qa//C1qb//C1qc//C3//C4a//Fcer1g//Fcgr1a//Fcgr2b//Gapt
GO:0006897	endocytosis	Biological Process	12	530	55	17421	7.1716	1.42612e-08	5.3228e-06	7.84584	0.218182	Aif1//Anxa3//Bin2//C3//Ccl2//Clec7a//Fcer1g//Fcgr1a//Fcgr2b//Irf8//Pld4//Wipf3
GO:0002460	adaptive immune response based on somatic recombination of immune receptors built from immunoglobulin superfamily domains	Biological Process	9	241	55	17421	11.8287	1.67592e-08	5.90762e-06	7.77575	0.163636	C1qa//C1qb//C1qc//C3//C4a//Fcer1g//Fcgr1a//Fcgr2b//Gapt
GO:0002883	regulation of hypersensitivity	Biological Process	4	12	55	17421	105.582	2.47027e-08	8.24939e-06	7.60726	0.0727273	C3//Fcer1g//Fcgr1a//Fcgr2b
GO:0002682	regulation of immune system process	Biological Process	16	1171	55	17421	4.32786	4.54629e-08	1.44231e-05	7.34234	0.290909	Aif1//C1qa//C1qb//C1qc//C3//C4a//Ccl2//Clec7a//Csf1r//Cxcl13//Fcer1g//Fcgr1a//Fcgr2b//Gpr183//Tmem176a//Tmem176b
GO:0002524	hypersensitivity	Biological Process	4	14	55	17421	90.4987	4.97526e-08	1.50324e-05	7.30318	0.0727273	C3//Fcer1g//Fcgr1a//Fcgr2b
GO:0006958	complement activation, classical pathway	Biological Process	5	38	55	17421	41.677	6.00878e-08	1.73299e-05	7.22121	0.0909091	C1qa//C1qb//C1qc//C3//C4a
GO:0002684	positive regulation of immune system process	Biological Process	13	750	55	17421	5.49025	7.51484e-08	2.07311e-05	7.12408	0.236364	Aif1//C1qa//C1qb//C1qc//C3//C4a//Ccl2//Clec7a//Csf1r//Cxcl13//Fcer1g//Fcgr1a//Gpr183
GO:0002864	regulation of acute inflammatory response to antigenic stimulus	Biological Process	4	17	55	17421	74.5283	1.17578e-07	3.10846e-05	6.92968	0.0727273	C3//Fcer1g//Fcgr1a//Fcgr2b
GO:0045087	innate immune response	Biological Process	11	551	55	17421	6.32341	2.24131e-07	5.68845e-05	6.6495	0.2	Aif1//C1qa//C1qb//C1qc//C3//C4a//Ccl2//Clec7a//Csf1r//Fcer1g//Mx1
GO:0006911	phagocytosis, engulfment	Biological Process	5	50	55	17421	31.6745	2.47449e-07	6.0387e-05	6.60651	0.0909091	Aif1//Bin2//Fcer1g//Fcgr1a//Fcgr2b
GO:0006959	humoral immune response	Biological Process	7	160	55	17421	13.8576	2.59358e-07	6.09491e-05	6.5861	0.127273	C1qa//C1qb//C1qc//C3//C4a//Fcgr2b//Gpr183
GO:0006950	response to stress	Biological Process	25	3342	55	17421	2.36943	3.29058e-07	7.45668e-05	6.48273	0.454545	Aif1//Anxa3//Aoah//Apobec1//Atf3//C1qa//C1qb//C1qc//C3//C4a//Ccl2//Clec7a//Csf1r//Cxcl13//Fcer1g//Fcgr1a//Fcgr2b//Fcgr3a//Irf8//Ltc4s//Mx1//Ngfr//Plac8//Plek//Reg3b
GO:0050766	positive regulation of phagocytosis	Biological Process	5	55	55	17421	28.795	4.02122e-07	8.79815e-05	6.39564	0.0909091	C3//Ccl2//Fcer1g//Fcgr1a//Fcgr2b
GO:0006954	inflammatory response	Biological Process	11	591	55	17421	5.89543	4.50463e-07	9.52729e-05	6.34634	0.2	Aif1//Aoah//C3//C4a//Ccl2//Csf1r//Fcer1g//Fcgr1a//Fcgr2b//Ngfr//Reg3b
GO:0006956	complement activation	Biological Process	5	58	55	17421	27.3056	5.26402e-07	0.000107743	6.27868	0.0909091	C1qa//C1qb//C1qc//C3//C4a
GO:0099024	plasma membrane invagination	Biological Process	5	59	55	17421	26.8428	5.7396e-07	0.000113806	6.24112	0.0909091	Aif1//Bin2//Fcer1g//Fcgr1a//Fcgr2b
GO:0010324	membrane invagination	Biological Process	5	67	55	17421	23.6377	1.08912e-06	0.000209409	5.96292	0.0909091	Aif1//Bin2//Fcer1g//Fcgr1a//Fcgr2b
GO:0072376	protein activation cascade	Biological Process	5	70	55	17421	22.6247	1.35649e-06	0.000253146	5.86758	0.0909091	C1qa//C1qb//C1qc//C3//C4a
GO:0002438	acute inflammatory response to antigenic stimulus	Biological Process	4	31	55	17421	40.8704	1.51107e-06	0.000266325	5.82072	0.0727273	C3//Fcer1g//Fcgr1a//Fcgr2b
GO:0002861	regulation of inflammatory response to antigenic stimulus	Biological Process	4	31	55	17421	40.8704	1.51107e-06	0.000266325	5.82072	0.0727273	C3//Fcer1g//Fcgr1a//Fcgr2b
GO:0002866	positive regulation of acute inflammatory response to antigenic stimulus	Biological Process	3	10	55	17421	95.0236	2.32401e-06	0.000398537	5.63376	0.0545455	C3//Fcer1g//Fcgr1a
GO:0048584	positive regulation of response to stimulus	Biological Process	17	1779	55	17421	3.0268	2.54785e-06	0.00041703	5.59383	0.309091	Aif1//Atf3//C1qa//C1qb//C1qc//C3//C4a//Ccl2//Clec7a//Csf1r//Cxcl13//Fcer1g//Fcgr1a//Gpr183//Ly86//Ngfr//Plek
GO:0071216	cellular response to biotic stimulus	Biological Process	7	225	55	17421	9.8543	2.5633e-06	0.00041703	5.5912	0.127273	Ccl2//Clec7a//Fcgr2b//Fcgr3a//Irf8//Ltc4s//Ly86
GO:0050764	regulation of phagocytosis	Biological Process	5	81	55	17421	19.5522	2.80736e-06	0.000445318	5.5517	0.0909091	C3//Ccl2//Fcer1g//Fcgr1a//Fcgr2b
GO:0072678	T cell migration	Biological Process	4	39	55	17421	32.4867	3.88666e-06	0.000587301	5.41042	0.0727273	Aif1//Ccl2//Cxcl13//Gpr183
GO:0032101	regulation of response to external stimulus	Biological Process	11	737	55	17421	4.72754	3.88757e-06	0.000587301	5.41032	0.2	Aif1//Aoah//C3//Ccl2//Cxcl13//Fcer1g//Fcgr1a//Fcgr2b//Gpr183//Ly86//Plek
GO:0042742	defense response to bacterium	Biological Process	7	245	55	17421	9.04987	4.49859e-06	0.000663804	5.34692	0.127273	Anxa3//Cxcl13//Fcer1g//Fcgr1a//Irf8//Plac8//Reg3b
GO:0032103	positive regulation of response to external stimulus	Biological Process	7	256	55	17421	8.66101	6.00248e-06	0.000865585	5.22167	0.127273	Aif1//C3//Ccl2//Cxcl13//Fcer1g//Fcgr1a//Ly86
GO:0006935	chemotaxis	Biological Process	9	489	55	17421	5.82967	6.36326e-06	0.000897219	5.19632	0.163636	Aif1//Bin2//C3//Ccl2//Csf1r//Cxcl13//Fcer1g//Gpr183//Ngfr
GO:0042330	taxis	Biological Process	9	491	55	17421	5.80592	6.57638e-06	0.000907112	5.18201	0.163636	Aif1//Bin2//C3//Ccl2//Csf1r//Cxcl13//Fcer1g//Gpr183//Ngfr
GO:0002863	positive regulation of inflammatory response to antigenic stimulus	Biological Process	3	14	55	17421	67.874	6.99507e-06	0.000944335	5.15521	0.0545455	C3//Fcer1g//Fcgr1a
GO:0016192	vesicle-mediated transport	Biological Process	13	1136	55	17421	3.62473	8.11737e-06	0.00107301	5.09058	0.236364	Aif1//Anxa3//Bin2//C3//Ccl2//Clec7a//Fcer1g//Fcgr1a//Fcgr2b//Irf8//Pld4//Plek//Wipf3
GO:0098542	defense response to other organism	Biological Process	9	515	55	17421	5.53536	9.6533e-06	0.00125	5.01532	0.163636	Anxa3//Apobec1//Cxcl13//Fcer1g//Fcgr1a//Irf8//Mx1//Plac8//Reg3b
GO:0033993	response to lipid	Biological Process	13	1176	55	17421	3.50144	1.17955e-05	0.00149685	4.92828	0.236364	Aif1//Anxa3//C1qb//C3//Ccl2//Fcgr1a//Fcgr2b//Fcgr3a//Irf8//Ltc4s//Ly86//Ngfr//Reg3b
GO:0002712	regulation of B cell mediated immunity	Biological Process	4	52	55	17421	24.365	1.24612e-05	0.0015205	4.90444	0.0727273	C3//Fcer1g//Fcgr1a//Fcgr2b
GO:0002889	regulation of immunoglobulin mediated immune response	Biological Process	4	52	55	17421	24.365	1.24612e-05	0.0015205	4.90444	0.0727273	C3//Fcer1g//Fcgr1a//Fcgr2b
GO:0071222	cellular response to lipopolysaccharide	Biological Process	6	193	55	17421	9.84701	1.42546e-05	0.00170652	4.84605	0.109091	Ccl2//Fcgr2b//Fcgr3a//Irf8//Ltc4s//Ly86
GO:0002253	activation of immune response	Biological Process	7	296	55	17421	7.4906	1.54385e-05	0.00181402	4.81139	0.127273	C1qa//C1qb//C1qc//C3//C4a//Clec7a//Fcer1g
GO:0010033	response to organic substance	Biological Process	21	3000	55	17421	2.21722	1.58564e-05	0.00181983	4.7998	0.381818	Aif1//Anxa3//Apobec1//Atf3//C1qb//C3//Ccl2//Cd68//Clec7a//Csf1r//Cxcl13//Fcer1g//Fcgr1a//Fcgr2b//Fcgr3a//Irf8//Ltc4s//Ly86//Ngfr//Reg3b//Rpe65
GO:0051704	multi-organism process	Biological Process	17	2038	55	17421	2.64214	1.60616e-05	0.00181983	4.79421	0.309091	Anxa3//Apobec1//Ccl2//Clec7a//Cxcl13//Fcer1g//Fcgr1a//Fcgr2b//Fcgr3a//Irf8//Ltc4s//Ly86//Mx1//Ngfr//Plac8//Reg3b//Wipf3
GO:0071219	cellular response to molecule of bacterial origin	Biological Process	6	203	55	17421	9.36193	1.89796e-05	0.00211273	4.72171	0.109091	Ccl2//Fcgr2b//Fcgr3a//Irf8//Ltc4s//Ly86
GO:0050776	regulation of immune response	Biological Process	9	578	55	17421	4.93202	2.41553e-05	0.0026425	4.61699	0.163636	C1qa//C1qb//C1qc//C3//C4a//Clec7a//Fcer1g//Fcgr1a//Fcgr2b
GO:0002673	regulation of acute inflammatory response	Biological Process	4	62	55	17421	20.4352	2.51638e-05	0.00267694	4.59922	0.0727273	C3//Fcer1g//Fcgr1a//Fcgr2b
GO:0002520	immune system development	Biological Process	11	899	55	17421	3.87564	2.53138e-05	0.00267694	4.59664	0.2	C1qc//C3//Csf1r//Cxcl13//Fcer1g//Gpr183//Irf8//Pld4//Plek//Tmem176a//Tmem176b
GO:0050896	response to stimulus	Biological Process	39	9088	55	17421	1.35927	2.67767e-05	0.00278522	4.57224	0.709091	Adgre1//Aif1//Anxa3//Aoah//Apobec1//Atf3//Bin2//C1qa//C1qb//C1qc//C3//C4a//Ccl2//Cd53//Cd68//Clec7a//Csf1r//Cxcl13//Cyp4b1//Cyth4//Fcer1g//Fcgr1a//Fcgr2b//Fcgr3a//Fyb//Gapt//Gpr183//Gpr31//Gpr34//Irf8//Itgad//Ltc4s//Ly86//Mx1//Ngfr//Plac8//Plek//Reg3b//Rpe65
GO:0050778	positive regulation of immune response	Biological Process	8	449	55	17421	5.64357	2.79261e-05	0.00285793	4.55399	0.145455	C1qa//C1qb//C1qc//C3//C4a//Clec7a//Fcer1g//Fcgr1a
GO:0045807	positive regulation of endocytosis	Biological Process	5	131	55	17421	12.0895	2.9421e-05	0.00296311	4.53134	0.0909091	C3//Ccl2//Fcer1g//Fcgr1a//Fcgr2b
GO:0002437	inflammatory response to antigenic stimulus	Biological Process	4	66	55	17421	19.1967	3.22495e-05	0.00319723	4.49148	0.0727273	C3//Fcer1g//Fcgr1a//Fcgr2b
GO:0002526	acute inflammatory response	Biological Process	5	134	55	17421	11.8189	3.28023e-05	0.00320201	4.4841	0.0909091	C3//Fcer1g//Fcgr1a//Fcgr2b//Reg3b
GO:0060326	cell chemotaxis	Biological Process	6	232	55	17421	8.19169	4.02005e-05	0.00385413	4.39577	0.109091	Aif1//Bin2//Ccl2//Cxcl13//Fcer1g//Gpr183
GO:0072676	lymphocyte migration	Biological Process	4	70	55	17421	18.0997	4.06977e-05	0.00385413	4.39043	0.0727273	Aif1//Ccl2//Cxcl13//Gpr183
GO:0048583	regulation of response to stimulus	Biological Process	21	3233	55	17421	2.05742	5.09163e-05	0.00475094	4.29314	0.381818	Aif1//Aoah//Atf3//C1qa//C1qb//C1qc//C3//C4a//Ccl2//Clec7a//Csf1r//Cxcl13//Cyth4//Fcer1g//Fcgr1a//Fcgr2b//Gpr183//Ly86//Ngfr//Plek//Reg3b
GO:0002478	antigen processing and presentation of exogenous peptide antigen	Biological Process	3	27	55	17421	35.1939	5.48128e-05	0.00496839	4.26112	0.0545455	Fcer1g//Fcgr1a//Fcgr2b
GO:0002888	positive regulation of myeloid leukocyte mediated immunity	Biological Process	3	27	55	17421	35.1939	5.48128e-05	0.00496839	4.26112	0.0545455	C3//Fcer1g//Fcgr1a
GO:0070887	cellular response to chemical stimulus	Biological Process	18	2542	55	17421	2.24289	7.64544e-05	0.00683244	4.1166	0.327273	Aif1//Apobec1//Atf3//Bin2//Ccl2//Cd68//Csf1r//Cxcl13//Fcer1g//Fcgr2b//Fcgr3a//Gpr183//Irf8//Ltc4s//Ly86//Ngfr//Reg3b//Rpe65
GO:0002444	myeloid leukocyte mediated immunity	Biological Process	4	84	55	17421	15.0831	8.32586e-05	0.00733716	4.07957	0.0727273	Anxa3//C3//Fcer1g//Fcgr1a
GO:0048534	hematopoietic or lymphoid organ development	Biological Process	10	851	55	17421	3.72204	8.83636e-05	0.00768037	4.05373	0.181818	C1qc//Csf1r//Cxcl13//Fcer1g//Gpr183//Irf8//Pld4//Plek//Tmem176a//Tmem176b
GO:0002675	positive regulation of acute inflammatory response	Biological Process	3	32	55	17421	29.6949	9.20525e-05	0.0077452	4.03596	0.0545455	C3//Fcer1g//Fcgr1a
GO:0019884	antigen processing and presentation of exogenous antigen	Biological Process	3	32	55	17421	29.6949	9.20525e-05	0.0077452	4.03596	0.0545455	Fcer1g//Fcgr1a//Fcgr2b
GO:0001775	cell activation	Biological Process	10	856	55	17421	3.7003	9.27715e-05	0.0077452	4.03259	0.181818	Aif1//Anxa3//Ccl2//Clec7a//Fcer1g//Fcgr2b//Gapt//Gpr183//Itgad//Plek
GO:0071310	cellular response to organic substance	Biological Process	16	2098	55	17421	2.4156	9.44687e-05	0.00778446	4.02471	0.290909	Aif1//Apobec1//Atf3//Ccl2//Cd68//Csf1r//Cxcl13//Fcer1g//Fcgr2b//Fcgr3a//Irf8//Ltc4s//Ly86//Ngfr//Reg3b//Rpe65
GO:0009611	response to wounding	Biological Process	8	550	55	17421	4.60721	0.000116221	0.00945415	3.93471	0.145455	Aif1//C3//Ccl2//Fcer1g//Fcgr3a//Ltc4s//Ngfr//Plek
GO:0032496	response to lipopolysaccharide	Biological Process	7	408	55	17421	5.43436	0.000118008	0.00947795	3.92809	0.127273	Ccl2//Fcgr2b//Fcgr3a//Irf8//Ltc4s//Ly86//Ngfr
GO:0050727	regulation of inflammatory response	Biological Process	6	283	55	17421	6.71545	0.00012058	0.00956353	3.91872	0.109091	Aoah//C3//Ccl2//Fcer1g//Fcgr1a//Fcgr2b
GO:0030595	leukocyte chemotaxis	Biological Process	5	178	55	17421	8.89734	0.00012629	0.00989273	3.89863	0.0909091	Aif1//Ccl2//Cxcl13//Fcer1g//Gpr183
GO:1901701	cellular response to oxygen-containing compound	Biological Process	11	1077	55	17421	3.2351	0.00013016	0.0100715	3.88552	0.2	Aif1//Apobec1//Ccl2//Fcgr2b//Fcgr3a//Irf8//Ltc4s//Ly86//Ngfr//Reg3b//Rpe65
GO:0002714	positive regulation of B cell mediated immunity	Biological Process	3	37	55	17421	25.6821	0.000142815	0.0107876	3.84523	0.0545455	C3//Fcer1g//Fcgr1a
GO:0002891	positive regulation of immunoglobulin mediated immune response	Biological Process	3	37	55	17421	25.6821	0.000142815	0.0107876	3.84523	0.0545455	C3//Fcer1g//Fcgr1a
GO:0045321	leukocyte activation	Biological Process	9	730	55	17421	3.90508	0.000146397	0.0109281	3.83447	0.163636	Aif1//Anxa3//Ccl2//Clec7a//Fcer1g//Fcgr2b//Gapt//Gpr183//Itgad
GO:0002237	response to molecule of bacterial origin	Biological Process	7	424	55	17421	5.22929	0.000149722	0.0110463	3.82471	0.127273	Ccl2//Fcgr2b//Fcgr3a//Irf8//Ltc4s//Ly86//Ngfr
GO:0001776	leukocyte homeostasis	Biological Process	4	100	55	17421	12.6698	0.000163831	0.0119484	3.7856	0.0727273	Fcer1g//Fcgr2b//Gapt//Gpr183
GO:2000401	regulation of lymphocyte migration	Biological Process	3	41	55	17421	23.1765	0.000194425	0.0140185	3.71125	0.0545455	Aif1//Ccl2//Cxcl13
GO:0050729	positive regulation of inflammatory response	Biological Process	4	107	55	17421	11.841	0.000212593	0.0151562	3.67245	0.0727273	C3//Ccl2//Fcer1g//Fcgr1a
GO:0048247	lymphocyte chemotaxis	Biological Process	3	44	55	17421	21.5963	0.000240157	0.016931	3.61951	0.0545455	Ccl2//Cxcl13//Gpr183
GO:0031529	ruffle organization	Biological Process	3	45	55	17421	21.1164	0.000256814	0.0179064	3.59038	0.0545455	Aif1//Csf1r//Plek
GO:0030100	regulation of endocytosis	Biological Process	5	213	55	17421	7.43534	0.000291079	0.0199445	3.53599	0.0909091	C3//Ccl2//Fcer1g//Fcgr1a//Fcgr2b
GO:0002886	regulation of myeloid leukocyte mediated immunity	Biological Process	3	47	55	17421	20.2178	0.000292331	0.0199445	3.53413	0.0545455	C3//Fcer1g//Fcgr1a
GO:0030097	hemopoiesis	Biological Process	9	802	55	17421	3.5545	0.000295573	0.0199512	3.52934	0.163636	C1qc//Csf1r//Fcer1g//Gpr183//Irf8//Pld4//Plek//Tmem176a//Tmem176b
GO:0002366	leukocyte activation involved in immune response	Biological Process	5	218	55	17421	7.2648	0.000323899	0.0211402	3.48959	0.0909091	Anxa3//Clec7a//Fcer1g//Gapt//Gpr183
GO:0051130	positive regulation of cellular component organization	Biological Process	11	1196	55	17421	2.91321	0.000325339	0.0211402	3.48766	0.2	C3//Ccl2//Cd53//Cxcl13//Fcer1g//Fcgr1a//Fcgr2b//Irf8//Ngfr//Plek//Wipf3
GO:0033623	regulation of integrin activation	Biological Process	2	10	55	17421	63.3491	0.000329847	0.0211402	3.48169	0.0363636	Cxcl13//Plek
GO:0043615	astrocyte cell migration	Biological Process	2	10	55	17421	63.3491	0.000329847	0.0211402	3.48169	0.0363636	Ccl2//Gpr183
GO:2000425	regulation of apoptotic cell clearance	Biological Process	2	10	55	17421	63.3491	0.000329847	0.0211402	3.48169	0.0363636	C3//Ccl2
GO:0002263	cell activation involved in immune response	Biological Process	5	220	55	17421	7.19876	0.000337785	0.0214325	3.47136	0.0909091	Anxa3//Clec7a//Fcer1g//Gapt//Gpr183
GO:0050922	negative regulation of chemotaxis	Biological Process	3	51	55	17421	18.6321	0.000372552	0.0234044	3.42881	0.0545455	Aif1//Ccl2//Cxcl13
GO:0032355	response to estradiol	Biological Process	5	234	55	17421	6.76807	0.000448042	0.0278709	3.34868	0.0909091	C3//Ccl2//Fcgr1a//Fcgr2b//Reg3b
GO:0002822	regulation of adaptive immune response based on somatic recombination of immune receptors built from immunoglobulin superfamily domains	Biological Process	4	132	55	17421	9.59835	0.000473315	0.0291571	3.32485	0.0727273	C3//Fcer1g//Fcgr1a//Fcgr2b
GO:0002706	regulation of lymphocyte mediated immunity	Biological Process	4	133	55	17421	9.52618	0.00048701	0.0297123	3.31246	0.0727273	C3//Fcer1g//Fcgr1a//Fcgr2b
GO:0051239	regulation of multicellular organismal process	Biological Process	17	2690	55	17421	2.00174	0.000532444	0.0321748	3.27373	0.309091	Aif1//Anxa3//C1qc//C3//Ccl2//Csf1r//Cxcl13//Fcer1g//Fcgr2b//Fcgr3a//Gpr183//Irf8//Ngfr//Plac8//Plek//Tmem176a//Tmem176b
GO:0002819	regulation of adaptive immune response	Biological Process	4	141	55	17421	8.98569	0.000606942	0.0363306	3.21685	0.0727273	C3//Fcer1g//Fcgr1a//Fcgr2b
GO:0002283	neutrophil activation involved in immune response	Biological Process	2	14	55	17421	45.2494	0.000662346	0.0389128	3.17891	0.0363636	Anxa3//Fcer1g
GO:0019886	antigen processing and presentation of exogenous peptide antigen via MHC class II	Biological Process	2	14	55	17421	45.2494	0.000662346	0.0389128	3.17891	0.0363636	Fcer1g//Fcgr2b
GO:0070372	regulation of ERK1 and ERK2 cascade	Biological Process	5	259	55	17421	6.11478	0.000710013	0.0413306	3.14873	0.0909091	Atf3//C3//Ccl2//Csf1r//Gpr183
GO:0002683	negative regulation of immune system process	Biological Process	6	396	55	17421	4.79917	0.000727312	0.0419527	3.13828	0.109091	C1qc//Ccl2//Fcer1g//Fcgr2b//Tmem176a//Tmem176b
GO:0048518	positive regulation of biological process	Biological Process	25	5105	55	17421	1.55115	0.000761168	0.0432198	3.11852	0.454545	Aif1//Anxa3//Apobec1//Atf3//C1qa//C1qb//C1qc//C3//C4a//Ccl2//Cd53//Clec7a//Csf1r//Cxcl13//Fcer1g//Fcgr1a//Fcgr2b//Gpr183//Irf8//Ly86//Ngfr//Plac8//Plek//Reg3b//Wipf3
GO:0038094	Fc-gamma receptor signaling pathway	Biological Process	2	15	55	17421	42.2327	0.000762903	0.0432198	3.11753	0.0363636	Fcer1g//Fcgr1a
GO:0048002	antigen processing and presentation of peptide antigen	Biological Process	3	66	55	17421	14.3975	0.000795265	0.0446545	3.09949	0.0545455	Fcer1g//Fcgr1a//Fcgr2b
GO:0032102	negative regulation of response to external stimulus	Biological Process	5	269	55	17421	5.88746	0.000841875	0.046857	3.07475	0.0909091	Aif1//Aoah//Ccl2//Cxcl13//Fcgr2b
GO:0071402	cellular response to lipoprotein particle stimulus	Biological Process	2	16	55	17421	39.5932	0.000870358	0.048021	3.0603	0.0363636	Ccl2//Fcer1g
GO:0070371	ERK1 and ERK2 cascade	Biological Process	5	274	55	17421	5.78003	0.000914286	0.0491372	3.03892	0.0909091	Atf3//C3//Ccl2//Csf1r//Gpr183
GO:0031349	positive regulation of defense response	Biological Process	5	275	55	17421	5.75901	0.000929309	0.0491372	3.03184	0.0909091	C3//Ccl2//Clec7a//Fcer1g//Fcgr1a
GO:0046651	lymphocyte proliferation	Biological Process	5	275	55	17421	5.75901	0.000929309	0.0491372	3.03184	0.0909091	Aif1//Fcgr2b//Gapt//Gpr183//Itgad
GO:0050900	leukocyte migration	Biological Process	5	275	55	17421	5.75901	0.000929309	0.0491372	3.03184	0.0909091	Aif1//Ccl2//Cxcl13//Fcer1g//Gpr183
GO:0051384	response to glucocorticoid	Biological Process	5	275	55	17421	5.75901	0.000929309	0.0491372	3.03184	0.0909091	Aif1//Anxa3//C1qb//C3//Ccl2
GO:0031347	regulation of defense response	Biological Process	7	577	55	17421	3.84267	0.000954416	0.049923	3.02026	0.127273	Aoah//C3//Ccl2//Clec7a//Fcer1g//Fcgr1a//Fcgr2b
GO:0032943	mononuclear cell proliferation	Biological Process	5	277	55	17421	5.71743	0.000959906	0.049923	3.01777	0.0909091	Aif1//Fcgr2b//Gapt//Gpr183//Itgad
GO:0010818	T cell chemotaxis	Biological Process	2	17	55	17421	37.2642	0.000984673	0.049982	3.00671	0.0363636	Cxcl13//Gpr183
GO:0033622	integrin activation	Biological Process	2	17	55	17421	37.2642	0.000984673	0.049982	3.00671	0.0363636	Cxcl13//Plek
GO:0090026	positive regulation of monocyte chemotaxis	Biological Process	2	17	55	17421	37.2642	0.000984673	0.049982	3.00671	0.0363636	Aif1//Ccl2
GO:1901700	response to oxygen-containing compound	Biological Process	13	1827	55	17421	2.2538	0.00101532	0.0511287	2.9934	0.236364	Aif1//Apobec1//C3//Ccl2//Fcgr1a//Fcgr2b//Fcgr3a//Irf8//Ltc4s//Ly86//Ngfr//Reg3b//Rpe65
GO:0050867	positive regulation of cell activation	Biological Process	5	288	55	17421	5.49905	0.00114182	0.0570462	2.9424	0.0909091	Aif1//Ccl2//Fcer1g//Gpr183//Plek
GO:0070661	leukocyte proliferation	Biological Process	5	289	55	17421	5.48003	0.00115954	0.057479	2.93571	0.0909091	Aif1//Fcgr2b//Gapt//Gpr183//Itgad
GO:0033033	negative regulation of myeloid cell apoptotic process	Biological Process	2	19	55	17421	33.3416	0.00123374	0.0606827	2.90878	0.0363636	Fcer1g//Fcgr2b
GO:0042221	response to chemical	Biological Process	25	5285	55	17421	1.49832	0.00132675	0.0647557	2.87721	0.454545	Aif1//Anxa3//Apobec1//Atf3//Bin2//C1qa//C1qb//C3//Ccl2//Cd68//Clec7a//Csf1r//Cxcl13//Cyp4b1//Fcer1g//Fcgr1a//Fcgr2b//Fcgr3a//Gpr183//Irf8//Ltc4s//Ly86//Ngfr//Reg3b//Rpe65
GO:0031960	response to corticosteroid	Biological Process	5	299	55	17421	5.29675	0.00134821	0.0648007	2.87024	0.0909091	Aif1//Anxa3//C1qb//C3//Ccl2
GO:0002495	antigen processing and presentation of peptide antigen via MHC class II	Biological Process	2	20	55	17421	31.6745	0.00136841	0.0648007	2.86378	0.0363636	Fcer1g//Fcgr2b
GO:1901623	regulation of lymphocyte chemotaxis	Biological Process	2	20	55	17421	31.6745	0.00136841	0.0648007	2.86378	0.0363636	Ccl2//Cxcl13
GO:0046649	lymphocyte activation	Biological Process	7	614	55	17421	3.6111	0.00136853	0.0648007	2.86375	0.127273	Aif1//Ccl2//Fcer1g//Fcgr2b//Gapt//Gpr183//Itgad
GO:0002703	regulation of leukocyte mediated immunity	Biological Process	4	177	55	17421	7.15809	0.00141432	0.0664732	2.84945	0.0727273	C3//Fcer1g//Fcgr1a//Fcgr2b
GO:1902106	negative regulation of leukocyte differentiation	Biological Process	3	81	55	17421	11.7313	0.00144052	0.0672065	2.84148	0.0545455	C1qc//Tmem176a//Tmem176b
GO:0002699	positive regulation of immune effector process	Biological Process	4	179	55	17421	7.07811	0.00147397	0.0682655	2.83151	0.0727273	C3//Ccl2//Fcer1g//Fcgr1a
GO:0042119	neutrophil activation	Biological Process	2	21	55	17421	30.1662	0.0015098	0.0694182	2.82108	0.0363636	Anxa3//Fcer1g
GO:0070374	positive regulation of ERK1 and ERK2 cascade	Biological Process	4	183	55	17421	6.9234	0.00159851	0.0724906	2.79628	0.0727273	C3//Ccl2//Csf1r//Gpr183
GO:0002690	positive regulation of leukocyte chemotaxis	Biological Process	3	84	55	17421	11.3123	0.00159948	0.0724906	2.79602	0.0545455	Aif1//Ccl2//Cxcl13
GO:0038093	Fc receptor signaling pathway	Biological Process	2	22	55	17421	28.795	0.00165787	0.0740788	2.78045	0.0363636	Fcer1g//Fcgr1a
GO:0071677	positive regulation of mononuclear cell migration	Biological Process	2	22	55	17421	28.795	0.00165787	0.0740788	2.78045	0.0363636	Aif1//Ccl2
GO:0007166	cell surface receptor signaling pathway	Biological Process	14	2194	55	17421	2.02117	0.00179948	0.0791531	2.74485	0.254545	Adgre1//Atf3//Ccl2//Cd53//Csf1r//Cxcl13//Fcer1g//Fcgr1a//Fcgr2b//Itgad//Ly86//Ngfr//Plek//Rpe65
GO:0090025	regulation of monocyte chemotaxis	Biological Process	2	23	55	17421	27.5431	0.00181258	0.0791531	2.7417	0.0363636	Aif1//Ccl2
GO:0002708	positive regulation of lymphocyte mediated immunity	Biological Process	3	88	55	17421	10.7981	0.00182794	0.0791531	2.73804	0.0545455	C3//Fcer1g//Fcgr1a
GO:0002824	positive regulation of adaptive immune response based on somatic recombination of immune receptors built from immunoglobulin superfamily domains	Biological Process	3	88	55	17421	10.7981	0.00182794	0.0791531	2.73804	0.0545455	C3//Fcer1g//Fcgr1a
GO:0050920	regulation of chemotaxis	Biological Process	4	190	55	17421	6.66833	0.00183381	0.0791531	2.73665	0.0727273	Aif1//Ccl2//Cxcl13//Gpr183
GO:0050865	regulation of cell activation	Biological Process	6	480	55	17421	3.95932	0.00195146	0.0836622	2.70964	0.109091	Aif1//Ccl2//Fcer1g//Fcgr2b//Gpr183//Plek
GO:0055094	response to lipoprotein particle	Biological Process	2	24	55	17421	26.3955	0.00197389	0.0840559	2.70468	0.0363636	Ccl2//Fcer1g
GO:0002821	positive regulation of adaptive immune response	Biological Process	3	91	55	17421	10.4422	0.002012	0.0849199	2.69637	0.0545455	C3//Fcer1g//Fcgr1a
GO:0009725	response to hormone	Biological Process	9	1050	55	17421	2.71496	0.00202095	0.0849199	2.69445	0.163636	Aif1//Anxa3//Apobec1//C1qb//C3//Ccl2//Ngfr//Reg3b//Rpe65
GO:0007229	integrin-mediated signaling pathway	Biological Process	3	92	55	17421	10.3287	0.00207582	0.0860854	2.68281	0.0545455	Fcer1g//Itgad//Plek
GO:0042100	B cell proliferation	Biological Process	3	92	55	17421	10.3287	0.00207582	0.0860854	2.68281	0.0545455	Fcgr2b//Gapt//Gpr183
GO:1902578	single-organism localization	Biological Process	16	2758	55	17421	1.83754	0.0021105	0.0868173	2.67561	0.290909	Aif1//Anxa3//Apobec1//Bin2//C3//Ccl2//Clec7a//Csf1r//Fcer1g//Fcgr1a//Fcgr2b//Fyb//Irf8//Ngfr//Pld4//Plek
GO:0002504	antigen processing and presentation of peptide or polysaccharide antigen via MHC class II	Biological Process	2	25	55	17421	25.3396	0.00214177	0.0868173	2.66923	0.0363636	Fcer1g//Fcgr2b
GO:2000406	positive regulation of T cell migration	Biological Process	2	25	55	17421	25.3396	0.00214177	0.0868173	2.66923	0.0363636	Aif1//Cxcl13
GO:0002521	leukocyte differentiation	Biological Process	6	490	55	17421	3.87852	0.00216459	0.0868173	2.66462	0.109091	C1qc//Csf1r//Fcer1g//Gpr183//Tmem176a//Tmem176b
GO:0031334	positive regulation of protein complex assembly	Biological Process	4	199	55	17421	6.36674	0.00217037	0.0868173	2.66347	0.0727273	Cxcl13//Irf8//Plek//Wipf3
GO:0043066	negative regulation of apoptotic process	Biological Process	8	857	55	17421	2.95678	0.00217556	0.0868173	2.66243	0.145455	Aif1//Ccl2//Csf1r//Fcer1g//Fcgr2b//Ngfr//Plac8//Reg3b
GO:0036230	granulocyte activation	Biological Process	2	26	55	17421	24.365	0.00231618	0.0918511	2.63523	0.0363636	Anxa3//Fcer1g
GO:0043069	negative regulation of programmed cell death	Biological Process	8	871	55	17421	2.90926	0.00240687	0.0948547	2.61855	0.145455	Aif1//Ccl2//Csf1r//Fcer1g//Fcgr2b//Ngfr//Plac8//Reg3b
GO:0032869	cellular response to insulin stimulus	Biological Process	4	208	55	17421	6.09126	0.00254746	0.0997755	2.59389	0.0727273	Apobec1//Ccl2//Ngfr//Rpe65
GO:0016337	single organismal cell-cell adhesion	Biological Process	7	692	55	17421	3.20407	0.00269826	0.105034	2.56892	0.127273	Aif1//Ccl2//Cxcl13//Fcer1g//Gpr183//Itgad//Plek
GO:0044765	single-organism transport	Biological Process	15	2558	55	17421	1.85738	0.00275447	0.106568	2.55996	0.272727	Aif1//Anxa3//Apobec1//Bin2//C3//Ccl2//Clec7a//Csf1r//Fcer1g//Fcgr1a//Fcgr2b//Irf8//Ngfr//Pld4//Plek
GO:0008284	positive regulation of cell proliferation	Biological Process	8	892	55	17421	2.84077	0.00278986	0.107283	2.55442	0.145455	Aif1//Atf3//Ccl2//Csf1r//Gpr183//Ngfr//Plac8//Reg3b
GO:0002688	regulation of leukocyte chemotaxis	Biological Process	3	103	55	17421	9.2256	0.00286211	0.108706	2.54331	0.0545455	Aif1//Ccl2//Cxcl13
GO:0006910	phagocytosis, recognition	Biological Process	2	29	55	17421	21.8445	0.00287826	0.108706	2.54087	0.0363636	Clec7a//Fcgr1a
GO:2000404	regulation of T cell migration	Biological Process	2	29	55	17421	21.8445	0.00287826	0.108706	2.54087	0.0363636	Aif1//Cxcl13
GO:0009719	response to endogenous stimulus	Biological Process	12	1812	55	17421	2.09765	0.00305661	0.114227	2.51476	0.218182	Aif1//Anxa3//Apobec1//C1qb//C3//Ccl2//Cxcl13//Fcer1g//Fcgr1a//Ngfr//Reg3b//Rpe65
GO:0033032	regulation of myeloid cell apoptotic process	Biological Process	2	30	55	17421	21.1164	0.00307845	0.114227	2.51167	0.0363636	Fcer1g//Fcgr2b
GO:2000403	positive regulation of lymphocyte migration	Biological Process	2	30	55	17421	21.1164	0.00307845	0.114227	2.51167	0.0363636	Aif1//Cxcl13
GO:0002705	positive regulation of leukocyte mediated immunity	Biological Process	3	107	55	17421	8.88071	0.00318763	0.11759	2.49653	0.0545455	C3//Fcer1g//Fcgr1a
GO:0045765	regulation of angiogenesis	Biological Process	4	222	55	17421	5.70713	0.00322013	0.118103	2.49213	0.0727273	Anxa3//C3//Ccl2//Ngfr
GO:0001819	positive regulation of cytokine production	Biological Process	5	366	55	17421	4.32712	0.00324989	0.118428	2.48813	0.0909091	C3//Ccl2//Csf1r//Fcer1g//Irf8
GO:0044344	cellular response to fibroblast growth factor stimulus	Biological Process	3	108	55	17421	8.79848	0.00327241	0.118428	2.48513	0.0545455	Ccl2//Cxcl13//Ngfr
GO:0010574	regulation of vascular endothelial growth factor production	Biological Process	2	31	55	17421	20.4352	0.00328499	0.118428	2.48347	0.0363636	C3//Ccl2
GO:0010543	regulation of platelet activation	Biological Process	2	32	55	17421	19.7966	0.00349785	0.125389	2.4562	0.0363636	Fcer1g//Plek
GO:0080134	regulation of response to stress	Biological Process	9	1142	55	17421	2.49624	0.00356513	0.127083	2.44792	0.163636	Aoah//C3//Ccl2//Clec7a//Fcer1g//Fcgr1a//Fcgr2b//Plek//Reg3b
GO:0001817	regulation of cytokine production	Biological Process	6	546	55	17421	3.48072	0.00370161	0.128879	2.43161	0.109091	C3//Ccl2//Csf1r//Fcer1g//Fcgr2b//Irf8
GO:0010573	vascular endothelial growth factor production	Biological Process	2	33	55	17421	19.1967	0.003717	0.128879	2.42981	0.0363636	C3//Ccl2
GO:0033028	myeloid cell apoptotic process	Biological Process	2	33	55	17421	19.1967	0.003717	0.128879	2.42981	0.0363636	Fcer1g//Fcgr2b
GO:0043277	apoptotic cell clearance	Biological Process	2	33	55	17421	19.1967	0.003717	0.128879	2.42981	0.0363636	C3//Ccl2
GO:0019882	antigen processing and presentation	Biological Process	3	113	55	17421	8.40917	0.00371708	0.128879	2.4298	0.0545455	Fcer1g//Fcgr1a//Fcgr2b
GO:0071417	cellular response to organonitrogen compound	Biological Process	6	552	55	17421	3.44289	0.00390488	0.134655	2.40839	0.109091	Aif1//Apobec1//Ccl2//Ngfr//Reg3b//Rpe65
GO:0071774	response to fibroblast growth factor	Biological Process	3	116	55	17421	8.19169	0.00400074	0.137215	2.39786	0.0545455	Ccl2//Cxcl13//Ngfr
GO:0098602	single organism cell adhesion	Biological Process	7	747	55	17421	2.96816	0.00411995	0.140543	2.38511	0.127273	Aif1//Ccl2//Cxcl13//Fcer1g//Gpr183//Itgad//Plek
GO:0060548	negative regulation of cell death	Biological Process	8	961	55	17421	2.6368	0.00439598	0.149158	2.35694	0.145455	Aif1//Ccl2//Csf1r//Fcer1g//Fcgr2b//Ngfr//Plac8//Reg3b
GO:0002697	regulation of immune effector process	Biological Process	5	395	55	17421	4.00944	0.00449313	0.151643	2.34745	0.0909091	C3//Ccl2//Fcer1g//Fcgr1a//Fcgr2b
GO:1901342	regulation of vasculature development	Biological Process	4	246	55	17421	5.15033	0.00463959	0.155758	2.33352	0.0727273	Anxa3//C3//Ccl2//Ngfr
GO:0008283	cell proliferation	Biological Process	12	1913	55	17421	1.9869	0.00477301	0.159393	2.32121	0.218182	Aif1//Apobec1//Atf3//Ccl2//Csf1r//Fcgr2b//Gapt//Gpr183//Itgad//Ngfr//Plac8//Reg3b
GO:0002687	positive regulation of leukocyte migration	Biological Process	3	124	55	17421	7.6632	0.00482056	0.160138	2.3169	0.0545455	Aif1//Ccl2//Cxcl13
GO:0050921	positive regulation of chemotaxis	Biological Process	3	126	55	17421	7.54156	0.00504019	0.166056	2.29755	0.0545455	Aif1//Ccl2//Cxcl13
GO:1902105	regulation of leukocyte differentiation	Biological Process	4	252	55	17421	5.02771	0.00505104	0.166056	2.29662	0.0727273	C1qc//Csf1r//Tmem176a//Tmem176b
GO:0002920	regulation of humoral immune response	Biological Process	2	39	55	17421	16.2434	0.00516194	0.167961	2.28719	0.0363636	C3//Fcgr2b
GO:0071675	regulation of mononuclear cell migration	Biological Process	2	39	55	17421	16.2434	0.00516194	0.167961	2.28719	0.0363636	Aif1//Ccl2
GO:0061041	regulation of wound healing	Biological Process	3	128	55	17421	7.42372	0.00526577	0.170466	2.27854	0.0545455	Ccl2//Fcer1g//Plek
GO:0008360	regulation of cell shape	Biological Process	3	130	55	17421	7.30951	0.00549737	0.17706	2.25984	0.0545455	Ccl2//Csf1r//Wipf3
GO:0042060	wound healing	Biological Process	5	415	55	17421	3.81621	0.00552805	0.177149	2.25743	0.0909091	C3//Ccl2//Fcer1g//Fcgr3a//Plek
GO:0097028	dendritic cell differentiation	Biological Process	2	41	55	17421	15.451	0.0056923	0.181496	2.24471	0.0363636	Tmem176a//Tmem176b
GO:1903707	negative regulation of hemopoiesis	Biological Process	3	133	55	17421	7.14463	0.00585613	0.185786	2.23239	0.0545455	C1qc//Tmem176a//Tmem176b
GO:0040011	locomotion	Biological Process	10	1470	55	17421	2.15473	0.0059701	0.188459	2.22402	0.181818	Aif1//Anxa3//Bin2//C3//Ccl2//Csf1r//Cxcl13//Fcer1g//Gpr183//Ngfr
GO:0001816	cytokine production	Biological Process	6	606	55	17421	3.13609	0.00612845	0.1925	2.21265	0.109091	C3//Ccl2//Csf1r//Fcer1g//Fcgr2b//Irf8
GO:0042110	T cell activation	Biological Process	5	427	55	17421	3.70896	0.0062246	0.192687	2.20589	0.0909091	Aif1//Ccl2//Fcer1g//Gpr183//Itgad
GO:0070489	T cell aggregation	Biological Process	5	427	55	17421	3.70896	0.0062246	0.192687	2.20589	0.0909091	Aif1//Ccl2//Fcer1g//Gpr183//Itgad
GO:0071396	cellular response to lipid	Biological Process	6	608	55	17421	3.12578	0.00622552	0.192687	2.20582	0.109091	Ccl2//Fcgr2b//Fcgr3a//Irf8//Ltc4s//Ly86
GO:0071593	lymphocyte aggregation	Biological Process	5	428	55	17421	3.7003	0.00628532	0.193594	2.20167	0.0909091	Aif1//Ccl2//Fcer1g//Gpr183//Itgad
GO:0030335	positive regulation of cell migration	Biological Process	5	434	55	17421	3.64914	0.00665843	0.203114	2.17663	0.0909091	Aif1//Anxa3//Ccl2//Csf1r//Cxcl13
GO:0070486	leukocyte aggregation	Biological Process	5	434	55	17421	3.64914	0.00665843	0.203114	2.17663	0.0909091	Aif1//Ccl2//Fcer1g//Gpr183//Itgad
GO:0051128	regulation of cellular component organization	Biological Process	13	2260	55	17421	1.82199	0.00674273	0.204702	2.17116	0.236364	Apobec1//C3//Ccl2//Cd53//Csf1r//Cxcl13//Fcer1g//Fcgr1a//Fcgr2b//Irf8//Ngfr//Plek//Wipf3
GO:0002696	positive regulation of leukocyte activation	Biological Process	4	275	55	17421	4.60721	0.00685492	0.207117	2.164	0.0727273	Aif1//Ccl2//Fcer1g//Gpr183
GO:0010562	positive regulation of phosphorus metabolic process	Biological Process	8	1038	55	17421	2.4412	0.00695217	0.208073	2.15788	0.145455	Aif1//C3//Ccl2//Csf1r//Gpr183//Ngfr//Plek//Reg3b
GO:0045937	positive regulation of phosphate metabolic process	Biological Process	8	1038	55	17421	2.4412	0.00695217	0.208073	2.15788	0.145455	Aif1//C3//Ccl2//Csf1r//Gpr183//Ngfr//Plek//Reg3b
GO:0060627	regulation of vesicle-mediated transport	Biological Process	5	441	55	17421	3.59122	0.00711317	0.210189	2.14794	0.0909091	C3//Ccl2//Fcer1g//Fcgr1a//Fcgr2b
GO:0002474	antigen processing and presentation of peptide antigen via MHC class I	Biological Process	2	46	55	17421	13.7715	0.00712224	0.210189	2.14738	0.0363636	Fcer1g//Fcgr1a
GO:0032653	regulation of interleukin-10 production	Biological Process	2	46	55	17421	13.7715	0.00712224	0.210189	2.14738	0.0363636	Fcer1g//Fcgr2b
GO:0002694	regulation of leukocyte activation	Biological Process	5	442	55	17421	3.58309	0.00717987	0.210909	2.14388	0.0909091	Aif1//Ccl2//Fcer1g//Fcgr2b//Gpr183
GO:0048872	homeostasis of number of cells	Biological Process	4	282	55	17421	4.49284	0.00747876	0.218676	2.12617	0.0727273	Fcer1g//Fcgr2b//Gapt//Gpr183
GO:2000147	positive regulation of cell motility	Biological Process	5	448	55	17421	3.53511	0.00758933	0.220891	2.1198	0.0909091	Aif1//Anxa3//Ccl2//Csf1r//Cxcl13
GO:0098609	cell-cell adhesion	Biological Process	7	840	55	17421	2.63955	0.00774385	0.223896	2.11104	0.127273	Aif1//Ccl2//Cxcl13//Fcer1g//Gpr183//Itgad//Plek
GO:1901699	cellular response to nitrogen compound	Biological Process	6	637	55	17421	2.98347	0.00776314	0.223896	2.10996	0.109091	Aif1//Apobec1//Ccl2//Ngfr//Reg3b//Rpe65
GO:0032868	response to insulin	Biological Process	4	286	55	17421	4.43001	0.00785157	0.225422	2.10504	0.0727273	Apobec1//Ccl2//Ngfr//Rpe65
GO:0061024	membrane organization	Biological Process	7	844	55	17421	2.62704	0.0079403	0.226942	2.10016	0.127273	Aif1//Bin2//Ccl2//Fcer1g//Fcgr1a//Fcgr2b//Fyb
GO:0008347	glial cell migration	Biological Process	2	49	55	17421	12.9284	0.00805019	0.228029	2.09419	0.0363636	Ccl2//Gpr183
GO:0032613	interleukin-10 production	Biological Process	2	49	55	17421	12.9284	0.00805019	0.228029	2.09419	0.0363636	Fcer1g//Fcgr2b
GO:0002285	lymphocyte activation involved in immune response	Biological Process	3	151	55	17421	6.29296	0.00830222	0.233264	2.08081	0.0545455	Fcer1g//Gapt//Gpr183
GO:0002548	monocyte chemotaxis	Biological Process	2	50	55	17421	12.6698	0.00837098	0.233264	2.07722	0.0363636	Aif1//Ccl2
GO:0031663	lipopolysaccharide-mediated signaling pathway	Biological Process	2	50	55	17421	12.6698	0.00837098	0.233264	2.07722	0.0363636	Ccl2//Ly86
GO:0051272	positive regulation of cellular component movement	Biological Process	5	459	55	17421	3.45039	0.00838208	0.233264	2.07665	0.0909091	Aif1//Anxa3//Ccl2//Csf1r//Cxcl13
GO:1903034	regulation of response to wounding	Biological Process	3	153	55	17421	6.2107	0.00860576	0.237467	2.06521	0.0545455	Ccl2//Fcer1g//Plek
GO:0040017	positive regulation of locomotion	Biological Process	5	462	55	17421	3.42798	0.00860794	0.237467	2.0651	0.0909091	Aif1//Anxa3//Ccl2//Csf1r//Cxcl13
GO:0007159	leukocyte cell-cell adhesion	Biological Process	5	466	55	17421	3.39856	0.00891564	0.243798	2.04985	0.0909091	Aif1//Ccl2//Fcer1g//Gpr183//Itgad
GO:0048513	animal organ development	Biological Process	17	3475	55	17421	1.54955	0.00898698	0.243798	2.04639	0.309091	Anxa3//Atf3//C1qb//C1qc//Ccl2//Csf1r//Ctsz//Cxcl13//Fcer1g//Gpr183//Irf8//Ngfr//Pld4//Plek//Rpe65//Tmem176a//Tmem176b
GO:0002292	T cell differentiation involved in immune response	Biological Process	2	52	55	17421	12.1825	0.00902956	0.243798	2.04433	0.0363636	Fcer1g//Gpr183
GO:0090303	positive regulation of wound healing	Biological Process	2	52	55	17421	12.1825	0.00902956	0.243798	2.04433	0.0363636	Ccl2//Plek
GO:2000107	negative regulation of leukocyte apoptotic process	Biological Process	2	52	55	17421	12.1825	0.00902956	0.243798	2.04433	0.0363636	Fcer1g//Fcgr2b
GO:0097529	myeloid leukocyte migration	Biological Process	3	156	55	17421	6.09126	0.00907322	0.243939	2.04224	0.0545455	Aif1//Ccl2//Fcer1g
GO:0051241	negative regulation of multicellular organismal process	Biological Process	8	1091	55	17421	2.32261	0.00928378	0.248014	2.03228	0.145455	C1qc//Ccl2//Cxcl13//Fcgr2b//Ngfr//Plac8//Tmem176a//Tmem176b
GO:0042127	regulation of cell proliferation	Biological Process	10	1568	55	17421	2.02006	0.00930297	0.248014	2.03138	0.181818	Aif1//Apobec1//Atf3//Ccl2//Csf1r//Fcgr2b//Gpr183//Ngfr//Plac8//Reg3b
GO:0043410	positive regulation of MAPK cascade	Biological Process	5	474	55	17421	3.3412	0.00955386	0.252619	2.01982	0.0909091	C3//Ccl2//Csf1r//Gpr183//Ngfr
GO:0043524	negative regulation of neuron apoptotic process	Biological Process	3	159	55	17421	5.97633	0.00955535	0.252619	2.01975	0.0545455	Ccl2//Ngfr//Reg3b
GO:0001934	positive regulation of protein phosphorylation	Biological Process	7	876	55	17421	2.53107	0.00964847	0.254023	2.01554	0.127273	Aif1//C3//Ccl2//Csf1r//Gpr183//Ngfr//Reg3b
GO:0043408	regulation of MAPK cascade	Biological Process	6	674	55	17421	2.81969	0.0101043	0.264302	1.99549	0.109091	Atf3//C3//Ccl2//Csf1r//Gpr183//Ngfr
GO:0071375	cellular response to peptide hormone stimulus	Biological Process	4	308	55	17421	4.11358	0.0101222	0.264302	1.99473	0.0727273	Apobec1//Ccl2//Ngfr//Rpe65
GO:0048585	negative regulation of response to stimulus	Biological Process	9	1352	55	17421	2.10851	0.0105702	0.274869	1.97592	0.163636	Aif1//Aoah//Atf3//Ccl2//Cxcl13//Fcgr2b//Ngfr//Plek//Reg3b
GO:0002685	regulation of leukocyte migration	Biological Process	3	166	55	17421	5.72432	0.0107378	0.278088	1.96908	0.0545455	Aif1//Ccl2//Cxcl13
GO:0043434	response to peptide hormone	Biological Process	5	491	55	17421	3.22551	0.011014	0.28408	1.95806	0.0909091	Apobec1//Ccl2//Ngfr//Reg3b//Rpe65
GO:0002274	myeloid leukocyte activation	Biological Process	3	171	55	17421	5.55694	0.0116322	0.298812	1.93434	0.0545455	Aif1//Anxa3//Fcer1g
GO:0006928	movement of cell or subcellular component	Biological Process	10	1629	55	17421	1.94442	0.0120136	0.307363	1.92033	0.181818	Aif1//Anxa3//Bin2//Ccl2//Csf1r//Cxcl13//Fcer1g//Gpr183//Ngfr//Wipf3
GO:0042327	positive regulation of phosphorylation	Biological Process	7	919	55	17421	2.41264	0.0123533	0.314152	1.90822	0.127273	Aif1//C3//Ccl2//Csf1r//Gpr183//Ngfr//Reg3b
GO:0002440	production of molecular mediator of immune response	Biological Process	3	175	55	17421	5.42992	0.0123779	0.314152	1.90735	0.0545455	Fcer1g//Fcgr2b//Gapt
GO:0007596	blood coagulation	Biological Process	3	178	55	17421	5.33841	0.0129549	0.327192	1.88757	0.0545455	C3//Fcer1g//Plek
GO:0032570	response to progesterone	Biological Process	2	63	55	17421	10.0554	0.0130464	0.327192	1.88451	0.0363636	C3//Ccl2
GO:1903036	positive regulation of response to wounding	Biological Process	2	63	55	17421	10.0554	0.0130464	0.327192	1.88451	0.0363636	Ccl2//Plek
GO:1901653	cellular response to peptide	Biological Process	4	334	55	17421	3.79336	0.0133109	0.332129	1.87579	0.0727273	Apobec1//Ccl2//Ngfr//Rpe65
GO:0007599	hemostasis	Biological Process	3	180	55	17421	5.27909	0.013348	0.332129	1.87459	0.0545455	C3//Fcer1g//Plek
GO:0030888	regulation of B cell proliferation	Biological Process	2	64	55	17421	9.8983	0.0134438	0.333163	1.87148	0.0363636	Fcgr2b//Gpr183
GO:0042981	regulation of apoptotic process	Biological Process	9	1407	55	17421	2.02609	0.0135066	0.333163	1.86945	0.163636	Aif1//Atf3//Ccl2//Csf1r//Fcer1g//Fcgr2b//Ngfr//Plac8//Reg3b
GO:0008154	actin polymerization or depolymerization	Biological Process	3	181	55	17421	5.24992	0.013547	0.333163	1.86816	0.0545455	Aif1//Plek//Wipf3
GO:0048545	response to steroid hormone	Biological Process	5	518	55	17421	3.05739	0.0136374	0.33409	1.86527	0.0909091	Aif1//Anxa3//C1qb//C3//Ccl2
GO:0030334	regulation of cell migration	Biological Process	6	722	55	17421	2.63223	0.0138468	0.337915	1.85865	0.109091	Aif1//Anxa3//Ccl2//Csf1r//Cxcl13//Gpr183
GO:0051716	cellular response to stimulus	Biological Process	29	7596	55	17421	1.20927	0.0139911	0.340128	1.85415	0.527273	Adgre1//Aif1//Apobec1//Atf3//Bin2//C3//Ccl2//Cd53//Cd68//Clec7a//Csf1r//Cxcl13//Cyth4//Fcer1g//Fcgr1a//Fcgr2b//Fcgr3a//Fyb//Gpr183//Gpr31//Gpr34//Irf8//Itgad//Ltc4s//Ly86//Ngfr//Plek//Reg3b//Rpe65
GO:0045055	regulated exocytosis	Biological Process	3	184	55	17421	5.16433	0.0141545	0.341484	1.84911	0.0545455	Anxa3//Fcer1g//Plek
GO:0050817	coagulation	Biological Process	3	184	55	17421	5.16433	0.0141545	0.341484	1.84911	0.0545455	C3//Fcer1g//Plek
GO:0002312	B cell activation involved in immune response	Biological Process	2	66	55	17421	9.59835	0.0142543	0.342589	1.84605	0.0363636	Gapt//Gpr183
GO:0043067	regulation of programmed cell death	Biological Process	9	1423	55	17421	2.00331	0.0144664	0.346376	1.83964	0.163636	Aif1//Atf3//Ccl2//Csf1r//Fcer1g//Fcgr2b//Ngfr//Plac8//Reg3b
GO:0071356	cellular response to tumor necrosis factor	Biological Process	3	186	55	17421	5.1088	0.014568	0.347122	1.8366	0.0545455	Ccl2//Ngfr//Reg3b
GO:0043299	leukocyte degranulation	Biological Process	2	67	55	17421	9.45509	0.0146673	0.347122	1.83365	0.0363636	Anxa3//Fcer1g
GO:0071674	mononuclear cell migration	Biological Process	2	67	55	17421	9.45509	0.0146673	0.347122	1.83365	0.0363636	Aif1//Ccl2
GO:0022603	regulation of anatomical structure morphogenesis	Biological Process	7	952	55	17421	2.32901	0.0147765	0.347122	1.83043	0.127273	Anxa3//C3//Ccl2//Cd53//Csf1r//Ngfr//Wipf3
GO:0007519	skeletal muscle tissue development	Biological Process	3	187	55	17421	5.08148	0.0147773	0.347122	1.8304	0.0545455	Atf3//Csf1r//Ngfr
GO:0000165	MAPK cascade	Biological Process	6	733	55	17421	2.59273	0.0148258	0.347122	1.82898	0.109091	Atf3//C3//Ccl2//Csf1r//Gpr183//Ngfr
GO:0043254	regulation of protein complex assembly	Biological Process	4	346	55	17421	3.6618	0.0149767	0.348356	1.82458	0.0727273	Cxcl13//Irf8//Plek//Wipf3
GO:0009266	response to temperature stimulus	Biological Process	3	188	55	17421	5.05445	0.0149883	0.348356	1.82425	0.0545455	Ccl2//Ngfr//Plac8
GO:0016477	cell migration	Biological Process	8	1189	55	17421	2.13117	0.015091	0.349462	1.82128	0.145455	Aif1//Anxa3//Bin2//Ccl2//Csf1r//Cxcl13//Fcer1g//Gpr183
GO:1903706	regulation of hemopoiesis	Biological Process	4	348	55	17421	3.64075	0.0152666	0.352243	1.81626	0.0727273	C1qc//Csf1r//Tmem176a//Tmem176b
GO:0010332	response to gamma radiation	Biological Process	2	70	55	17421	9.04987	0.0159372	0.365059	1.79759	0.0363636	Apobec1//Ccl2
GO:0051602	response to electrical stimulus	Biological Process	2	70	55	17421	9.04987	0.0159372	0.365059	1.79759	0.0363636	Aif1//Rpe65
GO:1901652	response to peptide	Biological Process	5	541	55	17421	2.92741	0.0161833	0.369364	1.79093	0.0909091	Apobec1//Ccl2//Ngfr//Reg3b//Rpe65
GO:0032760	positive regulation of tumor necrosis factor production	Biological Process	2	71	55	17421	8.92241	0.0163706	0.372299	1.78594	0.0363636	Ccl2//Fcer1g
GO:0048522	positive regulation of cellular process	Biological Process	20	4632	55	17421	1.36764	0.0165695	0.375478	1.78069	0.363636	Aif1//Anxa3//Apobec1//Atf3//C3//Ccl2//Cd53//Csf1r//Cxcl13//Fcer1g//Fcgr1a//Fcgr2b//Gpr183//Irf8//Ly86//Ngfr//Plac8//Plek//Reg3b//Wipf3
GO:1903557	positive regulation of tumor necrosis factor superfamily cytokine production	Biological Process	2	72	55	17421	8.79848	0.0168091	0.37955	1.77446	0.0363636	Ccl2//Fcer1g
GO:0060538	skeletal muscle organ development	Biological Process	3	198	55	17421	4.79917	0.017193	0.386842	1.76465	0.0545455	Atf3//Csf1r//Ngfr
GO:0002573	myeloid leukocyte differentiation	Biological Process	3	199	55	17421	4.77506	0.0174229	0.390631	1.75888	0.0545455	C1qc//Csf1r//Gpr183
GO:2000145	regulation of cell motility	Biological Process	6	761	55	17421	2.49734	0.0175358	0.391777	1.75607	0.109091	Aif1//Anxa3//Ccl2//Csf1r//Cxcl13//Gpr183
GO:0035914	skeletal muscle cell differentiation	Biological Process	2	75	55	17421	8.44655	0.0181543	0.404172	1.74102	0.0363636	Atf3//Ngfr
GO:0023014	signal transduction by protein phosphorylation	Biological Process	6	769	55	17421	2.47136	0.0183694	0.40753	1.73591	0.109091	Atf3//C3//Ccl2//Csf1r//Gpr183//Ngfr
GO:0002275	myeloid cell activation involved in immune response	Biological Process	2	76	55	17421	8.33541	0.0186126	0.410058	1.73019	0.0363636	Anxa3//Fcer1g
GO:0071346	cellular response to interferon-gamma	Biological Process	2	76	55	17421	8.33541	0.0186126	0.410058	1.73019	0.0363636	Aif1//Ccl2
GO:0030099	myeloid cell differentiation	Biological Process	4	371	55	17421	3.41505	0.0188588	0.414046	1.72449	0.0727273	C1qc//Csf1r//Gpr183//Irf8
GO:0030593	neutrophil chemotaxis	Biological Process	2	77	55	17421	8.22715	0.0190757	0.417363	1.71952	0.0363636	Ccl2//Fcer1g
GO:1901215	negative regulation of neuron death	Biological Process	3	207	55	17421	4.59051	0.0193247	0.421358	1.71389	0.0545455	Ccl2//Ngfr//Reg3b
GO:0071495	cellular response to endogenous stimulus	Biological Process	8	1248	55	17421	2.03042	0.0196782	0.426046	1.70601	0.145455	Aif1//Apobec1//Ccl2//Cxcl13//Fcer1g//Ngfr//Reg3b//Rpe65
GO:0022409	positive regulation of cell-cell adhesion	Biological Process	3	209	55	17421	4.54659	0.0198175	0.426046	1.70295	0.0545455	Aif1//Ccl2//Cxcl13
GO:0034612	response to tumor necrosis factor	Biological Process	3	209	55	17421	4.54659	0.0198175	0.426046	1.70295	0.0545455	Ccl2//Ngfr//Reg3b
GO:0050670	regulation of lymphocyte proliferation	Biological Process	3	209	55	17421	4.54659	0.0198175	0.426046	1.70295	0.0545455	Aif1//Fcgr2b//Gpr183
GO:0051249	regulation of lymphocyte activation	Biological Process	4	377	55	17421	3.36069	0.0198754	0.426046	1.70168	0.0727273	Aif1//Ccl2//Fcgr2b//Gpr183
GO:0016525	negative regulation of angiogenesis	Biological Process	2	79	55	17421	8.01887	0.0200165	0.427626	1.69861	0.0363636	Ccl2//Ngfr
GO:0032944	regulation of mononuclear cell proliferation	Biological Process	3	211	55	17421	4.50349	0.0203172	0.432593	1.69214	0.0545455	Aif1//Fcgr2b//Gpr183
GO:0030193	regulation of blood coagulation	Biological Process	2	82	55	17421	7.7255	0.0214636	0.452447	1.6683	0.0363636	Fcer1g//Plek
GO:1900046	regulation of hemostasis	Biological Process	2	82	55	17421	7.7255	0.0214636	0.452447	1.6683	0.0363636	Fcer1g//Plek
GO:2000181	negative regulation of blood vessel morphogenesis	Biological Process	2	82	55	17421	7.7255	0.0214636	0.452447	1.6683	0.0363636	Ccl2//Ngfr
GO:0040012	regulation of locomotion	Biological Process	6	798	55	17421	2.38154	0.0216209	0.452805	1.66513	0.109091	Aif1//Anxa3//Ccl2//Csf1r//Cxcl13//Gpr183
GO:0014070	response to organic cyclic compound	Biological Process	8	1270	55	17421	1.99525	0.0216233	0.452805	1.66508	0.145455	Aif1//Anxa3//C1qb//C3//Ccl2//Fcgr1a//Fcgr2b//Reg3b
GO:0071345	cellular response to cytokine stimulus	Biological Process	5	585	55	17421	2.70723	0.021906	0.457215	1.65944	0.0909091	Aif1//Ccl2//Csf1r//Ngfr//Reg3b
GO:0070663	regulation of leukocyte proliferation	Biological Process	3	218	55	17421	4.35888	0.022121	0.460189	1.6552	0.0545455	Aif1//Fcgr2b//Gpr183
GO:0002286	T cell activation involved in immune response	Biological Process	2	84	55	17421	7.54156	0.0224519	0.465547	1.64875	0.0363636	Fcer1g//Gpr183
GO:0031668	cellular response to extracellular stimulus	Biological Process	3	220	55	17421	4.31926	0.022652	0.467201	1.64489	0.0545455	Aif1//Atf3//Ltc4s
GO:0010243	response to organonitrogen compound	Biological Process	7	1038	55	17421	2.13605	0.0226789	0.467201	1.64438	0.127273	Aif1//Apobec1//Ccl2//Fcgr1a//Ngfr//Reg3b//Rpe65
GO:0010827	regulation of glucose transport	Biological Process	2	85	55	17421	7.45283	0.022953	0.469797	1.63916	0.0363636	C3//Ngfr
GO:0031644	regulation of neurological system process	Biological Process	2	85	55	17421	7.45283	0.022953	0.469797	1.63916	0.0363636	Fcgr3a//Ngfr
GO:0001932	regulation of protein phosphorylation	Biological Process	8	1286	55	17421	1.97042	0.0231224	0.471604	1.63597	0.145455	Aif1//Atf3//C3//Ccl2//Csf1r//Gpr183//Ngfr//Reg3b
GO:0030336	negative regulation of cell migration	Biological Process	3	222	55	17421	4.28034	0.02319	0.471604	1.6347	0.0545455	Aif1//Ccl2//Cxcl13
GO:0050818	regulation of coagulation	Biological Process	2	86	55	17421	7.36617	0.0234588	0.475546	1.62969	0.0363636	Fcer1g//Plek
GO:0010941	regulation of cell death	Biological Process	9	1546	55	17421	1.84393	0.02364	0.477693	1.62635	0.163636	Aif1//Atf3//Ccl2//Csf1r//Fcer1g//Fcgr2b//Ngfr//Plac8//Reg3b
GO:0050793	regulation of developmental process	Biological Process	12	2361	55	17421	1.60989	0.0237566	0.478526	1.62422	0.218182	Anxa3//C1qc//C3//Ccl2//Cd53//Csf1r//Gpr183//Ngfr//Plac8//Tmem176a//Tmem176b//Wipf3
GO:1901343	negative regulation of vasculature development	Biological Process	2	87	55	17421	7.2815	0.0239691	0.481279	1.62035	0.0363636	Ccl2//Ngfr
GO:0048870	cell motility	Biological Process	8	1299	55	17421	1.9507	0.0243941	0.48396	1.61272	0.145455	Aif1//Anxa3//Bin2//Ccl2//Csf1r//Cxcl13//Fcer1g//Gpr183
GO:0051674	localization of cell	Biological Process	8	1299	55	17421	1.9507	0.0243941	0.48396	1.61272	0.145455	Aif1//Anxa3//Bin2//Ccl2//Csf1r//Cxcl13//Fcer1g//Gpr183
GO:0044707	single-multicellular organism process	Biological Process	23	5791	55	17421	1.25801	0.0244422	0.48396	1.61186	0.418182	Aif1//Anxa3//Atf3//C1qb//C1qc//C3//Ccl2//Csf1r//Ctsz//Cxcl13//Fcer1g//Fcgr2b//Gpr183//Irf8//Ngfr//Plac8//Pld4//Plek//Reg3b//Rpe65//Tmem176a//Tmem176b//Wipf3
GO:0031532	actin cytoskeleton reorganization	Biological Process	2	88	55	17421	7.19876	0.0244841	0.48396	1.61112	0.0363636	Csf1r//Plek
GO:2000106	regulation of leukocyte apoptotic process	Biological Process	2	88	55	17421	7.19876	0.0244841	0.48396	1.61112	0.0363636	Fcer1g//Fcgr2b
GO:0051270	regulation of cellular component movement	Biological Process	6	824	55	17421	2.3064	0.0248537	0.489652	1.60461	0.109091	Aif1//Anxa3//Ccl2//Csf1r//Cxcl13//Gpr183
GO:0051240	positive regulation of multicellular organismal process	Biological Process	9	1561	55	17421	1.82621	0.0249954	0.489652	1.60214	0.163636	Aif1//Anxa3//C3//Ccl2//Csf1r//Fcer1g//Irf8//Ngfr//Plek
GO:1990266	neutrophil migration	Biological Process	2	89	55	17421	7.11788	0.0250035	0.489652	1.602	0.0363636	Ccl2//Fcer1g
GO:0009991	response to extracellular stimulus	Biological Process	5	607	55	17421	2.60911	0.0252096	0.492169	1.59843	0.0909091	Aif1//Atf3//Ccl2//Ltc4s//Reg3b
GO:0048731	system development	Biological Process	19	4499	55	17421	1.33767	0.0253756	0.49389	1.59558	0.345455	Anxa3//Atf3//C1qb//C1qc//C3//Ccl2//Csf1r//Ctsz//Cxcl13//Fcer1g//Gpr183//Irf8//Ngfr//Pld4//Plek//Reg3b//Rpe65//Tmem176a//Tmem176b
GO:0048519	negative regulation of biological process	Biological Process	19	4509	55	17421	1.3347	0.0259462	0.503452	1.58593	0.345455	Aif1//Aoah//Apobec1//Atf3//C1qc//C3//C4a//Ccl2//Csf1r//Cxcl13//Fcer1g//Fcgr2b//Irf8//Ngfr//Plac8//Plek//Reg3b//Tmem176a//Tmem176b
GO:0001909	leukocyte mediated cytotoxicity	Biological Process	2	91	55	17421	6.96144	0.0260559	0.504039	1.58409	0.0363636	Ccl2//Fcgr1a
GO:0001525	angiogenesis	Biological Process	4	411	55	17421	3.08268	0.0262769	0.506498	1.58043	0.0727273	Anxa3//C3//Ccl2//Ngfr
GO:2000146	negative regulation of cell motility	Biological Process	3	234	55	17421	4.06084	0.0265641	0.506498	1.5757	0.0545455	Aif1//Ccl2//Cxcl13
GO:0030316	osteoclast differentiation	Biological Process	2	92	55	17421	6.88577	0.0265888	0.506498	1.5753	0.0363636	Csf1r//Gpr183
GO:0031401	positive regulation of protein modification process	Biological Process	7	1073	55	17421	2.06637	0.026615	0.506498	1.57487	0.127273	Aif1//C3//Ccl2//Csf1r//Gpr183//Ngfr//Reg3b
GO:0006898	receptor-mediated endocytosis	Biological Process	3	235	55	17421	4.04356	0.0268566	0.506498	1.57095	0.0545455	Fcer1g//Fcgr1a//Fcgr2b
GO:0042113	B cell activation	Biological Process	3	236	55	17421	4.02643	0.0271508	0.506498	1.56622	0.0545455	Fcgr2b//Gapt//Gpr183
GO:0002638	negative regulation of immunoglobulin production	Biological Process	1	10	55	17421	31.6745	0.0272208	0.506498	1.5651	0.0181818	Fcgr2b
GO:0018879	biphenyl metabolic process	Biological Process	1	10	55	17421	31.6745	0.0272208	0.506498	1.5651	0.0181818	Cyp4b1
GO:0030853	negative regulation of granulocyte differentiation	Biological Process	1	10	55	17421	31.6745	0.0272208	0.506498	1.5651	0.0181818	C1qc
GO:0032224	positive regulation of synaptic transmission, cholinergic	Biological Process	1	10	55	17421	31.6745	0.0272208	0.506498	1.5651	0.0181818	Ngfr
GO:0038095	Fc-epsilon receptor signaling pathway	Biological Process	1	10	55	17421	31.6745	0.0272208	0.506498	1.5651	0.0181818	Fcer1g
GO:0042738	exogenous drug catabolic process	Biological Process	1	10	55	17421	31.6745	0.0272208	0.506498	1.5651	0.0181818	Cyp4b1
GO:1902931	negative regulation of alcohol biosynthetic process	Biological Process	1	10	55	17421	31.6745	0.0272208	0.506498	1.5651	0.0181818	Plek
GO:0048678	response to axon injury	Biological Process	2	94	55	17421	6.73926	0.0276678	0.513311	1.55803	0.0363636	Aif1//Ltc4s
GO:0042493	response to drug	Biological Process	5	625	55	17421	2.53396	0.0281412	0.51889	1.55066	0.0909091	Apobec1//Ccl2//Cyp4b1//Ltc4s//Reg3b
GO:0030168	platelet activation	Biological Process	2	95	55	17421	6.66833	0.0282139	0.51889	1.54954	0.0363636	Fcer1g//Plek
GO:0071621	granulocyte chemotaxis	Biological Process	2	95	55	17421	6.66833	0.0282139	0.51889	1.54954	0.0363636	Ccl2//Fcer1g
GO:0051251	positive regulation of lymphocyte activation	Biological Process	3	242	55	17421	3.9266	0.0289526	0.530938	1.53831	0.0545455	Aif1//Ccl2//Gpr183
GO:0007275	multicellular organism development	Biological Process	20	4885	55	17421	1.29681	0.0291434	0.532896	1.53546	0.363636	Anxa3//Atf3//C1qb//C1qc//C3//Ccl2//Csf1r//Ctsz//Cxcl13//Fcer1g//Gpr183//Irf8//Ngfr//Pld4//Plek//Reg3b//Rpe65//Tmem176a//Tmem176b//Wipf3
GO:0043523	regulation of neuron apoptotic process	Biological Process	3	243	55	17421	3.91044	0.029259	0.533473	1.53374	0.0545455	Ccl2//Ngfr//Reg3b
GO:0002713	negative regulation of B cell mediated immunity	Biological Process	1	11	55	17421	28.795	0.0299026	0.534456	1.52429	0.0181818	Fcgr2b
GO:0002890	negative regulation of immunoglobulin mediated immune response	Biological Process	1	11	55	17421	28.795	0.0299026	0.534456	1.52429	0.0181818	Fcgr2b
GO:0010820	positive regulation of T cell chemotaxis	Biological Process	1	11	55	17421	28.795	0.0299026	0.534456	1.52429	0.0181818	Cxcl13
GO:0019370	leukotriene biosynthetic process	Biological Process	1	11	55	17421	28.795	0.0299026	0.534456	1.52429	0.0181818	Ltc4s
GO:0061081	positive regulation of myeloid leukocyte cytokine production involved in immune response	Biological Process	1	11	55	17421	28.795	0.0299026	0.534456	1.52429	0.0181818	Fcer1g
GO:0090197	positive regulation of chemokine secretion	Biological Process	1	11	55	17421	28.795	0.0299026	0.534456	1.52429	0.0181818	Csf1r
GO:1990440	positive regulation of transcription from RNA polymerase II promoter in response to endoplasmic reticulum stress	Biological Process	1	11	55	17421	28.795	0.0299026	0.534456	1.52429	0.0181818	Atf3
GO:0044089	positive regulation of cellular component biogenesis	Biological Process	4	430	55	17421	2.94647	0.0303393	0.540036	1.51799	0.0727273	Cxcl13//Irf8//Plek//Wipf3
GO:0035690	cellular response to drug	Biological Process	2	99	55	17421	6.3989	0.0304414	0.540036	1.51654	0.0363636	Ccl2//Reg3b
GO:0065007	biological regulation	Biological Process	39	11845	55	17421	1.04289	0.0304874	0.540036	1.51588	0.709091	Adgre1//Aif1//Anxa3//Aoah//Apobec1//Atf3//C1qa//C1qb//C1qc//C3//C4a//Ccl2//Cd53//Clec7a//Csf1r//Cxcl13//Cyth4//Fcer1g//Fcgr1a//Fcgr2b//Fcgr3a//Fyb//Gapt//Gpr183//Gpr31//Gpr34//Irf8//Itgad//LOC102557117//Ltc4s//Ly86//Ngfr//Plac8//Plek//Reg3b//Rpe65//Tmem176a//Tmem176b//Wipf3
GO:0019220	regulation of phosphate metabolic process	Biological Process	9	1617	55	17421	1.76296	0.0305553	0.540036	1.51491	0.163636	Aif1//Atf3//C3//Ccl2//Csf1r//Gpr183//Ngfr//Plek//Reg3b
GO:0051174	regulation of phosphorus metabolic process	Biological Process	9	1618	55	17421	1.76187	0.0306619	0.540416	1.5134	0.163636	Aif1//Atf3//C3//Ccl2//Csf1r//Gpr183//Ngfr//Plek//Reg3b
GO:0034341	response to interferon-gamma	Biological Process	2	101	55	17421	6.27219	0.0315807	0.554385	1.50058	0.0363636	Aif1//Ccl2
GO:0031325	positive regulation of cellular metabolic process	Biological Process	13	2750	55	17421	1.49734	0.0316292	0.554385	1.49991	0.236364	Aif1//Anxa3//Apobec1//Atf3//C3//Ccl2//Csf1r//Gpr183//Irf8//Ngfr//Plac8//Plek//Reg3b
GO:0044255	cellular lipid metabolic process	Biological Process	6	875	55	17421	2.17197	0.0321136	0.555651	1.49331	0.109091	Aoah//C3//Csf1r//Ltc4s//Plek//Rpe65
GO:0010819	regulation of T cell chemotaxis	Biological Process	1	12	55	17421	26.3955	0.0325772	0.555651	1.48709	0.0181818	Cxcl13
GO:0031643	positive regulation of myelination	Biological Process	1	12	55	17421	26.3955	0.0325772	0.555651	1.48709	0.0181818	Ngfr
GO:0034331	cell junction maintenance	Biological Process	1	12	55	17421	26.3955	0.0325772	0.555651	1.48709	0.0181818	Csf1r
GO:0043312	neutrophil degranulation	Biological Process	1	12	55	17421	26.3955	0.0325772	0.555651	1.48709	0.0181818	Anxa3
GO:0060100	positive regulation of phagocytosis, engulfment	Biological Process	1	12	55	17421	26.3955	0.0325772	0.555651	1.48709	0.0181818	Fcgr1a
GO:0060137	maternal process involved in parturition	Biological Process	1	12	55	17421	26.3955	0.0325772	0.555651	1.48709	0.0181818	Ccl2
GO:0071318	cellular response to ATP	Biological Process	1	12	55	17421	26.3955	0.0325772	0.555651	1.48709	0.0181818	Ccl2
GO:0090196	regulation of chemokine secretion	Biological Process	1	12	55	17421	26.3955	0.0325772	0.555651	1.48709	0.0181818	Csf1r
GO:1905155	positive regulation of membrane invagination	Biological Process	1	12	55	17421	26.3955	0.0325772	0.555651	1.48709	0.0181818	Fcgr1a
GO:0042592	homeostatic process	Biological Process	9	1642	55	17421	1.73612	0.0333024	0.565298	1.47752	0.163636	Ccl2//Csf1r//Cxcl13//Fcer1g//Fcgr2b//Gapt//Gpr183//Ngfr//Rpe65
GO:0071887	leukocyte apoptotic process	Biological Process	2	104	55	17421	6.09126	0.0333209	0.565298	1.47728	0.0363636	Fcer1g//Fcgr2b
GO:0010035	response to inorganic substance	Biological Process	5	656	55	17421	2.41422	0.0336864	0.569974	1.47255	0.0909091	Apobec1//C1qa//C3//Ltc4s//Reg3b
GO:0008277	regulation of G-protein coupled receptor protein signaling pathway	Biological Process	2	105	55	17421	6.03325	0.0339093	0.571936	1.46968	0.0363636	C3//Plek
GO:0032870	cellular response to hormone stimulus	Biological Process	5	659	55	17421	2.40323	0.034257	0.571936	1.46525	0.0909091	Aif1//Apobec1//Ccl2//Ngfr//Rpe65
GO:0042325	regulation of phosphorylation	Biological Process	8	1390	55	17421	1.823	0.0347229	0.571936	1.45938	0.145455	Aif1//Atf3//C3//Ccl2//Csf1r//Gpr183//Ngfr//Reg3b
GO:0002377	immunoglobulin production	Biological Process	2	107	55	17421	5.92048	0.0350981	0.571936	1.45472	0.0363636	Fcgr2b//Gapt
GO:0002431	Fc receptor mediated stimulatory signaling pathway	Biological Process	1	13	55	17421	24.365	0.0352446	0.571936	1.45291	0.0181818	Fcer1g
GO:0002674	negative regulation of acute inflammatory response	Biological Process	1	13	55	17421	24.365	0.0352446	0.571936	1.45291	0.0181818	Fcgr2b
GO:0010759	positive regulation of macrophage chemotaxis	Biological Process	1	13	55	17421	24.365	0.0352446	0.571936	1.45291	0.0181818	Ccl2
GO:0030836	positive regulation of actin filament depolymerization	Biological Process	1	13	55	17421	24.365	0.0352446	0.571936	1.45291	0.0181818	Plek
GO:0042482	positive regulation of odontogenesis	Biological Process	1	13	55	17421	24.365	0.0352446	0.571936	1.45291	0.0181818	Ngfr
GO:0042737	drug catabolic process	Biological Process	1	13	55	17421	24.365	0.0352446	0.571936	1.45291	0.0181818	Cyp4b1
GO:0042953	lipoprotein transport	Biological Process	1	13	55	17421	24.365	0.0352446	0.571936	1.45291	0.0181818	Apobec1
GO:0044872	lipoprotein localization	Biological Process	1	13	55	17421	24.365	0.0352446	0.571936	1.45291	0.0181818	Apobec1
GO:0061000	negative regulation of dendritic spine development	Biological Process	1	13	55	17421	24.365	0.0352446	0.571936	1.45291	0.0181818	Ngfr
GO:0071404	cellular response to low-density lipoprotein particle stimulus	Biological Process	1	13	55	17421	24.365	0.0352446	0.571936	1.45291	0.0181818	Fcer1g
GO:0090195	chemokine secretion	Biological Process	1	13	55	17421	24.365	0.0352446	0.571936	1.45291	0.0181818	Csf1r
GO:1903975	regulation of glial cell migration	Biological Process	1	13	55	17421	24.365	0.0352446	0.571936	1.45291	0.0181818	Gpr183
GO:0051271	negative regulation of cellular component movement	Biological Process	3	262	55	17421	3.62686	0.0354084	0.573129	1.45089	0.0545455	Aif1//Ccl2//Cxcl13
GO:1901698	response to nitrogen compound	Biological Process	7	1143	55	17421	1.93982	0.0358588	0.578941	1.4454	0.127273	Aif1//Apobec1//Ccl2//Fcgr1a//Ngfr//Reg3b//Rpe65
GO:0030154	cell differentiation	Biological Process	16	3710	55	17421	1.36602	0.0359881	0.579555	1.44384	0.290909	Atf3//C1qc//Ccl2//Cd53//Csf1r//Fcer1g//Gpr183//Irf8//Ngfr//Plac8//Pld4//Plek//Rpe65//Tmem176a//Tmem176b//Wipf3
GO:0034599	cellular response to oxidative stress	Biological Process	3	264	55	17421	3.59938	0.0360918	0.579754	1.44259	0.0545455	Aif1//Ngfr//Reg3b
GO:0001906	cell killing	Biological Process	2	109	55	17421	5.81184	0.0363031	0.58021	1.44006	0.0363636	Ccl2//Fcgr1a
GO:0097530	granulocyte migration	Biological Process	2	109	55	17421	5.81184	0.0363031	0.58021	1.44006	0.0363636	Ccl2//Fcer1g
GO:0051093	negative regulation of developmental process	Biological Process	6	903	55	17421	2.10462	0.03664	0.583456	1.43604	0.109091	C1qc//Ccl2//Ngfr//Plac8//Tmem176a//Tmem176b
GO:0002764	immune response-regulating signaling pathway	Biological Process	3	266	55	17421	3.57232	0.0367821	0.583456	1.43436	0.0545455	Clec7a//Fcer1g//Fcgr1a
GO:0040013	negative regulation of locomotion	Biological Process	3	266	55	17421	3.57232	0.0367821	0.583456	1.43436	0.0545455	Aif1//Ccl2//Cxcl13
GO:0009582	detection of abiotic stimulus	Biological Process	2	110	55	17421	5.75901	0.0369116	0.58405	1.43284	0.0363636	Ngfr//Rpe65
GO:0009581	detection of external stimulus	Biological Process	2	111	55	17421	5.70713	0.037524	0.585172	1.42569	0.0363636	Ngfr//Rpe65
GO:0010594	regulation of endothelial cell migration	Biological Process	2	111	55	17421	5.70713	0.037524	0.585172	1.42569	0.0363636	Anxa3//Cxcl13
GO:0051402	neuron apoptotic process	Biological Process	3	269	55	17421	3.53248	0.0378303	0.585172	1.42216	0.0545455	Ccl2//Ngfr//Reg3b
GO:0002689	negative regulation of leukocyte chemotaxis	Biological Process	1	14	55	17421	22.6247	0.0379047	0.585172	1.42131	0.0181818	Ccl2
GO:0002921	negative regulation of humoral immune response	Biological Process	1	14	55	17421	22.6247	0.0379047	0.585172	1.42131	0.0181818	Fcgr2b
GO:0002923	regulation of humoral immune response mediated by circulating immunoglobulin	Biological Process	1	14	55	17421	22.6247	0.0379047	0.585172	1.42131	0.0181818	Fcgr2b
GO:0032222	regulation of synaptic transmission, cholinergic	Biological Process	1	14	55	17421	22.6247	0.0379047	0.585172	1.42131	0.0181818	Ngfr
GO:0033631	cell-cell adhesion mediated by integrin	Biological Process	1	14	55	17421	22.6247	0.0379047	0.585172	1.42131	0.0181818	Cxcl13
GO:0040015	negative regulation of multicellular organism growth	Biological Process	1	14	55	17421	22.6247	0.0379047	0.585172	1.42131	0.0181818	Plac8
GO:0042574	retinal metabolic process	Biological Process	1	14	55	17421	22.6247	0.0379047	0.585172	1.42131	0.0181818	Rpe65
GO:0002700	regulation of production of molecular mediator of immune response	Biological Process	2	112	55	17421	5.65617	0.0381403	0.585957	1.41862	0.0363636	Fcer1g//Fcgr2b
GO:0002761	regulation of myeloid leukocyte differentiation	Biological Process	2	112	55	17421	5.65617	0.0381403	0.585957	1.41862	0.0363636	C1qc//Csf1r
GO:0006915	apoptotic process	Biological Process	9	1688	55	17421	1.68881	0.0388062	0.594747	1.4111	0.163636	Aif1//Atf3//Ccl2//Csf1r//Fcer1g//Fcgr2b//Ngfr//Plac8//Reg3b
GO:0050728	negative regulation of inflammatory response	Biological Process	2	115	55	17421	5.50862	0.0400126	0.611256	1.3978	0.0363636	Aoah//Fcgr2b
GO:0010919	regulation of inositol phosphate biosynthetic process	Biological Process	1	15	55	17421	21.1164	0.0405577	0.611256	1.39193	0.0181818	Plek
GO:0035025	positive regulation of Rho protein signal transduction	Biological Process	1	15	55	17421	21.1164	0.0405577	0.611256	1.39193	0.0181818	Ngfr
GO:0040037	negative regulation of fibroblast growth factor receptor signaling pathway	Biological Process	1	15	55	17421	21.1164	0.0405577	0.611256	1.39193	0.0181818	Ngfr
GO:0060099	regulation of phagocytosis, engulfment	Biological Process	1	15	55	17421	21.1164	0.0405577	0.611256	1.39193	0.0181818	Fcgr1a
GO:0072529	pyrimidine-containing compound catabolic process	Biological Process	1	15	55	17421	21.1164	0.0405577	0.611256	1.39193	0.0181818	Apobec1
GO:1903204	negative regulation of oxidative stress-induced neuron death	Biological Process	1	15	55	17421	21.1164	0.0405577	0.611256	1.39193	0.0181818	Reg3b
GO:0032844	regulation of homeostatic process	Biological Process	4	474	55	17421	2.67296	0.0411155	0.618194	1.38599	0.0727273	Csf1r//Fcer1g//Fcgr2b//Ngfr
GO:0044767	single-organism developmental process	Biological Process	22	5737	55	17421	1.21464	0.0424174	0.624405	1.37246	0.4	Anxa3//Atf3//C1qb//C1qc//C3//Ccl2//Cd53//Csf1r//Ctsz//Cxcl13//Fcer1g//Gpr183//Irf8//Ngfr//Plac8//Pld4//Plek//Reg3b//Rpe65//Tmem176a//Tmem176b//Wipf3
GO:0048856	anatomical structure development	Biological Process	21	5403	55	17421	1.2311	0.0425051	0.624405	1.37156	0.381818	Anxa3//Atf3//C1qb//C1qc//C3//Ccl2//Cd53//Csf1r//Ctsz//Cxcl13//Fcer1g//Gpr183//Irf8//Ngfr//Pld4//Plek//Reg3b//Rpe65//Tmem176a//Tmem176b//Wipf3
GO:0007009	plasma membrane organization	Biological Process	3	282	55	17421	3.36963	0.0425488	0.624405	1.37111	0.0545455	Bin2//Fcer1g//Fyb
GO:0012501	programmed cell death	Biological Process	9	1718	55	17421	1.65932	0.04272	0.624405	1.36937	0.163636	Aif1//Atf3//Ccl2//Csf1r//Fcer1g//Fcgr2b//Ngfr//Plac8//Reg3b
GO:0046486	glycerolipid metabolic process	Biological Process	3	283	55	17421	3.35773	0.0429235	0.624405	1.3673	0.0545455	C3//Csf1r//Plek
GO:0001820	serotonin secretion	Biological Process	1	16	55	17421	19.7966	0.0432036	0.624405	1.36448	0.0181818	Fcer1g
GO:0002313	mature B cell differentiation involved in immune response	Biological Process	1	16	55	17421	19.7966	0.0432036	0.624405	1.36448	0.0181818	Gpr183
GO:0002693	positive regulation of cellular extravasation	Biological Process	1	16	55	17421	19.7966	0.0432036	0.624405	1.36448	0.0181818	Ccl2
GO:0006691	leukotriene metabolic process	Biological Process	1	16	55	17421	19.7966	0.0432036	0.624405	1.36448	0.0181818	Ltc4s
GO:0016556	mRNA modification	Biological Process	1	16	55	17421	19.7966	0.0432036	0.624405	1.36448	0.0181818	Apobec1
GO:0031935	regulation of chromatin silencing	Biological Process	1	16	55	17421	19.7966	0.0432036	0.624405	1.36448	0.0181818	Apobec1
GO:0045815	positive regulation of gene expression, epigenetic	Biological Process	1	16	55	17421	19.7966	0.0432036	0.624405	1.36448	0.0181818	Apobec1
GO:0051127	positive regulation of actin nucleation	Biological Process	1	16	55	17421	19.7966	0.0432036	0.624405	1.36448	0.0181818	Wipf3
GO:0051797	regulation of hair follicle development	Biological Process	1	16	55	17421	19.7966	0.0432036	0.624405	1.36448	0.0181818	Ngfr
GO:0097320	membrane tubulation	Biological Process	1	16	55	17421	19.7966	0.0432036	0.624405	1.36448	0.0181818	Bin2
GO:1905153	regulation of membrane invagination	Biological Process	1	16	55	17421	19.7966	0.0432036	0.624405	1.36448	0.0181818	Fcgr1a
GO:0090288	negative regulation of cellular response to growth factor stimulus	Biological Process	2	120	55	17421	5.27909	0.0432093	0.624405	1.36442	0.0363636	Cxcl13//Ngfr
GO:0032956	regulation of actin cytoskeleton organization	Biological Process	3	284	55	17421	3.3459	0.0433	0.624405	1.36351	0.0545455	Csf1r//Plek//Wipf3
GO:0032680	regulation of tumor necrosis factor production	Biological Process	2	121	55	17421	5.23546	0.0438599	0.631045	1.35793	0.0363636	Ccl2//Fcer1g
GO:0032640	tumor necrosis factor production	Biological Process	2	122	55	17421	5.19255	0.0445141	0.632324	1.3515	0.0363636	Ccl2//Fcer1g
GO:0050789	regulation of biological process	Biological Process	37	11247	55	17421	1.04202	0.0446052	0.632324	1.35061	0.672727	Adgre1//Aif1//Anxa3//Aoah//Apobec1//Atf3//C1qa//C1qb//C1qc//C3//C4a//Ccl2//Cd53//Clec7a//Csf1r//Cxcl13//Cyth4//Fcer1g//Fcgr1a//Fcgr2b//Fcgr3a//Fyb//Gpr183//Gpr31//Gpr34//Irf8//Itgad//LOC102557117//Ly86//Ngfr//Plac8//Plek//Reg3b//Rpe65//Tmem176a//Tmem176b//Wipf3
GO:0046488	phosphatidylinositol metabolic process	Biological Process	2	123	55	17421	5.15033	0.045172	0.632324	1.34513	0.0363636	Csf1r//Plek
GO:1903555	regulation of tumor necrosis factor superfamily cytokine production	Biological Process	2	123	55	17421	5.15033	0.045172	0.632324	1.34513	0.0363636	Ccl2//Fcer1g
GO:0001780	neutrophil homeostasis	Biological Process	1	17	55	17421	18.6321	0.0458422	0.632324	1.33873	0.0181818	Fcgr2b
GO:0002407	dendritic cell chemotaxis	Biological Process	1	17	55	17421	18.6321	0.0458422	0.632324	1.33873	0.0181818	Gpr183
GO:0002862	negative regulation of inflammatory response to antigenic stimulus	Biological Process	1	17	55	17421	18.6321	0.0458422	0.632324	1.33873	0.0181818	Fcgr2b
GO:0030449	regulation of complement activation	Biological Process	1	17	55	17421	18.6321	0.0458422	0.632324	1.33873	0.0181818	C3
GO:0032011	ARF protein signal transduction	Biological Process	1	17	55	17421	18.6321	0.0458422	0.632324	1.33873	0.0181818	Cyth4
GO:0032012	regulation of ARF protein signal transduction	Biological Process	1	17	55	17421	18.6321	0.0458422	0.632324	1.33873	0.0181818	Cyth4
GO:0032693	negative regulation of interleukin-10 production	Biological Process	1	17	55	17421	18.6321	0.0458422	0.632324	1.33873	0.0181818	Fcgr2b
GO:0033194	response to hydroperoxide	Biological Process	1	17	55	17421	18.6321	0.0458422	0.632324	1.33873	0.0181818	Aif1
GO:0033630	positive regulation of cell adhesion mediated by integrin	Biological Process	1	17	55	17421	18.6321	0.0458422	0.632324	1.33873	0.0181818	Cxcl13
GO:0042487	regulation of odontogenesis of dentin-containing tooth	Biological Process	1	17	55	17421	18.6321	0.0458422	0.632324	1.33873	0.0181818	Ngfr
GO:0045683	negative regulation of epidermis development	Biological Process	1	17	55	17421	18.6321	0.0458422	0.632324	1.33873	0.0181818	Ngfr
GO:0055098	response to low-density lipoprotein particle	Biological Process	1	17	55	17421	18.6321	0.0458422	0.632324	1.33873	0.0181818	Fcer1g
GO:0060969	negative regulation of gene silencing	Biological Process	1	17	55	17421	18.6321	0.0458422	0.632324	1.33873	0.0181818	Apobec1
GO:0071257	cellular response to electrical stimulus	Biological Process	1	17	55	17421	18.6321	0.0458422	0.632324	1.33873	0.0181818	Rpe65
GO:2001026	regulation of endothelial cell chemotaxis	Biological Process	1	17	55	17421	18.6321	0.0458422	0.632324	1.33873	0.0181818	Cxcl13
GO:0032502	developmental process	Biological Process	22	5782	55	17421	1.20519	0.0460843	0.633394	1.33645	0.4	Anxa3//Atf3//C1qb//C1qc//C3//Ccl2//Cd53//Csf1r//Ctsz//Cxcl13//Fcer1g//Gpr183//Irf8//Ngfr//Plac8//Pld4//Plek//Reg3b//Rpe65//Tmem176a//Tmem176b//Wipf3
GO:0015758	glucose transport	Biological Process	2	125	55	17421	5.06793	0.0464986	0.633394	1.33256	0.0363636	C3//Ngfr
GO:0071706	tumor necrosis factor superfamily cytokine production	Biological Process	2	125	55	17421	5.06793	0.0464986	0.633394	1.33256	0.0363636	Ccl2//Fcer1g
GO:0006810	transport	Biological Process	17	4150	55	17421	1.29751	0.0471005	0.633394	1.32697	0.309091	Aif1//Anxa3//Apobec1//Bin2//C3//Ccl2//Clec7a//Csf1r//Fcer1g//Fcgr1a//Fcgr2b//Irf8//Laptm5//Ngfr//Pld4//Plek//Wipf3
GO:0008037	cell recognition	Biological Process	2	126	55	17421	5.02771	0.0471672	0.633394	1.32636	0.0363636	Clec7a//Fcgr1a
GO:0006461	protein complex assembly	Biological Process	7	1215	55	17421	1.82487	0.0474062	0.633394	1.32416	0.127273	Aif1//Bin2//Cxcl13//Irf8//Plek//Reg3b//Wipf3
GO:0070271	protein complex biogenesis	Biological Process	7	1215	55	17421	1.82487	0.0474062	0.633394	1.32416	0.127273	Aif1//Bin2//Cxcl13//Irf8//Plek//Reg3b//Wipf3
GO:0048514	blood vessel morphogenesis	Biological Process	4	497	55	17421	2.54926	0.0475177	0.633394	1.32315	0.0727273	Anxa3//C3//Ccl2//Ngfr
GO:0034097	response to cytokine	Biological Process	5	722	55	17421	2.19353	0.0476581	0.633394	1.32186	0.0909091	Aif1//Ccl2//Csf1r//Ngfr//Reg3b
GO:0050864	regulation of B cell activation	Biological Process	2	127	55	17421	4.98812	0.0478395	0.633394	1.32021	0.0363636	Fcgr2b//Gpr183
GO:0002523	leukocyte migration involved in inflammatory response	Biological Process	1	18	55	17421	17.597	0.0484738	0.633394	1.31449	0.0181818	Ccl2
GO:0006346	methylation-dependent chromatin silencing	Biological Process	1	18	55	17421	17.597	0.0484738	0.633394	1.31449	0.0181818	Apobec1
GO:0033008	positive regulation of mast cell activation involved in immune response	Biological Process	1	18	55	17421	17.597	0.0484738	0.633394	1.31449	0.0181818	Fcer1g
GO:0042454	ribonucleoside catabolic process	Biological Process	1	18	55	17421	17.597	0.0484738	0.633394	1.31449	0.0181818	Apobec1
GO:0043306	positive regulation of mast cell degranulation	Biological Process	1	18	55	17421	17.597	0.0484738	0.633394	1.31449	0.0181818	Fcer1g
GO:0050765	negative regulation of phagocytosis	Biological Process	1	18	55	17421	17.597	0.0484738	0.633394	1.31449	0.0181818	Fcgr2b
GO:0050908	detection of light stimulus involved in visual perception	Biological Process	1	18	55	17421	17.597	0.0484738	0.633394	1.31449	0.0181818	Rpe65
GO:0050962	detection of light stimulus involved in sensory perception	Biological Process	1	18	55	17421	17.597	0.0484738	0.633394	1.31449	0.0181818	Rpe65
GO:0051900	regulation of mitochondrial depolarization	Biological Process	1	18	55	17421	17.597	0.0484738	0.633394	1.31449	0.0181818	Ngfr
GO:0060261	positive regulation of transcription initiation from RNA polymerase II promoter	Biological Process	1	18	55	17421	17.597	0.0484738	0.633394	1.31449	0.0181818	Irf8
GO:0071871	response to epinephrine	Biological Process	1	18	55	17421	17.597	0.0484738	0.633394	1.31449	0.0181818	Fcgr1a
GO:0080111	DNA demethylation	Biological Process	1	18	55	17421	17.597	0.0484738	0.633394	1.31449	0.0181818	Apobec1
GO:1901741	positive regulation of myoblast fusion	Biological Process	1	18	55	17421	17.597	0.0484738	0.633394	1.31449	0.0181818	Cd53
GO:2000257	regulation of protein activation cascade	Biological Process	1	18	55	17421	17.597	0.0484738	0.633394	1.31449	0.0181818	C3
GO:0008645	hexose transport	Biological Process	2	128	55	17421	4.94915	0.0485152	0.633394	1.31412	0.0363636	C3//Ngfr
GO:0015749	monosaccharide transport	Biological Process	2	128	55	17421	4.94915	0.0485152	0.633394	1.31412	0.0363636	C3//Ngfr
GO:0050790	regulation of catalytic activity	Biological Process	10	2047	55	17421	1.54736	0.0494769	0.644622	1.3056	0.181818	Anxa3//Apobec1//C3//C4a//Ccl2//Csf1r//Cxcl13//Cyth4//Ltc4s//Plek
GO:0045766	positive regulation of angiogenesis	Biological Process	2	130	55	17421	4.87301	0.0498773	0.647142	1.3021	0.0363636	Anxa3//C3
