# Supplementary material for: Analyses of gene expression profiles in the rat dorsal horn of the spinal cord using RNA sequencing in chronic constriction injury rats
Source: J Neuroinflammation. 2018 Sep 25;15:280. doi: 10.1186/s12974-018-1316-0 (PMC6156955; doi:10.1186/s12974-018-1316-0)
Supplement: Supplementary file 5 — Table S5. Cellular component (CC) result of the upregulated differentially expressed genes (DEGs) in chronic constriction injury (CCI) model rats. (XLS 34 kb) [file 12974_2018_1316_MOESM5_ESM.xls]

## Sheet: CC
Column "GO.ID" stands for the ID of gene ontology term
Column "Term" stands for the name of gene ontology term
Column "Ontology" stands for the ontology of GOID belongs to
Column "Count" stands for the number of DE genes associated with the listed GOID
Column "Pop.Hits" stands for the number of background population genes associated with the listed GOID
Column "List.Total" stands for the total number of DE genes
Column "Pop.Total" stands for the total number of background population genes
Column "Fold.Enrichment" stands for the Fold Enrichment value of the GOID, it equals (Count/Pop.Hits)/(List.Total/Pop.Total)
Column "p_value" stands for the significance testing value of the GOID
Column "fdr" stands for the false discovery rate of the GOID, using Benjamini & Hochberg (1995) method
Column "Enrichment.Score" stands for the Enrichment Score value of the GOID, it equals (-log10(Pvalue))
Column "Gene.Ratio" stands for the Gene Ratio value genes associated with the GOID, it equals (Count/List.Total)
Column "GENES" stands for the DE genes associated with the GOID
GO.ID	Term	Ontology	Count	Pop.Hits	List.Total	Pop.Total	Fold.Enrichment	p_value	fdr	Enrichment.Score	Gene.Ratio	GENES
GO:0009897	external side of plasma membrane	Cellular Component	8	284	55	18436	9.44225	8.80472e-07	0.000687649	6.05528	0.145455	Adgre1//Cd22//Cd33//Fcer1g//Fcgr1a//Fcgr2b//Fcgr3a//Ngfr
GO:0098552	side of membrane	Cellular Component	8	462	55	18436	5.80433	3.11923e-05	0.0120914	4.50595	0.145455	Adgre1//Cd22//Cd33//Fcer1g//Fcgr1a//Fcgr2b//Fcgr3a//Ngfr
GO:0009986	cell surface	Cellular Component	10	798	55	18436	4.2005	4.64459e-05	0.0120914	4.33305	0.181818	Adgre1//Cd22//Cd33//Cd53//Csf1r//Fcer1g//Fcgr1a//Fcgr2b//Fcgr3a//Ngfr
GO:0030139	endocytic vesicle	Cellular Component	4	129	55	18436	10.3938	0.000410696	0.0801883	3.38648	0.0727273	Anxa3//Ccl2//Ngfr//Pld4
GO:0005581	collagen trimer	Cellular Component	3	70	55	18436	14.3657	0.000904156	0.141229	3.04376	0.0545455	C1qa//C1qb//C1qc
GO:0001891	phagocytic cup	Cellular Component	2	20	55	18436	33.52	0.00132754	0.172802	2.87695	0.0363636	Aif1//Bin2
GO:0044459	plasma membrane part	Cellular Component	14	2223	55	18436	2.11102	0.0018189	0.202938	2.74019	0.254545	Adgre1//Aif1//Bin2//Cd22//Cd33//Cd53//Fcer1g//Fcgr1a//Fcgr2b//Fcgr3a//Itgad//Laptm5//Ngfr//Plek
GO:0072562	blood microparticle	Cellular Component	3	119	55	18436	8.45042	0.00412092	0.402305	2.38501	0.0545455	C1qb//C1qc//C3
GO:0031256	leading edge membrane	Cellular Component	3	133	55	18436	7.5609	0.00561779	0.487499	2.25043	0.0545455	Aif1//Ngfr//Plek
GO:0043204	perikaryon	Cellular Component	3	143	55	18436	7.03217	0.00686277	0.535982	2.1635	0.0545455	Aif1//Ccl2//Ngfr
GO:0045335	phagocytic vesicle	Cellular Component	2	60	55	18436	11.1733	0.0115422	0.819496	1.93771	0.0363636	Anxa3//Pld4
GO:0032587	ruffle membrane	Cellular Component	2	68	55	18436	9.85882	0.0146521	0.906845	1.8341	0.0363636	Aif1//Plek
GO:0044425	membrane part	Cellular Component	29	7705	55	18436	1.26162	0.0150947	0.906845	1.82117	0.527273	Adgre1//Aif1//Bin2//Cd22//Cd33//Cd53//Cd68//Clec4a1//Clec7a//Csf1r//Cyp4b1//Fcer1g//Fcgr1a//Fcgr2b//Fcgr3a//Gapt//Gpr183//Gpr31//Gpr34//Itgad//Laptm5//Ltc4s//Mx1//Ngfr//Pld4//Plek//Tmem154//Tmem176a//Tmem176b
GO:0005791	rough endoplasmic reticulum	Cellular Component	2	89	55	18436	7.53258	0.0242975	1	1.61444	0.0363636	Ccl2//Ngfr
GO:0005615	extracellular space	Cellular Component	8	1336	55	18436	2.00719	0.0262582	1	1.58073	0.145455	C1qb//C1qc//C3//C4a//Ccl2//Ctsz//Cxcl13//Reg3b
GO:0005884	actin filament	Cellular Component	2	95	55	18436	7.05684	0.0274212	1	1.56191	0.0363636	Aif1//Wipf3
GO:0015629	actin cytoskeleton	Cellular Component	4	432	55	18436	3.1037	0.0293636	1	1.53219	0.0727273	Aif1//Bin2//Fyb//Wipf3
GO:0005783	endoplasmic reticulum	Cellular Component	8	1371	55	18436	1.95594	0.0300576	1	1.52205	0.145455	Ccl2//Ctsz//Cyp4b1//Ltc4s//Mx1//Ngfr//Pld4//Rpe65
GO:0031253	cell projection membrane	Cellular Component	3	262	55	18436	3.83817	0.0340775	1	1.46753	0.0545455	Aif1//Ngfr//Plek
GO:0042581	specific granule	Cellular Component	1	13	55	18436	25.7846	0.0347002	1	1.45967	0.0181818	Anxa3
GO:0044297	cell body	Cellular Component	5	704	55	18436	2.38068	0.0412858	1	1.3842	0.0909091	Aif1//Anxa3//Ccl2//Ngfr//Rpe65
GO:0016021	integral component of membrane	Cellular Component	24	6536	55	18436	1.23084	0.0456545	1	1.34052	0.436364	Adgre1//Cd22//Cd33//Cd53//Cd68//Clec4a1//Clec7a//Csf1r//Cyp4b1//Fcer1g//Fcgr1a//Fcgr2b//Gapt//Gpr183//Gpr31//Gpr34//Itgad//Laptm5//Ltc4s//Ngfr//Pld4//Tmem154//Tmem176a//Tmem176b
GO:0016020	membrane	Cellular Component	33	9822	55	18436	1.12621	0.0470199	1	1.32772	0.6	Adgre1//Aif1//Anxa3//Bin2//Cd22//Cd33//Cd53//Cd68//Clec4a1//Clec7a//Csf1r//Cyp4b1//Cyth4//Fcer1g//Fcgr1a//Fcgr2b//Fcgr3a//Fyb//Gapt//Gpr183//Gpr31//Gpr34//Itgad//Laptm5//Ltc4s//Mx1//Ngfr//Pld4//Plek//Rpe65//Tmem154//Tmem176a//Tmem176b
