# Supplementary material for: Analyses of gene expression profiles in the rat dorsal horn of the spinal cord using RNA sequencing in chronic constriction injury rats
Source: J Neuroinflammation. 2018 Sep 25;15:280. doi: 10.1186/s12974-018-1316-0 (PMC6156955; doi:10.1186/s12974-018-1316-0)
Supplement: Supplementary file 6 — Table S6. Molecular function (MF) result of the upregulated differentially expressed genes (DEGs) in chronic constriction injury (CCI) model rats. (XLS 33 kb) [file 12974_2018_1316_MOESM6_ESM.xls]

## Sheet: MF
Column "GO.ID" stands for the ID of gene ontology term
Column "Term" stands for the name of gene ontology term
Column "Ontology" stands for the ontology of GOID belongs to
Column "Count" stands for the number of DE genes associated with the listed GOID
Column "Pop.Hits" stands for the number of background population genes associated with the listed GOID
Column "List.Total" stands for the total number of DE genes
Column "Pop.Total" stands for the total number of background population genes
Column "Fold.Enrichment" stands for the Fold Enrichment value of the GOID, it equals (Count/Pop.Hits)/(List.Total/Pop.Total)
Column "p_value" stands for the significance testing value of the GOID
Column "fdr" stands for the false discovery rate of the GOID, using Benjamini & Hochberg (1995) method
Column "Enrichment.Score" stands for the Enrichment Score value of the GOID, it equals (-log10(Pvalue))
Column "Gene.Ratio" stands for the Gene Ratio value genes associated with the GOID, it equals (Count/List.Total)
Column "GENES" stands for the DE genes associated with the GOID
GO.ID	Term	Ontology	Count	Pop.Hits	List.Total	Pop.Total	Fold.Enrichment	p_value	fdr	Enrichment.Score	Gene.Ratio	GENES
GO:0019864	IgG binding	Molecular Function	3	10	55	16797	91.62	1.72329e-06	0.00197834	5.76364	0.0545455	Fcer1g//Fcgr1a//Fcgr2b
GO:0019865	immunoglobulin binding	Molecular Function	3	21	55	16797	43.6286	1.87373e-05	0.0107552	4.72729	0.0545455	Fcer1g//Fcgr1a//Fcgr2b
GO:0048020	CCR chemokine receptor binding	Molecular Function	2	32	55	16797	19.0875	0.00288683	0.776127	2.53958	0.0363636	Ccl2//Cxcl13
GO:0008009	chemokine activity	Molecular Function	2	36	55	16797	16.9667	0.00364362	0.776127	2.43847	0.0363636	Ccl2//Cxcl13
GO:0001664	G-protein coupled receptor binding	Molecular Function	4	260	55	16797	4.69846	0.00395656	0.776127	2.40268	0.0727273	C3//Ccl2//Cxcl13//Fcgr1a
GO:0008289	lipid binding	Molecular Function	6	620	55	16797	2.95548	0.00417527	0.776127	2.37932	0.109091	Anxa3//Bin2//C3//Gpr183//Ltc4s//Rpe65
GO:0019838	growth factor binding	Molecular Function	3	136	55	16797	6.73676	0.00473248	0.776127	2.32491	0.0545455	Cxcl13//Ngfr//Reg3b
GO:0042379	chemokine receptor binding	Molecular Function	2	50	55	16797	12.216	0.00692991	0.994442	2.15927	0.0363636	Ccl2//Cxcl13
GO:0046983	protein dimerization activity	Molecular Function	8	1255	55	16797	1.94677	0.0114309	1	1.94192	0.145455	Atf3//C1qb//Csf1r//Cxcl13//Itgad//Ltc4s//Ngfr//Plek
GO:0072341	modified amino acid binding	Molecular Function	2	75	55	16797	8.144	0.0150926	1	1.82124	0.0363636	Ltc4s//Rpe65
GO:1901681	sulfur compound binding	Molecular Function	3	223	55	16797	4.10852	0.0181203	1	1.74183	0.0545455	Ccl2//Cxcl13//Ltc4s
GO:0030246	carbohydrate binding	Molecular Function	3	227	55	16797	4.03612	0.018987	1	1.72154	0.0545455	Clec4a1//Clec7a//Reg3b
GO:0032403	protein complex binding	Molecular Function	6	868	55	16797	2.11106	0.0200231	1	1.69847	0.109091	Aif1//Fcer1g//Fcgr1a//Fcgr2b//Fyb//Wipf3
GO:0044877	macromolecular complex binding	Molecular Function	8	1431	55	16797	1.70734	0.0236128	1	1.62685	0.145455	Aif1//Apobec1//Fcer1g//Fcgr1a//Fcgr2b//Fyb//Plac8//Wipf3
GO:0098772	molecular function regulator	Molecular Function	7	1170	55	16797	1.82718	0.0246913	1	1.60746	0.127273	Anxa3//Apobec1//C3//C4a//Cxcl13//Cyth4//Ltc4s
GO:0043121	neurotrophin binding	Molecular Function	1	11	55	16797	27.7636	0.0271716	1	1.56588	0.0181818	Ngfr
GO:0005126	cytokine receptor binding	Molecular Function	3	264	55	16797	3.47045	0.0280874	1	1.55149	0.0545455	Ccl2//Cxcl13//Ngfr
GO:0048018	receptor agonist activity	Molecular Function	1	12	55	16797	25.45	0.0296057	1	1.52862	0.0181818	Cxcl13
GO:0055102	lipase inhibitor activity	Molecular Function	1	12	55	16797	25.45	0.0296057	1	1.52862	0.0181818	Anxa3
GO:0015643	toxic substance binding	Molecular Function	1	13	55	16797	23.4923	0.0320338	1	1.49439	0.0181818	Cyp4b1
GO:0045236	CXCR chemokine receptor binding	Molecular Function	1	13	55	16797	23.4923	0.0320338	1	1.49439	0.0181818	Cxcl13
GO:0016810	hydrolase activity, acting on carbon-nitrogen (but not peptide) bonds	Molecular Function	2	118	55	16797	5.17627	0.0351001	1	1.45469	0.0363636	Apobec1//RGD1309350
GO:0008329	signaling pattern recognition receptor activity	Molecular Function	1	15	55	16797	20.36	0.0368724	1	1.4333	0.0181818	Clec7a
GO:0038187	pattern recognition receptor activity	Molecular Function	1	15	55	16797	20.36	0.0368724	1	1.4333	0.0181818	Clec7a
GO:0043295	glutathione binding	Molecular Function	1	15	55	16797	20.36	0.0368724	1	1.4333	0.0181818	Ltc4s
GO:0005165	neurotrophin receptor binding	Molecular Function	1	16	55	16797	19.0875	0.0392828	1	1.4058	0.0181818	Ngfr
GO:1900750	oligopeptide binding	Molecular Function	1	16	55	16797	19.0875	0.0392828	1	1.4058	0.0181818	Ltc4s
GO:0051015	actin filament binding	Molecular Function	2	129	55	16797	4.73488	0.0412664	1	1.3844	0.0363636	Aif1//Wipf3
GO:0031210	phosphatidylcholine binding	Molecular Function	1	17	55	16797	17.9647	0.0416873	1	1.38	0.0181818	Rpe65
GO:0004602	glutathione peroxidase activity	Molecular Function	1	18	55	16797	16.9667	0.0440859	1	1.3557	0.0181818	Ltc4s
GO:0042803	protein homodimerization activity	Molecular Function	5	783	55	16797	1.95019	0.0445125	1	1.35152	0.0909091	Atf3//C1qb//Csf1r//Ngfr//Plek
GO:0005031	tumor necrosis factor-activated receptor activity	Molecular Function	1	19	55	16797	16.0737	0.0464787	1	1.33275	0.0181818	Ngfr
GO:0005035	death receptor activity	Molecular Function	1	19	55	16797	16.0737	0.0464787	1	1.33275	0.0181818	Ngfr
GO:0046982	protein heterodimerization activity	Molecular Function	4	549	55	16797	2.22514	0.0475187	1	1.32314	0.0727273	Atf3//Cxcl13//Itgad//Ltc4s
GO:0043325	phosphatidylinositol-3,4-bisphosphate binding	Molecular Function	1	20	55	16797	15.27	0.0488656	1	1.311	0.0181818	Plek
GO:0005543	phospholipid binding	Molecular Function	3	332	55	16797	2.75964	0.0498712	1	1.30215	0.0545455	Anxa3//Bin2//Rpe65
