# Supplementary material for: Analyses of gene expression profiles in the rat dorsal horn of the spinal cord using RNA sequencing in chronic constriction injury rats
Source: J Neuroinflammation. 2018 Sep 25;15:280. doi: 10.1186/s12974-018-1316-0 (PMC6156955; doi:10.1186/s12974-018-1316-0)
Supplement: Supplementary file 7 — Table S7. Biological processes (BP) result of the downregulated differentially expressed genes (DEGs) in chronic constriction injury (CCI) model rats. (XLS 52 kb) [file 12974_2018_1316_MOESM7_ESM.xls]

## Sheet: BP
Column "GO.ID" stands for the ID of gene ontology term
Column "Term" stands for the name of gene ontology term
Column "Ontology" stands for the ontology of GOID belongs to
Column "Count" stands for the number of DE genes associated with the listed GOID
Column "Pop.Hits" stands for the number of background population genes associated with the listed GOID
Column "List.Total" stands for the total number of DE genes
Column "Pop.Total" stands for the total number of background population genes
Column "Fold.Enrichment" stands for the Fold Enrichment value of the GOID, it equals (Count/Pop.Hits)/(List.Total/Pop.Total)
Column "p_value" stands for the significance testing value of the GOID
Column "fdr" stands for the false discovery rate of the GOID, using Benjamini & Hochberg (1995) method
Column "Enrichment.Score" stands for the Enrichment Score value of the GOID, it equals (-log10(Pvalue))
Column "Gene.Ratio" stands for the Gene Ratio value genes associated with the GOID, it equals (Count/List.Total)
Column "GENES" stands for the DE genes associated with the GOID
GO.ID	Term	Ontology	Count	Pop.Hits	List.Total	Pop.Total	Fold.Enrichment	p_value	fdr	Enrichment.Score	Gene.Ratio	GENES
GO:0090231	regulation of spindle checkpoint	Biological Process	1	11	7	17421	226.247	0.00126248	1	2.89878	0.142857	Dusp1
GO:0090266	regulation of mitotic cell cycle spindle assembly checkpoint	Biological Process	1	11	7	17421	226.247	0.00126248	1	2.89878	0.142857	Dusp1
GO:1903504	regulation of mitotic spindle checkpoint	Biological Process	1	11	7	17421	226.247	0.00126248	1	2.89878	0.142857	Dusp1
GO:0035970	peptidyl-threonine dephosphorylation	Biological Process	1	12	7	17421	207.393	0.00137721	1	2.861	0.142857	Dusp1
GO:0071850	mitotic cell cycle arrest	Biological Process	1	13	7	17421	191.44	0.00149194	1	2.82625	0.142857	Dusp1
GO:0051447	negative regulation of meiotic cell cycle	Biological Process	1	20	7	17421	124.436	0.00229483	1	2.63925	0.142857	Dusp1
GO:0000188	inactivation of MAPK activity	Biological Process	1	22	7	17421	113.123	0.00252417	1	2.59788	0.142857	Dusp1
GO:0007094	mitotic spindle assembly checkpoint	Biological Process	1	25	7	17421	99.5486	0.00286812	1	2.5424	0.142857	Dusp1
GO:0045841	negative regulation of mitotic metaphase/anaphase transition	Biological Process	1	25	7	17421	99.5486	0.00286812	1	2.5424	0.142857	Dusp1
GO:0071174	mitotic spindle checkpoint	Biological Process	1	25	7	17421	99.5486	0.00286812	1	2.5424	0.142857	Dusp1
GO:2000816	negative regulation of mitotic sister chromatid separation	Biological Process	1	25	7	17421	99.5486	0.00286812	1	2.5424	0.142857	Dusp1
GO:0031577	spindle checkpoint	Biological Process	1	26	7	17421	95.7198	0.00298276	1	2.52538	0.142857	Dusp1
GO:0071173	spindle assembly checkpoint	Biological Process	1	26	7	17421	95.7198	0.00298276	1	2.52538	0.142857	Dusp1
GO:0033048	negative regulation of mitotic sister chromatid segregation	Biological Process	1	27	7	17421	92.1746	0.00309739	1	2.509	0.142857	Dusp1
GO:1902100	negative regulation of metaphase/anaphase transition of cell cycle	Biological Process	1	27	7	17421	92.1746	0.00309739	1	2.509	0.142857	Dusp1
GO:1901976	regulation of cell cycle checkpoint	Biological Process	1	28	7	17421	88.8827	0.00321202	1	2.49322	0.142857	Dusp1
GO:0033046	negative regulation of sister chromatid segregation	Biological Process	1	29	7	17421	85.8177	0.00332664	1	2.47799	0.142857	Dusp1
GO:0051985	negative regulation of chromosome segregation	Biological Process	1	32	7	17421	77.7723	0.00367046	1	2.43528	0.142857	Dusp1
GO:2000279	negative regulation of DNA biosynthetic process	Biological Process	1	34	7	17421	73.1975	0.00389964	1	2.40898	0.142857	Dusp1
GO:0030071	regulation of mitotic metaphase/anaphase transition	Biological Process	1	37	7	17421	67.2625	0.00424336	1	2.37229	0.142857	Dusp1
GO:0045839	negative regulation of mitotic nuclear division	Biological Process	1	37	7	17421	67.2625	0.00424336	1	2.37229	0.142857	Dusp1
GO:0007091	metaphase/anaphase transition of mitotic cell cycle	Biological Process	1	39	7	17421	63.8132	0.00447247	1	2.34945	0.142857	Dusp1
GO:1902099	regulation of metaphase/anaphase transition of cell cycle	Biological Process	1	39	7	17421	63.8132	0.00447247	1	2.34945	0.142857	Dusp1
GO:0010965	regulation of mitotic sister chromatid separation	Biological Process	1	40	7	17421	62.2179	0.00458702	1	2.33847	0.142857	Dusp1
GO:0044784	metaphase/anaphase transition of cell cycle	Biological Process	1	41	7	17421	60.7003	0.00470156	1	2.32776	0.142857	Dusp1
GO:0051306	mitotic sister chromatid separation	Biological Process	1	42	7	17421	59.2551	0.00481609	1	2.31731	0.142857	Dusp1
GO:0033047	regulation of mitotic sister chromatid segregation	Biological Process	1	46	7	17421	54.1025	0.00527416	1	2.27785	0.142857	Dusp1
GO:0051445	regulation of meiotic cell cycle	Biological Process	1	46	7	17421	54.1025	0.00527416	1	2.27785	0.142857	Dusp1
GO:0051784	negative regulation of nuclear division	Biological Process	1	50	7	17421	49.7743	0.00573213	1	2.24168	0.142857	Dusp1
GO:0001706	endoderm formation	Biological Process	1	55	7	17421	45.2494	0.00630443	1	2.20035	0.142857	Dusp1
GO:2001251	negative regulation of chromosome organization	Biological Process	1	55	7	17421	45.2494	0.00630443	1	2.20035	0.142857	Dusp1
GO:0051304	chromosome separation	Biological Process	1	56	7	17421	44.4413	0.00641887	1	2.19254	0.142857	Dusp1
GO:0033045	regulation of sister chromatid segregation	Biological Process	1	57	7	17421	43.6617	0.00653331	1	2.18487	0.142857	Dusp1
GO:2000242	negative regulation of reproductive process	Biological Process	1	59	7	17421	42.1816	0.00676216	1	2.16991	0.142857	Dusp1
GO:0070373	negative regulation of ERK1 and ERK2 cascade	Biological Process	1	63	7	17421	39.5034	0.00721978	1	2.14148	0.142857	Dusp1
GO:0043407	negative regulation of MAP kinase activity	Biological Process	1	73	7	17421	34.092	0.00836337	1	2.07762	0.142857	Dusp1
GO:0051983	regulation of chromosome segregation	Biological Process	1	74	7	17421	33.6313	0.00847769	1	2.07172	0.142857	Dusp1
GO:0033574	response to testosterone	Biological Process	1	76	7	17421	32.7462	0.00870632	1	2.06017	0.142857	Dusp1
GO:0007492	endoderm development	Biological Process	1	83	7	17421	29.9845	0.0095063	1	2.02199	0.142857	Dusp1
GO:2000278	regulation of DNA biosynthetic process	Biological Process	1	95	7	17421	26.197	0.010877	1	1.96349	0.142857	Dusp1
GO:0035335	peptidyl-tyrosine dephosphorylation	Biological Process	1	101	7	17421	24.6407	0.0115619	1	1.93697	0.142857	Dusp1
GO:1901991	negative regulation of mitotic cell cycle phase transition	Biological Process	1	104	7	17421	23.9299	0.0119043	1	1.9243	0.142857	Dusp1
GO:0007093	mitotic cell cycle checkpoint	Biological Process	1	106	7	17421	23.4784	0.0121325	1	1.91605	0.142857	Dusp1
GO:0071901	negative regulation of protein serine/threonine kinase activity	Biological Process	1	117	7	17421	21.2711	0.0133873	1	1.87331	0.142857	Dusp1
GO:1901988	negative regulation of cell cycle phase transition	Biological Process	1	117	7	17421	21.2711	0.0133873	1	1.87331	0.142857	Dusp1
GO:0051053	negative regulation of DNA metabolic process	Biological Process	1	119	7	17421	20.9136	0.0136154	1	1.86597	0.142857	Dusp1
GO:0000070	mitotic sister chromatid segregation	Biological Process	1	121	7	17421	20.5679	0.0138434	1	1.85876	0.142857	Dusp1
GO:0001704	formation of primary germ layer	Biological Process	1	121	7	17421	20.5679	0.0138434	1	1.85876	0.142857	Dusp1
GO:0007050	cell cycle arrest	Biological Process	1	127	7	17421	19.5962	0.0145274	1	1.83781	0.142857	Dusp1
GO:0007088	regulation of mitotic nuclear division	Biological Process	1	128	7	17421	19.4431	0.0146413	1	1.83442	0.142857	Dusp1
GO:0033044	regulation of chromosome organization	Biological Process	1	132	7	17421	18.8539	0.0150971	1	1.82111	0.142857	Dusp1
GO:0051592	response to calcium ion	Biological Process	1	142	7	17421	17.5262	0.0162362	1	1.78952	0.142857	Dusp1
GO:0032526	response to retinoic acid	Biological Process	1	144	7	17421	17.2827	0.0164639	1	1.78347	0.142857	Dusp1
GO:0051591	response to cAMP	Biological Process	1	144	7	17421	17.2827	0.0164639	1	1.78347	0.142857	Dusp1
GO:0071897	DNA biosynthetic process	Biological Process	1	144	7	17421	17.2827	0.0164639	1	1.78347	0.142857	Dusp1
GO:0000819	sister chromatid segregation	Biological Process	1	145	7	17421	17.1635	0.0165778	1	1.78047	0.142857	Dusp1
GO:0000075	cell cycle checkpoint	Biological Process	1	147	7	17421	16.93	0.0168055	1	1.77455	0.142857	Dusp1
GO:2000241	regulation of reproductive process	Biological Process	1	150	7	17421	16.5914	0.0171469	1	1.76581	0.142857	Dusp1
GO:0043409	negative regulation of MAPK cascade	Biological Process	1	156	7	17421	15.9533	0.0178297	1	1.74885	0.142857	Dusp1
GO:0051783	regulation of nuclear division	Biological Process	1	157	7	17421	15.8517	0.0179435	1	1.74609	0.142857	Dusp1
GO:0042542	response to hydrogen peroxide	Biological Process	1	167	7	17421	14.9025	0.0190809	1	1.7194	0.142857	Dusp1
GO:0045930	negative regulation of mitotic cell cycle	Biological Process	1	172	7	17421	14.4693	0.0196494	1	1.70665	0.142857	Dusp1
GO:0046683	response to organophosphorus	Biological Process	1	181	7	17421	13.7498	0.0206722	1	1.68461	0.142857	Dusp1
GO:0010948	negative regulation of cell cycle process	Biological Process	1	182	7	17421	13.6743	0.0207858	1	1.68223	0.142857	Dusp1
GO:0007369	gastrulation	Biological Process	1	189	7	17421	13.1678	0.0215809	1	1.66593	0.142857	Dusp1
GO:0051321	meiotic cell cycle	Biological Process	1	199	7	17421	12.5061	0.0227162	1	1.64367	0.142857	Dusp1
GO:1901990	regulation of mitotic cell cycle phase transition	Biological Process	1	206	7	17421	12.0811	0.0235105	1	1.62874	0.142857	Dusp1
GO:0098813	nuclear chromosome segregation	Biological Process	1	210	7	17421	11.851	0.0239642	1	1.62044	0.142857	Dusp1
GO:0014074	response to purine-containing compound	Biological Process	1	212	7	17421	11.7392	0.024191	1	1.61635	0.142857	Dusp1
GO:0006469	negative regulation of protein kinase activity	Biological Process	1	225	7	17421	11.061	0.0256648	1	1.59066	0.142857	Dusp1
GO:1901987	regulation of cell cycle phase transition	Biological Process	1	232	7	17421	10.7272	0.0264579	1	1.57744	0.142857	Dusp1
GO:0032355	response to estradiol	Biological Process	1	234	7	17421	10.6355	0.0266845	1	1.57374	0.142857	Dusp1
GO:0033673	negative regulation of kinase activity	Biological Process	1	242	7	17421	10.2839	0.0275904	1	1.55924	0.142857	Dusp1
GO:0000302	response to reactive oxygen species	Biological Process	1	255	7	17421	9.75966	0.0290616	1	1.53668	0.142857	Dusp1
GO:0070372	regulation of ERK1 and ERK2 cascade	Biological Process	1	259	7	17421	9.60894	0.029514	1	1.52997	0.142857	Dusp1
GO:0006470	protein dephosphorylation	Biological Process	1	261	7	17421	9.5353	0.0297402	1	1.52666	0.142857	Dusp1
GO:0007059	chromosome segregation	Biological Process	1	265	7	17421	9.39137	0.0301925	1	1.5201	0.142857	Dusp1
GO:0010639	negative regulation of organelle organization	Biological Process	1	270	7	17421	9.21746	0.0307577	1	1.51205	0.142857	Dusp1
GO:0051348	negative regulation of transferase activity	Biological Process	1	272	7	17421	9.14968	0.0309838	1	1.50887	0.142857	Dusp1
GO:0070371	ERK1 and ERK2 cascade	Biological Process	1	274	7	17421	9.0829	0.0312098	1	1.50571	0.142857	Dusp1
GO:0051384	response to glucocorticoid	Biological Process	1	275	7	17421	9.04987	0.0313228	1	1.50414	0.142857	Dusp1
GO:0043405	regulation of MAP kinase activity	Biological Process	1	296	7	17421	8.40782	0.0336942	1	1.47244	0.142857	Dusp1
GO:1901654	response to ketone	Biological Process	1	298	7	17421	8.35139	0.0339199	1	1.46954	0.142857	Dusp1
GO:0031960	response to corticosteroid	Biological Process	1	299	7	17421	8.32346	0.0340328	1	1.4681	0.142857	Dusp1
GO:0009416	response to light stimulus	Biological Process	1	301	7	17421	8.26815	0.0342584	1	1.46523	0.142857	Dusp1
GO:0044772	mitotic cell cycle phase transition	Biological Process	1	302	7	17421	8.24078	0.0343713	1	1.4638	0.142857	Dusp1
GO:0007067	mitotic nuclear division	Biological Process	1	324	7	17421	7.68122	0.0368516	1	1.43354	0.142857	Dusp1
GO:0044770	cell cycle phase transition	Biological Process	1	332	7	17421	7.49613	0.0377528	1	1.42305	0.142857	Dusp1
GO:0006464	cellular protein modification process	Biological Process	2	3395	7	17421	1.46611	0.0379691	1	1.42057	0.285714	Dusp1//Klhdc7a
GO:0036211	protein modification process	Biological Process	2	3395	7	17421	1.46611	0.0379691	1	1.42057	0.285714	Dusp1//Klhdc7a
GO:0045786	negative regulation of cell cycle	Biological Process	1	354	7	17421	7.03027	0.0402288	1	1.39546	0.142857	Dusp1
GO:0051052	regulation of DNA metabolic process	Biological Process	1	368	7	17421	6.76281	0.0418028	1	1.37879	0.142857	Dusp1
GO:0043412	macromolecule modification	Biological Process	2	3580	7	17421	1.39034	0.0422205	1	1.37448	0.285714	Dusp1//Klhdc7a
GO:0007346	regulation of mitotic cell cycle	Biological Process	1	388	7	17421	6.41421	0.0440492	1	1.35606	0.142857	Dusp1
GO:0001933	negative regulation of protein phosphorylation	Biological Process	1	397	7	17421	6.2688	0.0450591	1	1.34622	0.142857	Dusp1
GO:0001101	response to acid chemical	Biological Process	1	416	7	17421	5.98249	0.0471896	1	1.32615	0.142857	Dusp1
GO:0071900	regulation of protein serine/threonine kinase activity	Biological Process	1	419	7	17421	5.93965	0.0475257	1	1.32307	0.142857	Dusp1
GO:0016311	dephosphorylation	Biological Process	1	430	7	17421	5.78771	0.0487578	1	1.31196	0.142857	Dusp1
GO:0042326	negative regulation of phosphorylation	Biological Process	1	434	7	17421	5.73436	0.0492057	1	1.30798	0.142857	Dusp1
GO:0010038	response to metal ion	Biological Process	1	436	7	17421	5.70806	0.0494296	1	1.30601	0.142857	Dusp1
