# Supplementary material for: Analyses of gene expression profiles in the rat dorsal horn of the spinal cord using RNA sequencing in chronic constriction injury rats
Source: J Neuroinflammation. 2018 Sep 25;15:280. doi: 10.1186/s12974-018-1316-0 (PMC6156955; doi:10.1186/s12974-018-1316-0)
Supplement: Supplementary file 8 — Table S8. Cellular component (CC) result of the downregulated differentially expressed genes (DEGs) in chronic constriction injury (CCI) model rats. (XLS 28 kb) [file 12974_2018_1316_MOESM8_ESM.xls]

## Sheet: CC
Column "GO.ID" stands for the ID of gene ontology term
Column "Term" stands for the name of gene ontology term
Column "Ontology" stands for the ontology of GOID belongs to
Column "Count" stands for the number of DE genes associated with the listed GOID
Column "Pop.Hits" stands for the number of background population genes associated with the listed GOID
Column "List.Total" stands for the total number of DE genes
Column "Pop.Total" stands for the total number of background population genes
Column "Fold.Enrichment" stands for the Fold Enrichment value of the GOID, it equals (Count/Pop.Hits)/(List.Total/Pop.Total)
Column "p_value" stands for the significance testing value of the GOID
Column "fdr" stands for the false discovery rate of the GOID, using Benjamini & Hochberg (1995) method
Column "Enrichment.Score" stands for the Enrichment Score value of the GOID, it equals (-log10(Pvalue))
Column "Gene.Ratio" stands for the Gene Ratio value genes associated with the GOID, it equals (Count/List.Total)
Column "GENES" stands for the DE genes associated with the GOID
GO.ID	Term	Ontology	Count	Pop.Hits	List.Total	Pop.Total	Fold.Enrichment	p_value	fdr	Enrichment.Score	Gene.Ratio	GENES
GO:0031463	Cul3-RING ubiquitin ligase complex	Cellular Component	1	62	7	18436	42.4793	0.0100556	1	1.99759	0.142857	Klhdc7a
GO:0031461	cullin-RING ubiquitin ligase complex	Cellular Component	1	151	7	18436	17.4418	0.0243721	1	1.61311	0.142857	Klhdc7a
GO:0000151	ubiquitin ligase complex	Cellular Component	1	266	7	18436	9.90118	0.0426656	1	1.36992	0.142857	Klhdc7a
