# Supplementary material for: Analyses of gene expression profiles in the rat dorsal horn of the spinal cord using RNA sequencing in chronic constriction injury rats
Source: J Neuroinflammation. 2018 Sep 25;15:280. doi: 10.1186/s12974-018-1316-0 (PMC6156955; doi:10.1186/s12974-018-1316-0)
Supplement: Supplementary file 9 — Table S9. Molecular function (MF) result of the downregulated differentially expressed genes (DEGs) in chronic constriction injury (CCI) model rats. (XLS 29 kb) [file 12974_2018_1316_MOESM9_ESM.xls]

## Sheet: MF
Column "GO.ID" stands for the ID of gene ontology term
Column "Term" stands for the name of gene ontology term
Column "Ontology" stands for the ontology of GOID belongs to
Column "Count" stands for the number of DE genes associated with the listed GOID
Column "Pop.Hits" stands for the number of background population genes associated with the listed GOID
Column "List.Total" stands for the total number of DE genes
Column "Pop.Total" stands for the total number of background population genes
Column "Fold.Enrichment" stands for the Fold Enrichment value of the GOID, it equals (Count/Pop.Hits)/(List.Total/Pop.Total)
Column "p_value" stands for the significance testing value of the GOID
Column "fdr" stands for the false discovery rate of the GOID, using Benjamini & Hochberg (1995) method
Column "Enrichment.Score" stands for the Enrichment Score value of the GOID, it equals (-log10(Pvalue))
Column "Gene.Ratio" stands for the Gene Ratio value genes associated with the GOID, it equals (Count/List.Total)
Column "GENES" stands for the DE genes associated with the GOID
GO.ID	Term	Ontology	Count	Pop.Hits	List.Total	Pop.Total	Fold.Enrichment	p_value	fdr	Enrichment.Score	Gene.Ratio	GENES
GO:0017017	MAP kinase tyrosine/serine/threonine phosphatase activity	Molecular Function	1	14	7	16797	171.398	0.00249851	1	2.60232	0.142857	Dusp1
GO:0033549	MAP kinase phosphatase activity	Molecular Function	1	15	7	16797	159.971	0.00267682	1	2.57238	0.142857	Dusp1
GO:0008138	protein tyrosine/serine/threonine phosphatase activity	Molecular Function	1	48	7	16797	49.9911	0.00854899	1	2.06809	0.142857	Dusp1
GO:0004725	protein tyrosine phosphatase activity	Molecular Function	1	99	7	16797	24.2381	0.0175788	1	1.75501	0.142857	Dusp1
GO:0019838	growth factor binding	Molecular Function	1	136	7	16797	17.6439	0.0240953	1	1.61807	0.142857	Dusp1
GO:0004721	phosphoprotein phosphatase activity	Molecular Function	1	164	7	16797	14.6315	0.0290076	1	1.53749	0.142857	Dusp1
GO:0016791	phosphatase activity	Molecular Function	1	259	7	16797	9.26475	0.0455513	1	1.3415	0.142857	Dusp1
