# Supplementary material for: Analyses of gene expression profiles in the rat dorsal horn of the spinal cord using RNA sequencing in chronic constriction injury rats
Source: J Neuroinflammation. 2018 Sep 25;15:280. doi: 10.1186/s12974-018-1316-0 (PMC6156955; doi:10.1186/s12974-018-1316-0)
Supplement: Supplementary file 10 — Table S10. Kyoto Encyclopedia of Genes and Genomes (KEGG) result of the upregulated differentially expressed genes (DEGs) in chronic constriction injury (CCI) model rats. (XLS 35 kb) [file 12974_2018_1316_MOESM10_ESM.xls]

## Sheet: KEGG
Column "PathwayID" stands for Pathway identifiers used in KEGG
Column "Definition" stands for the definition of the PathwayID
Column "OriginalWebSite"stands for The map's website,the nodes with red frame and red symbol are associated with the DE genes, green nodes have no significance
Column "p_value" stands for the enrichment p-value of the PathwayID used Hypergeometric test
Column "SelectionCounts" stands for the Count of the DE genes' entities directly associated with the listed PathwayID
Column "SelectionSize" stands for the total number of the DE genes' entities
Column "Count" stands for the count of the chosen background population genes' entities associated with the listed PathwayID
Column "Size" stands for the total number of chosen background population genes' entities
Column "fdr" stands for the false discovery rate of the PathwayID
Column "Enrichment_Score" stands for the Enrichment Score value of the PathwayID, it equals "-log10(Pvalue)"
Column "GeneRatio" stands for the Gene Ratio value of the PathwayID, it equals "SelectionCounts/SelectionSize"
Column "GENES" stands for the DE genes associated with the PathwayID
PathwayID	Definition	OriginalWebSite	p_value	SelectionCounts	SelectionSize	Count	Size	fdr	Enrichment_Score	GeneRatio	Genes
rno05150	Staphylococcus aureus infection	http://www.genome.jp/kegg-bin/show_pathway?rno05150+24232+24233+29687+289211+295279+298566+304966+362634	1.78955e-12	8	22	49	6455	2.68433e-11	11.7473	0.363636	C3//C4a//C1qb//Fcgr2b//Fcgr1a//C1qa//Fcgr3a//C1qc
rno05322	Systemic lupus erythematosus	http://www.genome.jp/kegg-bin/show_pathway?rno05322+24232+24233+29687+289211+295279+298566+304966+362634	3.31408e-09	8	22	122	6455	2.48556e-08	8.47964	0.363636	C3//C4a//C1qb//Fcgr2b//Fcgr1a//C1qa//Fcgr3a//C1qc
rno04610	Complement and coagulation cascades	http://www.genome.jp/kegg-bin/show_pathway?rno04610+24232+24233+29687+298566+362634	2.75645e-06	5	22	69	6455	1.37822e-05	5.55965	0.227273	C3//C4a//C1qb//C1qa//C1qc
rno05020	Prion diseases	http://www.genome.jp/kegg-bin/show_pathway?rno05020+29687+298566+362634	0.000228143	3	22	36	6455	0.000800364	3.64179	0.136364	C1qb//C1qa//C1qc
rno04145	Phagosome	http://www.genome.jp/kegg-bin/show_pathway?rno04145+24232+289211+295279+304966+502902	0.000300589	5	22	182	6455	0.000800364	3.52203	0.227273	C3//Fcgr2b//Fcgr1a//Fcgr3a//Clec7a
rno05142	Chagas disease (American trypanosomiasis)	http://www.genome.jp/kegg-bin/show_pathway?rno05142+24232+29687+298566+362634	0.000320145	4	22	100	6455	0.000800364	3.49465	0.181818	C3//C1qb//C1qa//C1qc
rno04380	Osteoclast differentiation	http://www.genome.jp/kegg-bin/show_pathway?rno04380+289211+295279+304966+307403	0.000582649	4	22	117	6455	0.00124853	3.23459	0.181818	Fcgr2b//Fcgr1a//Fcgr3a//Csf1r
rno05140	Leishmaniasis	http://www.genome.jp/kegg-bin/show_pathway?rno05140+24232+295279+304966	0.00136844	3	22	66	6455	0.00256582	2.86378	0.136364	C3//Fcgr1a//Fcgr3a
rno04640	Hematopoietic cell lineage	http://www.genome.jp/kegg-bin/show_pathway?rno04640+295279+307403+308501	0.00213506	3	22	77	6455	0.00355844	2.67059	0.136364	Fcgr1a//Csf1r//Cd22
rno04142	Lysosome	http://www.genome.jp/kegg-bin/show_pathway?rno04142+89783+252929+287435	0.00798092	3	22	123	6455	0.0119714	2.09795	0.136364	Laptm5//Ctsz//Cd68
rno04662	B cell receptor signaling pathway	http://www.genome.jp/kegg-bin/show_pathway?rno04662+289211+308501	0.0258289	2	22	74	6455	0.0352212	1.58789	0.0909091	Fcgr2b//Cd22
rno04060	Cytokine-cytokine receptor interaction	http://www.genome.jp/kegg-bin/show_pathway?rno04060+24596+307403+498335	0.0292427	3	22	200	6455	0.0365534	1.53398	0.136364	Ngfr//Csf1r//Cxcl13
rno04666	Fc gamma R-mediated phagocytosis	http://www.genome.jp/kegg-bin/show_pathway?rno04666+289211+295279	0.0370667	2	22	90	6455	0.0427693	1.43102	0.0909091	Fcgr2b//Fcgr1a
rno04650	Natural killer cell mediated cytotoxicity	http://www.genome.jp/kegg-bin/show_pathway?rno04650+25441+304966	0.0432777	2	22	98	6455	0.0463689	1.36374	0.0909091	Fcer1g//Fcgr3a
rno05310	Asthma	http://www.genome.jp/kegg-bin/show_pathway?rno05310+25441	0.0788048	1	22	24	6455	0.0788048	1.10345	0.0454545	Fcer1g
